# Supplementary material for: Characterization of Full-Length Transcriptome Sequences and Splice Variants of Lateolabrax maculatus by Single-Molecule Long-Read Sequencing and Their Involvement in Salinity Regulation
Source: Front Genet. 2019 Nov 15;10:1126. doi: 10.3389/fgene.2019.01126 (PMC6873903; doi:10.3389/fgene.2019.01126)
Supplement: Supplementary file 11 [file Table_3.xls]

Supplementary Table 3 Statistics of SSR motifs in Iso-Seq
#Gene_ID	SSR_nr	SSR_type	SSR	Size	SSR_Start	SSR_End		FPr1(5'-3')	Tm	Size	RPr1(5'-3')	Tm	Size	PSize	PStart	PEnd	FPr2(5'-3')	Tm	Size	RPr2(5'-3')	Tm	Size	PSize	PStart	PEnd	FPr3(5'-3')	Tm	Size	RPr3(5'-3')	Tm	Size	PSize	PStart	PEnd
PB.2.2	1	c	(T)16g(T)10gtttgtttg(T)22	58	2501	2558	GGGTGAAGGCAAAAAGACAA	60.088	20	TGAGGCTGCAATTACACAGC	60.019	20	234	2358	2591	GACAGCTTTGAGGGTGAAGG	59.844	20	TGAGGCTGCAATTACACAGC	60.019	20	245	2347	2591	CTTTGAGGGTGAAGGCAAAA	60.22	20	TGAGGCTGCAATTACACAGC	60.019	20	240	2352	2591
PB.2.2	2	p3	(TGT)8	24	2923	2946	CAAAAATGGAGCCAGACCTC	59.67	20	GCGTAGCTTAGCGTTGAACC	60.046	20	262	2818	3079	TCAAAAATGGAGCCAGACCT	59.67	20	GCGTAGCTTAGCGTTGAACC	60.046	20	263	2817	3079	TGGAGCCAGACCTCTGTGTA	59.415	20	GCGTAGCTTAGCGTTGAACC	60.046	20	256	2824	3079
PB.2.3	1	p1	(T)11	11	76	86	CCCTTTTGTTTGCGGTAGTT	59.131	20	AGGGCAAATGGCTTATAGGG	60.292	20	279	49	327	CCCTTTTGTTTGCGGTAGTT	59.131	20	CTTGGTCAAAAATCCTTCCG	59.541	20	192	49	240	TCCTAACCCCTTTTGTTTGC	59.064	20	CTTGGTCAAAAATCCTTCCG	59.541	20	199	42	240
PB.2.3	2	c	(T)10g(T)11gtttgtttg(T)23	54	2352	2405	GACAGCTTTGAGGGTGAAGG	59.844	20	TGAGGCTGCAATTACACAGC	60.019	20	244	2195	2438	CTTTGAGGGTGAAGGCAAAA	60.22	20	TGAGGCTGCAATTACACAGC	60.019	20	239	2200	2438	TTTGAGGGTGAAGGCAAAAA	60.587	20	TGAGGCTGCAATTACACAGC	60.019	20	238	2201	2438
PB.2.3	3	p3	(TGT)9	27	2767	2793	CAAAAATGGAGCCAGACCTC	59.67	20	GCGTAGCTTAGCGTTGAACC	60.046	20	265	2663	2927	TCAAAAATGGAGCCAGACCT	59.67	20	GCGTAGCTTAGCGTTGAACC	60.046	20	266	2662	2927	TGGAGCCAGACCTCTGTGTA	59.415	20	GCGTAGCTTAGCGTTGAACC	60.046	20	259	2669	2927
PB.2.4	1	c	(T)11g(T)10gtttg(T)22	49	2933	2981	ctttgagggtgaggcaaaaa	60.22	20	tgaggctgcaattacacagc	60.019	20	230	2785	3014	agacagctttgagggtgagg	59.45	20	tgaggctgcaattacacagc	60.019	20	236	2779	3014	ggacagacagctttgagggt	59.305	20	tgaggctgcaattacacagc	60.019	20	240	2775	3014
PB.2.4	2	p3	(TGT)8	24	3349	3372	caaaaatggagccagacctc	59.67	20	cagcgtagcttagcgtttga	59.415	20	269	3244	3512	caaaaatggagccagacctc	59.67	20	tcagcgtagcttagcgtttg	59.415	20	270	3244	3513	tcaaaaatggagccagacct	59.67	20	cagcgtagcttagcgtttga	59.415	20	270	3243	3512
PB.2.5	1	c	(T)16g(T)14gtttttgtttg(T)19	61	1038	1098	CTTTGGAGGTGAAGGCAAAA	60.22	20	TGAGGCTGCAATTACACAGC	60.019	20	247	886	1132	GGCTAAGGTTCCAGTGTTGC	59.74	20	TGAGGCTGCAATTACACAGC	60.019	20	120	1013	1132	CGTGACAACAGTGATTGGGA	60.57	20	TGAGGCTGCAATTACACAGC	60.019	20	277	856	1132
PB.2.5	2	p3	(TGT)7	21	1489	1509	ATGGAGCCAGACCTCTtgtg	60.261	20	ccgtagcttagcgttgaacc	59.904	20	258	1387	1644	ATGGAGCCAGACCTCTtgtg	60.261	20	ttcagccgtagcttagcgtt	60.173	20	263	1387	1649	ATGGAGCCAGACCTCTtgtg	60.261	20	agccgtagcttagcgttgaa	60.173	20	260	1387	1646
PB.3.2	1	p1	(T)29	29	1	29	--
PB.3.2	2	p3	(AAC)8	24	623	646	GCGTAGCTTAGCGTTGAACC	60.046	20	CAAAAATGGAGCCAGACCTC	59.67	20	263	487	749	GCGTAGCTTAGCGTTGAACC	60.046	20	TCAAAAATGGAGCCAGACCT	59.67	20	264	487	750	GCGTAGCTTAGCGTTGAACC	60.046	20	TGGAGCCAGACCTCTGTGTA	59.415	20	257	487	743
PB.4.1	1	p2	(GT)10	20	236	255	TTATCCACTGAGTTTCGGGG	59.926	20	AATGCCGAACAAATGCTACC	59.967	20	152	208	359	TCACATGAATGGCGGAATAA	59.891	20	AATGCCGAACAAATGCTACC	59.967	20	280	80	359	TCACATGAATGGCGGAATAA	59.891	20	AGAGAAGATCGCGAAAACCA	59.955	20	235	80	314
PB.7.1	1	p1	(A)10	10	1772	1781	TTCCCGCAAGAGGAAAAGTA	59.817	20	TTATGAGCCTGCAACACTGC	60.019	20	181	1669	1849	GAAGAGAAGTTCCCGCAAGA	59.55	20	TTATGAGCCTGCAACACTGC	60.019	20	190	1660	1849	TTCAGAAGAGAAGTTCCCGC	59.55	20	TTATGAGCCTGCAACACTGC	60.019	20	194	1656	1849
PB.8.1	1	p1	(A)12	12	3310	3321	CAGACTGGATCAGAAATAAAATGC	59.188	24	CCAATGTGAGCCCATCTTTT	59.933	20	265	3121	3385	CAGACTGGATCAGAAATAAAATGCT	60.039	25	CCAATGTGAGCCCATCTTTT	59.933	20	265	3121	3385	ACAGACTGGATCAGAAATAAAATGC	59.925	25	CCAATGTGAGCCCATCTTTT	59.933	20	266	3120	3385
PB.8.1	2	p1	(T)15	15	3612	3626	CATCATGAACCATACCGTGC	59.805	20	TGCAACATGTGTTGGAGGTT	60.008	20	138	3555	3692	CATCATGAACCATACCGTGC	59.805	20	TTGCAACATGTGTTGGAGGT	60.008	20	139	3555	3693	CATCATGAACCATACCGTGC	59.805	20	GCAACATGTGTTGGAGGTTG	60.008	20	137	3555	3691
PB.10.2	1	p3	(TCA)5	15	1618	1632	CATGGCAGTGCTGGAATAGA	59.823	20	TAACGGGCTGTGGGATAGAG	60.088	20	177	1507	1683	CATGGCAGTGCTGGAATAGA	59.823	20	CTAACGGGCTGTGGGATAGA	60.088	20	178	1507	1684	TCATGGCAGTGCTGGAATAG	59.823	20	TAACGGGCTGTGGGATAGAG	60.088	20	178	1506	1683
PB.11.2	1	p1	(A)13	13	2040	2052	GAATGCAACCCACCTGCTAT	59.962	20	CTGAAGTGCATGTTCCCAAA	59.691	20	101	2012	2112	GAATGCAACCCACCTGCTAT	59.962	20	CCTCTACCAGACAGGCCAGA	60.399	20	169	2012	2180	CTGCTGTGTCCCTTGCATAA	59.864	20	CTGAAGTGCATGTTCCCAAA	59.691	20	173	1940	2112
PB.11.4	1	c	(G)18tgaacaggggg(T)10	39	236	274	AGTACCAGTGCCCGATCTTG	60.134	20	CCACTGCACTATCTGCTCCA	60.008	20	230	199	428	ATGAAGAGTACCAGTGCCCG	60.134	20	CCACTGCACTATCTGCTCCA	60.008	20	236	193	428	CTTTTTCAGGTTGCCGTCAT	60.11	20	TCCTCACTGTAAGCCTCCGT	59.867	20	261	98	358
PB.11.5	1	p1	(A)11	11	1860	1870	GCTGCTGTGTCCTTGCATAA	60.019	20	CAACCCCTCTACCAGACAGC	59.721	20	242	1760	2001	TTATGCTGCTGTGTCCTTGC	60.019	20	CAACCCCTCTACCAGACAGC	59.721	20	246	1756	2001	GAATGCAACCCACCTGCTAT	59.962	20	CAACCCCTCTACCAGACAGC	59.721	20	170	1832	2001
PB.13.2	1	p2	(CT)7	14	496	509	GCAGAGAACTGGAAACCTGC	59.997	20	AGGCAGGTGAGACAGGAGAA	59.986	20	258	282	539	GCAGAGAACTGGAAACCTGC	59.997	20	GGCAGGTGAGACAGGAGAAG	59.986	20	257	282	538	GCAGAGAACTGGAAACCTGC	59.997	20	GCAGGTGAGACAGGAGAAGG	59.986	20	256	282	537
PB.13.2	2	p1	(T)44	44	877	920	CATGTGAAGGGAACGTGATG	59.96	20	GTGGGTTACAAACTGTGGGG	60.126	20	264	824	1087	CATGTGAAGGGAACGTGATG	59.96	20	CACTGTTTCTGCTCAGTGGG	59.461	20	279	824	1102	GACATGTGAAGGGAACGTGA	59.525	20	GTGGGTTACAAACTGTGGGG	60.126	20	266	822	1087
PB.15.1	1	p3	(TAT)13	39	1466	1504	GCATCAGTCACGATGGTGTT	59.557	20	ACAAAGCCAGTGCCTTCAAT	59.74	20	269	1419	1687	GCATCAGTCACGATGGTGTT	59.557	20	TACATGTCCACGAGCCTTGA	60.263	20	225	1419	1643	GCATCAGTCACGATGGTGTT	59.557	20	TTACATGTCCACGAGCCTTG	59.716	20	226	1419	1644
PB.15.1	2	p1	(A)10	10	2106	2115	CTGGAGGCTTGTCTCAGGTC	59.986	20	CCAAGACGATTCTACCACCC	59.405	20	182	1957	2138	TCTGGAGGCTTGTCTCAGGT	59.986	20	CCAAGACGATTCTACCACCC	59.405	20	183	1956	2138	GGCTTGTCTCAGGTCCTGTC	59.841	20	CCAAGACGATTCTACCACCC	59.405	20	177	1962	2138
PB.20.1	1	p3	(AGG)6	18	743	760	GAGGAGCCAGGAGAGAACCT	59.952	20	CTCCAGTGGTTCCAGCTCTC	59.986	20	261	584	844	GAGGAGCCAGGAGAGAACCT	59.952	20	TCTCCAGTGGTTCCAGCTCT	59.986	20	262	584	845	AGGAGCCAGGAGAGAACCTC	59.952	20	CTCCAGTGGTTCCAGCTCTC	59.986	20	260	585	844
PB.20.1	2	p1	(A)11	11	2666	2676	CCAAAGGCCATTCATTTGTT	59.801	20	GGCTCAAGTGTGTCACAAGG	59.31	20	226	2489	2714	CCAAAGGCCATTCATTTGTT	59.801	20	ATGGAGGCTCAAGTGTGTCA	59.261	20	231	2489	2719	TCCAAAGGCCATTCATTTGT	60.309	20	GGCTCAAGTGTGTCACAAGG	59.31	20	227	2488	2714
PB.20.2	1	p3	(AGG)6	18	788	805	GAGGAGCCAGGAGAGAACCT	59.952	20	CTCCAGTGGTTCCAGCTCTC	59.986	20	262	628	889	GAGGAGCCAGGAGAGAACCT	59.952	20	TCTCCAGTGGTTCCAGCTCT	59.986	20	263	628	890	AGGAGCCAGGAGAGAACCTC	59.952	20	CTCCAGTGGTTCCAGCTCTC	59.986	20	261	629	889
PB.20.3	1	p2	(AC)13	26	934	959	CGCGCACACATACACACATA	60.209	20	CACTGCAATGCAAAGAGCAT	60.019	20	121	910	1030	CGCGCACACATACACACATA	60.209	20	CTGCAATGCAAAGAGCATGT	60.019	20	119	910	1028	CATCATGTTCACACATGGCA	59.96	20	GTCTCTTCTCTGCAGCCAGC	60.44	20	244	838	1081
PB.20.3	2	p1	(T)14	14	1474	1487	AAATCATTTCAGCACCACATTTT	59.771	23	TGCCACATACACACTCAGCA	59.894	20	202	1375	1576	AAATCATTTCAGCACCACATTTT	59.771	23	TGCTGCCACATACACACTCA	59.894	20	205	1375	1579	CAGCACCACATTTTACTGTTGA	58.75	22	TGCTGCCACATACACACTCA	59.894	20	196	1384	1579
PB.22.1	1	p1	(A)10	10	2385	2394	cctcagtggatggagttgct	60.261	20	atggatgagagccacgtctt	59.685	20	203	2268	2470	ttgtaatggcgatggttttg	59.42	20	aggcaactctttggctttga	59.993	20	273	2291	2563	aatggcgatggttttgtttt	59.32	20	aggcaactctttggctttga	59.993	20	269	2295	2563
PB.25.1	1	p3	(CAT)6	18	338	355	CAACAAACACAGCACCCATC	60.008	20	TAAGCTACCTCCACCTCCCA	59.688	20	265	178	442	CAACAAACACAGCACCCATC	60.008	20	TATCGTAGTCCCAGGCCAGT	59.574	20	230	178	407	TGTCCAACCCAGCCTTTACT	59.592	20	GGCTGCCATAACCTGACATT	59.962	20	216	246	461
PB.29.2	1	p2	(TG)18	36	1393	1428	ATGGAAGCAATGTGGCATCT	60.492	20	TCAGCACTGCCAACCTGTAG	60.049	20	138	1335	1472	ATGGAAGCAATGTGGCATCT	60.492	20	AGCTTGTCCCTTTCTGACCA	59.844	20	209	1335	1543	ATGGAAGCAATGTGGCATCT	60.492	20	TTTGAGAGTCTCCAGCCAGG	60.523	20	183	1335	1517
PB.32.1	1	p1	(T)25	25	1	25	--
PB.35.1	1	p1	(T)11	11	874	884	CAGACTCCAGACCACAGCAA	60.022	20	CATGTCATCCCCCACTCTCT	59.92	20	195	769	963	AAATTCCCTTTGACCAGCCT	59.94	20	CATGTCATCCCCCACTCTCT	59.92	20	116	848	963	CAGGAAATTCCCTTTGACCA	59.903	20	CATGTCATCCCCCACTCTCT	59.92	20	120	844	963
PB.40.1	1	c	(TG)13(AG)15	56	1134	1189	ACATCCCAGCCCAATTCATA	60.155	20	TTGTGGATTTGCAAAGAACG	59.706	20	228	1024	1251	AACGAAGGCACGGTGTAAAG	60.168	20	TTGTGGATTTGCAAAGAACG	59.706	20	261	991	1251	TCCCAGCCCAATTCATATTC	59.722	20	TTGTGGATTTGCAAAGAACG	59.706	20	225	1027	1251
PB.41.2	1	p1	(A)32	32	3187	3218	GAGGATCTGGATTGGCTGAA	60.158	20	atcagagcctgaaaaaggca	59.955	20	279	3118	3396	ATGAGGATCTGGATTGGCTG	60.034	20	gctgtcagtcagcaggacaa	60.187	20	231	3116	3346	ATGAGGATCTGGATTGGCTG	60.034	20	tgacttcaaatccatcagcg	59.799	20	187	3116	3302
PB.41.3	1	p2	(CA)14	28	1	28	--
PB.41.3	2	p1	(T)12	12	634	645	GAGCAGGAGAGCTCAGGAGA	59.969	20	CTCTCCATTTTCCTCACCCA	60.042	20	275	419	693	GGGAGTTTGACCCCACACTA	59.82	20	CTCTCCATTTTCCTCACCCA	60.042	20	202	492	693	GACACTGCAGCAGAGGTGAA	60.187	20	CTCTCCATTTTCCTCACCCA	60.042	20	257	437	693
PB.45.1	1	c	(TG)7ttgtggtgtg(GT)6	36	1003	1038	acccaggctgaggactacct	60.133	20	cacacatgcttttccctcct	60.111	20	211	860	1070	acctgtgctacatgcacctg	59.776	20	cacacatgcttttccctcct	60.111	20	195	876	1070	cacgcatcacgtgtgttgta	60.229	20	cacacatgcttttccctcct	60.111	20	103	968	1070
PB.45.1	2	c	(GT)7ataagcaatcatacatac(AT)6	44	3007	3050	AATGTGCTGATGGCTGTTCA	60.272	20	GGGAGGACCCTCAAAGAAGA	60.565	20	132	2955	3086	GCCTTATGTCCCAGATCAGC	59.658	20	GGGAGGACCCTCAAAGAAGA	60.565	20	185	2902	3086	TGTCCCAGATCAGCAACATC	59.637	20	GGGAGGACCCTCAAAGAAGA	60.565	20	179	2908	3086
PB.45.1	3	p3	(ATT)6	18	3549	3566	TAACAAGCACAACACCGGAC	59.615	20	GTAGTGCCCCATGAGGGTTA	59.813	20	206	3444	3649	TTTTCATGGAAAATGGCTGG	60.807	20	GTAGTGCCCCATGAGGGTTA	59.813	20	269	3381	3649	TAACAAGCACAACACCGGAC	59.615	20	TAGTGCCCCATGAGGGTTAT	59.269	20	205	3444	3648
PB.45.1	4	p2	(AC)6	12	4081	4092	GTCATTCCTTGTCCGTCCAT	59.786	20	GACCTCAACAGAAAGCGGAG	59.989	20	246	3979	4224	GTCATTCCTTGTCCGTCCAT	59.786	20	ACCTCAACAGAAAGCGGAGA	59.989	20	245	3979	4223	CCGCCTGCCTTAACTAAATG	59.736	20	ACCTCAACAGAAAGCGGAGA	59.989	20	188	4036	4223
PB.45.2	1	p2	(TG)19	38	506	543	AACCTGCTCATCGAGATGCT	59.981	20	CACACATGCTTTTTCCCTCC	60.495	20	154	421	574	ACCCAGGCTGAGGACTACCT	60.133	20	CACACATGCTTTTTCCCTCC	60.495	20	211	364	574	ACCTGTGCTACATGCACCTG	59.776	20	CACACATGCTTTTTCCCTCC	60.495	20	195	380	574
PB.45.2	2	c	(GT)7ataagtaatcatacatac(AT)6	44	2510	2553	AATGTGCTGATGGCTGTTCA	60.272	20	GGGAGGACCCTCAAAGAAGA	60.565	20	132	2458	2589	GCCTTATGTCCCAGATCAGC	59.658	20	GGGAGGACCCTCAAAGAAGA	60.565	20	185	2405	2589	TGTCCCAGATCAGCAACATC	59.637	20	GGGAGGACCCTCAAAGAAGA	60.565	20	179	2411	2589
PB.45.2	3	p3	(ATT)6	18	3055	3072	TAACAAGCACAACACCGGAC	59.615	20	TTGTAGTGCCCCATGAGGTT	60.375	20	207	2950	3156	TTTTCATGGAAAATGGCTGG	60.807	20	TTGTAGTGCCCCATGAGGTT	60.375	20	270	2887	3156	ATAACAAGCACAACACCGGA	59.05	20	TTGTAGTGCCCCATGAGGTT	60.375	20	208	2949	3156
PB.45.2	4	p2	(AC)6	12	3585	3596	GTCATTCCTTGTCCGTCCAT	59.786	20	GACCTCAACAGAAAGCGGAG	59.989	20	246	3484	3729	GTCATTCCTTGTCCGTCCAT	59.786	20	ACCTCAACAGAAAGCGGAGA	59.989	20	245	3484	3728	CCGCCTGCCTTAACTAAATG	59.736	20	ACCTCAACAGAAAGCGGAGA	59.989	20	188	3541	3728
PB.47.1	1	p2	(GT)16	32	438	469	TGTATGAAAGTGTTTGTGCTTGG	60.082	23	TGTCTCCCTCTCTCTCGCTC	59.817	20	147	390	536	TGTATGAAAGTGTTTGTGCTTGG	60.082	23	GTCTCCCTCTCTCTCGCTCA	59.817	20	146	390	535	TGTATGAAAGTGTTTGTGCTTGG	60.082	23	TCTGTCTCCCTCTCTCTCGC	59.817	20	149	390	538
PB.47.1	2	p2	(TG)25	50	605	654	CGGACAAAGTGTGCCAAGTA	59.758	20	CCCTGCTCGCTTTTGTCTAC	60.015	20	207	553	759	TCGTGTGTGGGAGAGTTTTG	59.72	20	CTGTCTGGCTCAGTTCCTCC	59.986	20	256	485	740	CGTGTGTGGGAGAGTTTTGA	59.72	20	CTGTCTGGCTCAGTTCCTCC	59.986	20	255	486	740
PB.51.1	1	p3	(CCG)6	18	487	504	GAGACCTTCCACACCGACAT	59.969	20	AATCGGCGCTGTTACTTGTT	59.775	20	243	314	556	GAGACCTTCCACACCGACAT	59.969	20	AAATCGGCGCTGTTACTTGT	59.775	20	244	314	557	GAGACCTTCCACACCGACAT	59.969	20	ATCGGCGCTGTTACTTGTTC	60.278	20	242	314	555
PB.53.1	1	p2	(AC)13	26	1205	1230	CCAGAAAGGAAAAGTGCCTG	59.846	20	TTCTGAGAAGCACACGGATG	59.984	20	245	1155	1399	TGCCTGTCACATACCTGGAG	59.701	20	TTCTGAGAAGCACACGGATG	59.984	20	231	1169	1399	GTGCCTGTCACATACCTGGA	59.551	20	TTCTGAGAAGCACACGGATG	59.984	20	232	1168	1399
PB.53.2	1	p2	(AC)22	44	1191	1234	CCAGAAAGGAAAAGTGCCTG	59.846	20	TTCTGAGAAGCACACGGATG	59.984	20	263	1141	1403	TGCCTGTCACATACCTGGAG	59.701	20	TTCTGAGAAGCACACGGATG	59.984	20	249	1155	1403	GTGCCTGTCACATACCTGGA	59.551	20	TTCTGAGAAGCACACGGATG	59.984	20	250	1154	1403
PB.57.3	1	p2	(CA)13	26	874	899	TCATCACTTGCGTGTCCTTC	59.837	20	GACCCCGACCTCATACAGTG	60.386	20	267	795	1061	TCATCACTTGCGTGTCCTTC	59.837	20	ACCCCGACCTCATACAGTGA	60.386	20	266	795	1060	ATCACTTGCGTGTCCTTCCT	59.727	20	GACCCCGACCTCATACAGTG	60.386	20	265	797	1061
PB.57.3	2	p1	(C)12	12	1497	1508	CTTTTACCGGCATGCTTGAT	60.096	20	ATTGCAGTTTGGGTCGTTTC	59.978	20	158	1394	1551	ACCAAAGCATATCAGCAGGG	60.096	20	ATTGCAGTTTGGGTCGTTTC	59.978	20	237	1315	1551	GCATGCTTGATTCTGCTCAA	60.104	20	ATTGCAGTTTGGGTCGTTTC	59.978	20	149	1403	1551
PB.57.3	3	p2	(CA)15	30	1699	1728	CATTGGAAACGACCCAAACT	59.83	20	GGCTGGGAATTGCACTATGT	59.962	20	250	1527	1776	ATTGGAAACGACCCAAACTG	59.83	20	GGCTGGGAATTGCACTATGT	59.962	20	249	1528	1776	AACATTGGAAACGACCCAAA	60.206	20	GGCTGGGAATTGCACTATGT	59.962	20	252	1525	1776
PB.57.5	1	p2	(CA)16	32	355	386	TCATCACTTGCGTGTCCTTC	59.837	20	GACCCCGACCTCATACAGTG	60.386	20	272	276	547	TCATCACTTGCGTGTCCTTC	59.837	20	ACCCCGACCTCATACAGTGA	60.386	20	271	276	546	ATCACTTGCGTGTCCTTCCT	59.727	20	GACCCCGACCTCATACAGTG	60.386	20	270	278	547
PB.57.5	2	p1	(C)13	13	980	992	CTTTTACCGGCATGCTTGAT	60.096	20	ATTGCAGTTTGGGTCGTTTC	59.978	20	158	878	1035	ACCAAAGCATATCAGCAGGG	60.096	20	ATTGCAGTTTGGGTCGTTTC	59.978	20	236	800	1035	GCATGCTTGATTCTGCTCAA	60.104	20	ATTGCAGTTTGGGTCGTTTC	59.978	20	149	887	1035
PB.57.7	1	p2	(CA)17	34	870	903	ATCACTTGCGTGTCCTTTCC	60.119	20	CCCGTTAGCTGGAGATTCCT	60.59	20	250	792	1041	ATCGTCATCACTTGCGTGTC	59.714	20	CCCGTTAGCTGGAGATTCCT	60.59	20	256	786	1041	ATCACTTGCGTGTCCTTTCC	60.119	20	TGAGTCCCGTTAGCTGGAGA	60.934	20	255	792	1046
PB.57.7	2	p1	(C)13	13	1495	1507	ACCAAAGCATATCAGCAGGG	60.096	20	ATTGCAGTTTGGGTCGTTTC	59.978	20	235	1316	1550	GCATGCTTGATTCTGCTCAA	60.104	20	ATTGCAGTTTGGGTCGTTTC	59.978	20	149	1402	1550	TTTTTACCACCACAGCGTCA	60.149	20	CGCTGAGGTCTTTCTTGACC	59.989	20	265	1447	1711
PB.60.4	1	p1	(A)22	22	954	975	AGGTTTCAGTCCGTCTGCAT	59.727	20	AATACACCAGCATGGCACAA	59.995	20	236	880	1115	AGGTTTCAGTCCGTCTGCAT	59.727	20	AAATACACCAGCATGGCACA	59.995	20	237	880	1116	TGTGGCTGTGAAGCTGAGAG	60.333	20	AATACACCAGCATGGCACAA	59.995	20	217	899	1115
PB.60.5	1	p1	(T)10	10	1615	1624	TGTGCTGTTCTGCTTGCTTT	59.788	20	TGATAATCACCTCTTGGGGC	59.894	20	184	1549	1732	TGTGCTGTTCTGCTTGCTTT	59.788	20	GGGCTCATTCTCCAGTTTCA	60.195	20	168	1549	1716	AGCCTGAGCATCTGAGCTGT	60.315	20	GGGCTCATTCTCCAGTTTCA	60.195	20	270	1447	1716
PB.61.1	1	p1	(A)12	12	1978	1989	AGAACTGGGAAGCTGTTGTG	57.93	20	CACAAGCCTCCAGGAAGTGT	60.298	20	190	1955	2144	AGAACTGGGAAGCTGTTGTG	57.93	20	AGTTGTGTCGCATGATGACC	59.557	20	250	1955	2204	AGAACTGGGAAGCTGTTGTG	57.93	20	GTCGCATGATGACCAATGTT	59.379	20	244	1955	2198
PB.64.3	1	p2	(GA)7	14	420	433	AACTGGACTGCAAAGGGATG	60.111	20	CATAGGTCGGCTCTGAAACC	59.694	20	276	341	616	AACTGGACTGCAAAGGGATG	60.111	20	CCTGGATTGGGTGGATTTTA	59.617	20	235	341	575	AACTGGACTGCAAAGGGATG	60.111	20	TAGGTCGGCTCTGAAACCTG	60.388	20	274	341	614
PB.64.3	2	p1	(A)13	13	2899	2911	--
PB.65.1	1	p2	(TG)6	12	971	982	AATCACTGCCAACTTCCACC	59.973	20	AAGCCAAGAGTCTCAGCAGG	59.745	20	228	796	1023	AATCACTGCCAACTTCCACC	59.973	20	CCAAGAGTCTCAGCAGGGAA	60.523	20	225	796	1020	CTCTTCTTCCAGTGGGGTCC	61.021	20	AAGCCAAGAGTCTCAGCAGG	59.745	20	280	744	1023
PB.65.3	1	p1	(G)21	21	183	203	CGCGCTGTCAATAAGGAAAT	60.23	20	ATCCTGGAGACAACTGTGGG	59.962	20	263	7	269	CGCGCTGTCAATAAGGAAAT	60.23	20	GGACCTCATCCTGGAGACAA	60.048	20	270	7	276	ACGAAGTGAGAGCAACGACA	59.622	20	CAGGCACAGCAGGTAGCATA	60.035	20	157	156	312
PB.65.3	2	p1	(T)33	33	671	703	TTTGACTTCCACAATGCCAA	60.088	20	ACAGTATGCTGCCTCCCATC	60.104	20	237	574	810	TTTGACTTCCACAATGCCAA	60.088	20	AGCGATGCTGAGCAACAGTA	59.77	20	251	574	824	GCTACAGCTCTTTTCGCCAT	59.62	20	ACAGTATGCTGCCTCCCATC	60.104	20	171	640	810
PB.67.4	1	p2	(GT)6	12	1017	1028	ATCTGCATAAAATCAGCGGG	60.06	20	CCCAACAGTGTCGGAGAAAT	59.966	20	216	970	1185	ATCTGCATAAAATCAGCGGG	60.06	20	AAATCATAGGCAAGAGGGGG	60.278	20	172	970	1141	ATCTGCATAAAATCAGCGGG	60.06	20	AGCACTCCTGTGCCAAAGTC	60.453	20	246	970	1215
PB.68.1	1	p1	(T)10	10	3155	3164	CAGTAGCACATCGGGGTCTT	60.134	20	ctgcagtcatttttcagcCA	59.988	20	135	3077	3211	AGCACATCGGGGTCTTACAG	60.134	20	ctgcagtcatttttcagcCA	59.988	20	131	3081	3211	CAGTAGCACATCGGGGTCTT	60.134	20	ttctcactgtatggggaggc	60.073	20	167	3077	3243
PB.70.2	1	p3	(TTA)5	15	2799	2813	AAAATGTTCGACCGTGAAGG	59.971	20	TTGGGTTCACTGACCTCTCC	60.088	20	275	2771	3045	AAAATGTTCGACCGTGAAGG	59.971	20	ACCCATCTTGCTCATGTGTG	59.551	20	207	2771	2977	AAAATGTTCGACCGTGAAGG	59.971	20	CCCATCTTGCTCATGTGTGA	60.688	20	206	2771	2976
PB.70.3	1	p3	(TTA)6	18	1962	1979	AACCAAAAATGTTCGACGTG	58.528	20	TTGGGTTCACTGACCTCTCC	60.088	20	279	1931	2209	CAAAAATGTTCGACGTGAAGG	60.52	21	TTGGGTTCACTGACCTCTCC	60.088	20	276	1934	2209	AACCAAAAATGTTCGACGTG	58.528	20	GCTGCTCTGTGTCCTCACTG	59.764	20	259	1931	2189
PB.71.1	1	c	(TC)34tgtgtttctctctgtctctctctcccccccccgtctcttcagtctgtctg(TC)7	132	603	734	GTCAGGGCACAACAACAGAA	59.726	20	GGGGGAGAGAGAGACACACA	60.243	20	251	529	779	TCAGGGCACAACAACAGAAA	60.278	20	GGGGGAGAGAGAGACACACA	60.243	20	250	530	779	AGGGTTATTAGCCGGTCAGG	60.332	20	GGGGGAGAGAGAGACACACA	60.243	20	265	515	779
PB.71.1	2	p1	(A)12	12	2053	2064	AGGACATGCTTTTCTCCCCT	60.074	20	AGAAACAAAAGGAAAGCCCC	59.571	20	236	1863	2098	CCCCTGTTGTCATTTTGGAC	60.21	20	AGAAACAAAAGGAAAGCCCC	59.571	20	221	1878	2098	TGCTTTTCTCCCCTGTTGTC	60.232	20	AGAAACAAAAGGAAAGCCCC	59.571	20	230	1869	2098
PB.71.1	3	c	(T)12ctaaaatgaggtgtttgcgctcaatgtgccatgccaccttggccacacatgtcaagatcc(GT)9	90	2688	2777	GACATGCGAACCAACACAAC	60.016	20	CTTGACTCCGTTCACCATCC	60.51	20	252	2550	2801	CGAAGGAGGGGGAAAATAAG	59.897	20	CTTGACTCCGTTCACCATCC	60.51	20	182	2620	2801	GACATGCGAACCAACACAAC	60.016	20	GCTTGACTCCGTTCACCATC	60.667	20	253	2550	2802
PB.74.1	1	p1	(T)10	10	1655	1664	AAGCTGCAGTTTGATTGCTG	59.224	20	GGCTGGATCAGTATGGGTTG	60.34	20	242	1580	1821	GCTGCAGTTTGATTGCTGTT	59.079	20	GGCTGGATCAGTATGGGTTG	60.34	20	240	1582	1821	AAGCTGCAGTTTGATTGCTGT	60.074	21	GGCTGGATCAGTATGGGTTG	60.34	20	242	1580	1821
PB.79.1	1	p1	(A)17	17	963	979	GTTATTGGTGTGGACAGCCC	60.24	20	TTTTGCCTAAAGTGTTGGGG	59.968	20	209	888	1096	CGTTCATCAGTGTGGATGCT	59.707	20	TTTTGCCTAAAGTGTTGGGG	59.968	20	264	833	1096	GTTATTGGTGTGGACAGCCC	60.24	20	TCCAATGTGGTCCTGACAGA	60.088	20	129	888	1016
PB.79.2	1	p1	(A)17	17	1188	1204	TTCTTACCGCCACCGTTTAC	59.996	20	TCCAATGTGGTCCTGACAGA	60.088	20	214	1028	1241	GTTCTTACCGCCACCGTTTA	59.996	20	TCCAATGTGGTCCTGACAGA	60.088	20	215	1027	1241	CCGCCACCGTTTACATAACT	59.883	20	TCCAATGTGGTCCTGACAGA	60.088	20	208	1034	1241
PB.79.3	1	p1	(A)17	17	3574	3590	GTTATTGGTGTGGACAGCCC	60.24	20	TTTTGCCTAAAGTGTTGGGG	59.968	20	209	3499	3707	CGTTCATCAGTGTGGATGCT	59.707	20	TTTTGCCTAAAGTGTTGGGG	59.968	20	264	3444	3707	GTTATTGGTGTGGACAGCCC	60.24	20	TCCAATGTGGTCCTGACAGA	60.088	20	129	3499	3627
PB.81.2	1	p1	(T)11	11	156	166	CTCATATATCTGGGGGCAGG	59.363	20	ATGTGTTGTCTGCAAATCGC	59.728	20	205	132	336	CTCATATATCTGGGGGCAGG	59.363	20	CTCTTCCCCACTCCACTGTC	59.682	20	173	132	304	TCATATATCTGGGGGCAGGT	59.224	20	ATGTGTTGTCTGCAAATCGC	59.728	20	204	133	336
PB.81.2	2	p3	(AGC)5	15	889	903	CCTGTTTGAGACGAGTGCAA	60.025	20	TAGACTCCGTTGGCCTTTTG	60.241	20	211	790	1000	GCAGATGGGAATCAACCTGT	59.934	20	TAGACTCCGTTGGCCTTTTG	60.241	20	226	775	1000	AGCAGATGGGAATCAACCTG	60.073	20	TAGACTCCGTTGGCCTTTTG	60.241	20	227	774	1000
PB.81.2	3	p3	(GAT)7	21	1643	1663	GGTCCCACCACCTCTCTACA	59.962	20	CCAGTTCTGTCCATCGGATT	59.927	20	187	1518	1704	TGTTTGGTTGGTTGGGAGTT	60.246	20	CCAGTTCTGTCCATCGGATT	59.927	20	247	1458	1704	TCCCACCACCTCTCTACAGC	60.261	20	CCAGTTCTGTCCATCGGATT	59.927	20	185	1520	1704
PB.81.2	4	p1	(T)10	10	1810	1819	AATCCGATGGACAGAACTGG	59.927	20	CAGAGCTCCAGGAGTGGTTC	59.986	20	172	1685	1856	AATCCGATGGACAGAACTGG	59.927	20	TCAGAGCTCCAGGAGTGGTT	59.986	20	173	1685	1857	AATCCGATGGACAGAACTGG	59.927	20	TTCAGAGCTCCAGGAGTGGT	59.986	20	174	1685	1858
PB.81.2	5	p1	(T)19	19	1922	1940	ACCACTCCTGGAGCTCTGAA	59.986	20	ATGGCAACAGTGCAATGAGA	60.272	20	178	1839	2016	GAACCACTCCTGGAGCTCTG	59.986	20	ATGGCAACAGTGCAATGAGA	60.272	20	180	1837	2016	AACCACTCCTGGAGCTCTGA	59.986	20	ATGGCAACAGTGCAATGAGA	60.272	20	179	1838	2016
PB.81.2	6	p1	(T)12	12	2687	2698	AACTCCTCTCCCTCTCCCTG	59.801	20	CCAACAGAAGCTTAGCCGAC	60.015	20	168	2600	2767	GGACCTGAACTCCTCTCCCT	59.661	20	CCAACAGAAGCTTAGCCGAC	60.015	20	175	2593	2767	TTACCGCACAGTGTTTTTGG	59.627	20	CCAACAGAAGCTTAGCCGAC	60.015	20	255	2513	2767
PB.83.1	1	p2	(GT)20	40	909	948	AACTCTATGCAGGCCCCTTT	60.096	20	CCGCTCACCAAAGTTGATTT	60.11	20	265	748	1012	AAACTCTATGCAGGCCCCTT	60.096	20	CCGCTCACCAAAGTTGATTT	60.11	20	266	747	1012	CCTTTAACATGTGCTGGGCT	60.132	20	CCGCTCACCAAAGTTGATTT	60.11	20	192	821	1012
PB.83.1	2	p1	(T)10	10	1865	1874	TCCTTGCACACACACACTGA	59.905	20	AGCATCAAAACAGGACACCC	59.973	20	268	1729	1996	TCCTTGCACACACACACTGA	59.905	20	ATCAAAACAGGACACCCTGC	59.973	20	265	1729	1993	TCCTTGCACACACACACTGA	59.905	20	GCATCAAAACAGGACACCCT	59.973	20	267	1729	1995
PB.86.1	1	p1	(T)35	35	1	35	--
PB.86.1	2	p1	(A)12	12	1765	1776	GGTCTGACGGTGGAAGATGT	59.969	20	CCGTATCTTAGCCAAAGCCA	60.223	20	143	1667	1809	ACGGTGGAAGATGTCGTCTC	60.12	20	CCGTATCTTAGCCAAAGCCA	60.223	20	137	1673	1809	AAAAGACGCTGGATGATGCT	59.843	20	CCGTATCTTAGCCAAAGCCA	60.223	20	278	1532	1809
PB.90.2	1	p1	(A)18	18	2734	2751	TTTCATGGTGCATGTCCACT	59.967	20	ATGGCAAAATCTGCTCCAAA	60.585	20	253	2613	2865	TTTCATGGTGCATGTCCACT	59.967	20	TATGGCAAAATCTGCTCCAA	59.257	20	254	2613	2866	TTTCATGGTGCATGTCCACT	59.967	20	CACATCTCAGTGCAAAGCAAA	60.042	21	226	2613	2838
PB.90.4	1	p1	(G)10	10	240	249	GCAGACACTTTCCCACCATT	59.973	20	CAAAGGAACACGGAGTTGGT	60.005	20	220	102	321	AAGAGGAATCTGGCTCGACA	59.95	20	CAAAGGAACACGGAGTTGGT	60.005	20	155	167	321	AAGAGGAATCTGGCTCGACA	59.95	20	GTGGACAGGGTCGTTGAAGT	60.009	20	223	167	389
PB.93.1	1	p1	(T)14	14	260	273	GGAAGTTCATTCCACCTCCA	59.903	20	TCCACACCAAAAACATGTGG	60.255	20	277	28	304	TCATTCCACCTCCAAACGAT	60.317	20	TCCACACCAAAAACATGTGG	60.255	20	271	34	304	AGTGTTTACCACGAGCAGCC	60.321	20	TCCACACCAAAAACATGTGG	60.255	20	199	106	304
PB.93.1	2	p2	(GT)23	46	379	424	CCACATGTTTTTGGTGTGGA	60.255	20	GCAACATAAAACCAGACAGCA	58.836	21	228	285	512	CCACATGTTTTTGGTGTGGA	60.255	20	AGCAACATAAAACCAGACAGCA	59.813	22	229	285	513	GTCCCTTGGCAAAGTTCAAG	59.711	20	GCAACATAAAACCAGACAGCA	58.836	21	167	346	512
PB.97.2	1	p1	(A)12	12	69	80	GCAGCTTCAGGGACCATTAG	59.836	20	CAGTGCAAGTGTCTGGGAGA	60.022	20	200	11	210	GCAGCTTCAGGGACCATTAG	59.836	20	CTCCGGATGTGAAAGACCAT	59.927	20	228	11	238	GCAGCTTCAGGGACCATTAG	59.836	20	AAAGCCCAGTGCAAGTGTCT	59.914	20	206	11	216
PB.97.2	2	p3	(GCT)6	18	1278	1295	CTACATGTGTTGGACCGCTG	60.175	20	ACTGCAGGATCACCTGGTTC	60.12	20	109	1229	1337	CTACATGTGTTGGACCGCTG	60.175	20	TGGTCCCTCAAGAAAGAGGA	59.773	20	261	1229	1489	CTACATGTGTTGGACCGCTG	60.175	20	CGGCAAACACTACCTTGTGA	59.758	20	236	1229	1464
PB.97.2	3	c	(T)10ctttttcctcc(T)10	31	2806	2836	ATGGCTGGTTTTCCAAAGTG	59.971	20	TTGGAACGTTTTTATCATTGGA	59.341	22	269	2704	2972	CAGCCTCATTCTGATGGGTT	60.073	20	TTGGAACGTTTTTATCATTGGA	59.341	22	248	2725	2972	AACATGATGGCTGGTTTTCC	59.797	20	TTGGAACGTTTTTATCATTGGA	59.341	22	275	2698	2972
PB.97.3	1	p3	(GCT)6	18	1075	1092	ATTAGTTTCCGTGCCTGTGG	59.993	20	ACTGCAGGATCACCTGGTTC	60.12	20	272	863	1134	GTGATTTGTCCAGGAGCGAT	60.081	20	ACTGCAGGATCACCTGGTTC	60.12	20	115	1020	1134	GTGATTTGTCCAGGAGCGAT	60.081	20	TGGTCCCTCAAGAAAGAGGA	59.773	20	269	1020	1288
PB.97.3	2	p3	(GAT)5	15	1681	1695	TCGGACTATCCATCAGGAGG	60.027	20	GTGGGGAAGTGACCAGTGAT	59.817	20	237	1598	1834	TCGGACTATCCATCAGGAGG	60.027	20	ATGGAGTTCTCTGCCACGTC	60.269	20	219	1598	1816	TCCATCAGGAGGATGAGGAG	60.152	20	GTGGGGAAGTGACCAGTGAT	59.817	20	229	1606	1834
PB.97.3	3	c	(T)13cttttttcctcc(T)10	35	2738	2772	ATGGCTGGTTTTCCAAAGTG	59.971	20	TTGGAACGTTTTTATCATTGGA	59.341	22	274	2636	2909	CAGCCTCATTCTGATGGGTT	60.073	20	TTGGAACGTTTTTATCATTGGA	59.341	22	253	2657	2909	AACATGATGGCTGGTTTTCC	59.797	20	TTGGAACGTTTTTATCATTGGA	59.341	22	280	2630	2909
PB.97.3	4	p2	(TA)6	12	2925	2936	TCCAATGATAAAAACGTTCCAA	59.341	22	TTTTCCAACCCTCCCTCTTT	59.912	20	148	2888	3035	TCCAATGATAAAAACGTTCCAA	59.341	22	TGTCACTGGTGTAGCTTGCC	59.905	20	180	2888	3067	TCCAATGATAAAAACGTTCCAA	59.341	22	ACATAGACGCTTTGGCATCC	60.103	20	204	2888	3091
PB.98.1	1	p1	(A)11	11	776	786	--
PB.98.2	1	p2	(AC)12	24	271	294	TTATGAACCTTGTCCGCTCC	60.074	20	AGTCCCATCTTCACACGCTC	60.269	20	235	219	453	TTATGAACCTTGTCCGCTCC	60.074	20	TCTTCACACGCTCCTCTTCA	59.701	20	228	219	446	GGTGATGAGAGGTGGGTGTT	59.817	20	ACAGAAGCAGCAGCACAATG	60.207	20	175	247	421
PB.99.2	1	p2	(TG)6	12	269	280	CAAGGCCCAAACTGTAGCTC	59.875	20	TCTCGCACCACTTCTCCTCT	60.135	20	224	232	455	AGAGCAAGGCCCAAACTGTA	59.875	20	TCTCGCACCACTTCTCCTCT	60.135	20	228	228	455	GAGCAAGGCCCAAACTGTAG	59.875	20	TCTCGCACCACTTCTCCTCT	60.135	20	227	229	455
PB.99.2	2	c	(A)11tggaaaccccacagaatgaattttctgtaacgttcttcatagtatttgtggcccagttccacatccctcttttaactttat(AC)20aaacaaaagaacaaatgcaccaacattg(TC)8(AC)18	212	2340	2551	AAATTCTAAACTTGTGAGTCCTTTCA	58.893	26	GATGGGTAACAAAGTGCCAAA	59.853	21	280	2310	2589	AATTCTAAACTTGTGAGTCCTTTCA	57.692	25	GATGGGTAACAAAGTGCCAAA	59.853	21	279	2311	2589	AAATTCTAAACTTGTGAGTCCTTTCA	58.893	26	GATGGGTAACAAAGTGCCAA	58.476	20	280	2310	2589
PB.99.2	3	p1	(T)10	10	3245	3254	CCAAACAAACTGCAAGCTCA	60.027	20	GGACTCCCAGTGTTGTGTCA	59.55	20	223	3059	3281	TGGCACTCTACGTGTCCTTG	59.897	20	GGACTCCCAGTGTTGTGTCA	59.55	20	171	3111	3281	AGATGTTGACCAGGCTTTGC	60.263	20	GGACTCCCAGTGTTGTGTCA	59.55	20	106	3176	3281
PB.100.2	1	p2	(AC)6	12	1375	1386	CTCAGCAACTGCTCCAACAA	60.175	20	CATGCAGCAGGTCAGTAATCA	59.879	21	160	1351	1510	GGGAAAGTAACAGCTGAGCG	60.015	20	CTGCAATACGAATTCCTGACC	59.583	21	216	1209	1424	GGGAAAGTAACAGCTGAGCG	60.015	20	TGCAATACGAATTCCTGACCT	59.583	21	215	1209	1423
PB.100.2	2	p3	(GCA)5	15	1894	1908	TATGTAACGACTGCCAAGCC	58.799	20	CTGCTCTGGCTCACTGTCTG	59.915	20	279	1790	2068	TATGTAACGACTGCCAAGCC	58.799	20	TGCTCTGGCTCACTGTCTGT	59.764	20	278	1790	2067	GCTGCGGCTCTTACAACAC	59.612	19	CTGCTCTGGCTCACTGTCTG	59.915	20	216	1853	2068
PB.100.2	3	p1	(A)10	10	2230	2239	CAGACAGTGAGCCAGAGCAG	59.915	20	TCCAGTGCATGCTTGGATAG	59.823	20	253	2049	2301	TCATTTGGCTGGTGCACTTA	60.257	20	ATACTGTCACCCCCAGCAAG	59.989	20	224	2138	2361	TTGGCTGGTGCACTTACTTG	59.904	20	TCCAGTGCATGCTTGGATAG	59.823	20	160	2142	2301
PB.101.1	1	p1	(T)26	26	1	26	--
PB.101.1	2	p2	(TC)11	22	891	912	CCTGCTGGCATTTTGTCTTT	60.249	20	TCAATCCCTGTGTAGGCTCC	60.073	20	150	861	1010	ACCTGCTGGCATTTTGTCTT	59.74	20	TCAATCCCTGTGTAGGCTCC	60.073	20	151	860	1010	AACCTGCTGGCATTTTGTCT	59.74	20	TCAATCCCTGTGTAGGCTCC	60.073	20	152	859	1010
PB.101.1	3	c	(T)11cgggttttacaaattgcttccattttcacatctttcctctcacacagccactgagaggg(T)13aa(T)11	96	1395	1490	AGGAGCAATTTGACCCACAC	59.973	20	GCACGACTCAGACTTTGAACA	59.075	21	253	1266	1518	AGGAGCAATTTGACCCACAC	59.973	20	AGCACGACTCAGACTTTGAACA	60.096	22	254	1266	1519	AGGAGCAATTTGACCCACAC	59.973	20	GCACGACTCAGACTTTGAACAG	60.096	22	253	1266	1518
PB.101.2	1	p1	(T)20	20	2951	2970	GGGACGGTTTGTTGATGAAG	60.353	20	TGTCACTGCACATAGGCTGTC	59.92	21	278	2805	3082	GGGACGGTTTGTTGATGAAG	60.353	20	ACAGATCAAATGCTCCGGTA	58.173	20	198	2805	3002	GGGACGGTTTGTTGATGAAG	60.353	20	TACAGATCAAATGCTCCGGT	58.173	20	199	2805	3003
PB.101.3	1	p1	(T)22	22	3222	3243	GGGACGGTTTGTTGATGAAG	60.353	20	TGTCACTGCACATAGGCTGTC	59.92	21	280	3076	3355	GGGACGGTTTGTTGATGAAG	60.353	20	ACAGATCAAATGCTCCGGTA	58.173	20	200	3076	3275	GGGACGGTTTGTTGATGAAG	60.353	20	TACAGATCAAATGCTCCGGT	58.173	20	201	3076	3276
PB.101.4	1	c	(T)11cgggttttacaaattgcttccattttcacatctttcctctcacacagccactgagaggg(T)13aa(T)11	96	2740	2835	AGGAGCAATTTGACCCACAC	59.973	20	GCACGACTCAGACTTTGAACA	59.075	21	253	2611	2863	AGGAGCAATTTGACCCACAC	59.973	20	AGCACGACTCAGACTTTGAACA	60.096	22	254	2611	2864	AGGAGCAATTTGACCCACAC	59.973	20	GCACGACTCAGACTTTGAACAG	60.096	22	253	2611	2863
PB.102.1	1	p1	(T)55	55	1	55	--
PB.102.1	2	c	(A)11tt(A)13ccctctcagtggctgtgtgagaggaaagatgtgaaaatggaagcaatttgtaaaacccg(A)11	96	876	971	GCACGACTCAGACTTTGAACA	59.075	21	AGGAGCAATTTGACCCACAC	59.973	20	253	846	1098	AGCACGACTCAGACTTTGAACA	60.096	22	AGGAGCAATTTGACCCACAC	59.973	20	254	845	1098	GCACGACTCAGACTTTGAACAG	60.096	22	AGGAGCAATTTGACCCACAC	59.973	20	253	846	1098
PB.102.1	3	p2	(AG)11	22	1453	1474	TCAATCCCTGTGTAGGCTCC	60.073	20	CCTGCTGGCATTTTGTCTTT	60.249	20	150	1354	1503	TCAATCCCTGTGTAGGCTCC	60.073	20	ACCTGCTGGCATTTTGTCTT	59.74	20	151	1354	1504	TCAATCCCTGTGTAGGCTCC	60.073	20	AACCTGCTGGCATTTTGTCT	59.74	20	152	1354	1505
PB.104.1	1	p3	(AGA)8	24	1	24	--
PB.104.1	2	c	(A)11tccgtcaaa(AGT)7	41	2245	2285	CGATGTTCAGTGGAGGGATT	59.927	20	CCTGTAGGGTTGAGCAGAGC	60.012	20	196	2167	2362	AATCGATGTTCAGTGGAGGG	59.927	20	CCTGTAGGGTTGAGCAGAGC	60.012	20	199	2164	2362	TGGAGGGATTTAGTGAACGG	59.926	20	CCTGTAGGGTTGAGCAGAGC	60.012	20	186	2177	2362
PB.105.3	1	p1	(T)12	12	190	201	ACCGGAGACACACAACTTCC	60.009	20	ACATCGCTCTCACTCTCACG	59.156	20	127	109	235	CCACGGCGGTATTAGCTTTA	60.109	20	ACATCGCTCTCACTCTCACG	59.156	20	109	127	235	TAAATCCTTCAGGGCTGCAC	60.214	20	ACATCGCTCTCACTCTCACG	59.156	20	145	91	235
PB.105.4	1	p1	(A)24	24	51	74	TGCAATGTTTTTAAAGGGGTG	59.855	21	CAGGCACAAAAAGGGAAAGA	60.22	20	124	9	132	TGCAATGTTTTTAAAGGGGTG	59.855	21	GCACAAAAAGGGAAAGATGC	59.691	20	121	9	129	TGCAATGTTTTTAAAGGGGTG	59.855	21	CATACCAGGCACAAAAAGGG	60.357	20	129	9	137
PB.107.1	1	p1	(C)10	10	2285	2294	GAGATCGACTCCTGCTCCTG	60.096	20	aataaaggCGAACAATCCCC	60.15	20	268	2163	2430	GAGATCGACTCCTGCTCCTG	60.096	20	CCTGCTTTGAAGTAGCAGCC	60.154	20	166	2163	2328	GAGATCGACTCCTGCTCCTG	60.096	20	TGACAAGAGCCTGCTTTGAA	59.716	20	175	2163	2337
PB.108.4	1	p3	(ACA)5	15	3171	3185	AGTGAAAGCCGAGCAGACAT	60.02	20	AAGGGCTCATGAAACATTGC	60.081	20	276	2978	3253	TTGTTTTCAAACAGGGGAGG	59.942	20	AAGGGCTCATGAAACATTGC	60.081	20	171	3083	3253	AGTGAAAGCCGAGCAGACAT	60.02	20	ACATTGCCAAAACACATCCA	59.823	20	263	2978	3240
PB.108.4	2	p1	(T)22	22	3484	3505	TAGTAGCCAATCACCTCCGC	60.235	20	AACATCCACGACTGTAGGGC	59.997	20	275	3376	3650	TTGCGAGGGTAACAGTGATG	59.716	20	AACATCCACGACTGTAGGGC	59.997	20	193	3458	3650	TGTTGCGAGGGTAACAGTGA	60.301	20	AACATCCACGACTGTAGGGC	59.997	20	195	3456	3650
PB.109.1	1	p3	(AAG)5	15	2116	2130	CAGAAGAGGCAAAGACGGAC	59.989	20	GCTCTTTTTCAGGAACGACG	59.993	20	228	1932	2159	GGAGAAAGGGATGAAGGCTC	60.154	20	GCTCTTTTTCAGGAACGACG	59.993	20	155	2005	2159	CAGAAGAGGCAAAGACGGAC	59.989	20	CTCTTTTTCAGGAACGACGG	59.846	20	227	1932	2158
PB.109.1	2	p1	(A)13	13	2428	2440	TGCAGATGAGTCCACCACAT	60.121	20	AATGTTGTATCCGACCTGGG	59.67	20	216	2273	2488	TGCAGATGAGTCCACCACAT	60.121	20	TGTGTTTGTGTGTGCGTGTT	59.669	20	266	2273	2538	TGCAGATGAGTCCACCACAT	60.121	20	GCGTGTTTTGCTTGTGTGAC	60.356	20	253	2273	2525
PB.109.2	1	p3	(AAG)5	15	1926	1940	TGAAGAGGCAAAGACGGACT	59.989	20	GCTCTTTTTCAGGAACGACG	59.993	20	228	1742	1969	GAGCTGGAAAGTACCGCAAG	60.015	20	GCTCTTTTTCAGGAACGACG	59.993	20	280	1690	1969	GAGGCGAGAAGAGAAGCAGA	59.973	20	GCTCTTTTTCAGGAACGACG	59.993	20	190	1780	1969
PB.109.2	2	p1	(T)14	14	2497	2510	CCCAGGTCGGATACAACATT	59.67	20	AAATTTCCACCGTGTCTTGC	59.978	20	276	2275	2550	CCTTTGAAAACTGGGACCAC	59.425	20	AAATTTCCACCGTGTCTTGC	59.978	20	119	2432	2550	GACCCAGGTCGGATACAACA	60.78	20	AAATTTCCACCGTGTCTTGC	59.978	20	278	2273	2550
PB.111.1	1	p1	(T)13	13	353	365	TGACAAAAAGAAAGAGCCGA	58.623	20	CAACACAACACATTGGGACC	59.701	20	243	309	551	TGACAAAAAGAAAGAGCCGA	58.623	20	CCCCTTGTCATTCATGGTTT	59.647	20	177	309	485	TGACAAAAAGAAAGAGCCGA	58.623	20	TGTTGTTGAGGGCTGTCAGA	60.44	20	210	309	518
PB.111.1	2	p2	(AC)14	28	2034	2061	taaccatatgcatggccaac	59.261	20	tgagaaccatccaccaaaca	59.935	20	150	2010	2159	ggtaagagactgcctcccct	59.699	20	tcagcacctttgttaggcaa	59.464	20	279	1809	2087	aggtaagagactgcctcccc	59.699	20	tcagcacctttgttaggcaa	59.464	20	280	1808	2087
PB.111.1	3	p1	(G)10	10	2418	2427	aagcagtttcacaggatggg	60.111	20	tgataccaaacgtgtaacccag	59.785	22	223	2328	2550	cagtttcacaggatggggag	60.501	20	tgataccaaacgtgtaaccca	58.808	21	220	2331	2550	cagtttcacaggatggggag	60.501	20	ctgataccaaacgtgtaaccca	59.785	22	221	2331	2551
PB.113.1	1	p2	(CA)7	14	1761	1774	TACTTCCCGATATCCAGCGT	59.551	20	AAATCCCACCGTTTGTTCTG	59.83	20	193	1731	1923	GTACTTCCCGATATCCAGCG	59.551	20	AAATCCCACCGTTTGTTCTG	59.83	20	194	1730	1923	TACTTCCCGATATCCAGCGT	59.551	20	TTGAAATCCCACCGTTTGTT	60.206	20	196	1731	1926
PB.113.1	2	p1	(T)11	11	1878	1888	TACTTCCCGATATCCAGCGT	59.551	20	AAATCCCACCGTTTGTTCTG	59.83	20	193	1731	1923	GTACTTCCCGATATCCAGCG	59.551	20	AAATCCCACCGTTTGTTCTG	59.83	20	194	1730	1923	TACTTCCCGATATCCAGCGT	59.551	20	TTGAAATCCCACCGTTTGTT	60.206	20	196	1731	1926
PB.113.1	3	p1	(A)10	10	2547	2556	TCAGACTGGGCAGCTTTCTT	60.134	20	TACCCAAGAGGCGAGCTAAA	59.975	20	188	2400	2587	TCAGACTGGGCAGCTTTCTT	60.134	20	TTACCCAAGAGGCGAGCTAA	59.975	20	189	2400	2588	CAGACTGGGCAGCTTTCTTT	59.615	20	TACCCAAGAGGCGAGCTAAA	59.975	20	187	2401	2587
PB.113.1	4	p1	(T)26	26	2769	2794	GCCTTTAACCTCTCCATTCCA	60.437	21	GGATACAAAAAGGGAAGCGA	59.158	20	244	2649	2892	GCCTTTAACCTCTCCATTCCA	60.437	21	AGGATACAAAAAGGGAAGCGA	60.082	21	245	2649	2893	GCTCGCCTCTTGGGTAATAA	59.32	20	TGAGCTCCTTTTTACATGCCT	58.986	21	280	2572	2851
PB.113.1	5	p1	(T)10	10	3037	3046	--
PB.115.1	1	p1	(T)10	10	994	1003	GGACATTGAGCCAGCATACA	59.679	20	CGTTGTGTTTCAACACCCTC	59.034	20	231	907	1137	GGACATTGAGCCAGCATACA	59.679	20	TCGTTGTGTTTCAACACCCT	59.034	20	232	907	1138	GTGGACATTGAGCCAGCATA	59.679	20	TCGTTGTGTTTCAACACCCT	59.034	20	234	905	1138
PB.115.1	2	p1	(A)12	12	1158	1169	GGGTGTTGAAACACAACGAA	59.44	20	ATTGCTGCAAGTCAGTGCC	60.008	19	127	1120	1246	GGGTGTTGAAACACAACGAA	59.44	20	AGTCAGTGCCACGGGTACA	60.17	19	118	1120	1237	TGAGCTCATCAGAGAGGGTG	59.074	20	ATTGCTGCAAGTCAGTGCC	60.008	19	142	1105	1246
PB.116.1	1	p1	(T)10	10	259	268	TACAGCGCCCTCCATAATGT	60.49	20	TTTTCCCTGTCCACAAGACC	59.943	20	257	222	478	GCTTTTGTGATGCTTTGTGC	59.474	20	TTTTCCCTGTCCACAAGACC	59.943	20	280	199	478	TGTGATGCTTTGTGCAGCTA	59.177	20	TTTTCCCTGTCCACAAGACC	59.943	20	275	204	478
PB.118.1	1	p2	(AC)6	12	24	35	tcGCTCGTACAATAAAACACA	57.007	21	TGCAACCCTTACAAGCACTG	59.904	20	138	0	137	tcGCTCGTACAATAAAACACA	57.007	21	CAATGCAACTGCAACCCTTA	59.729	20	147	0	146	tcGCTCGTACAATAAAACACA	57.007	21	TGCAACTGCAACCCTTACAA	60.293	20	144	0	143
PB.118.1	2	p2	(AG)6	12	2245	2256	GTGCCAGGAGATGGAGAGAG	59.945	20	CCTGAACAGAGCACACAGGA	60.022	20	141	2216	2356	GGTTGCTACAGAAATCGGGA	60.074	20	CCTGAACAGAGCACACAGGA	60.022	20	252	2105	2356	GTGCCAGGAGATGGAGAGAG	59.945	20	CCTTCCCTCCCTAACCAGAG	60.06	20	116	2216	2331
PB.118.1	3	p1	(G)10	10	2468	2477	TCCTGTGTGCTCTGTTCAGG	60.022	20	CGCTCTGTGTTGTGTTGGTT	59.794	20	217	2337	2553	CTCTGGTTAGGGAGGGAAGG	60.06	20	CGCTCTGTGTTGTGTTGGTT	59.794	20	242	2312	2553	CTCTGGTTAGGGAGGGAAGG	60.06	20	AATTACCCTGGGCAAACACA	60.227	20	269	2312	2580
PB.119.1	1	p1	(A)16	16	3099	3114	ATCACCACTGCCATTTCACA	59.967	20	AAAGCATGAGAATGCTGGCT	59.985	20	126	3034	3159	TCACCACTGCCATTTCACAT	59.967	20	AAAGCATGAGAATGCTGGCT	59.985	20	125	3035	3159	AACAGGCCTGCTGTCAGTCT	60.057	20	AAAGCATGAGAATGCTGGCT	59.985	20	255	2905	3159
PB.120.1	1	p1	(C)10	10	1145	1154	CTGCGACACTAGCAAATGGA	60.011	20	CACATAGCTGCGATGGTGAA	60.834	20	166	1020	1185	CGACACTAGCAAATGGAGCA	60.011	20	CACATAGCTGCGATGGTGAA	60.834	20	163	1023	1185	TGCGACACTAGCAAATGGAG	60.011	20	CACATAGCTGCGATGGTGAA	60.834	20	165	1021	1185
PB.121.2	1	p1	(T)10	10	2517	2526	GTCGTTTTCAAACAGTCGCA	59.888	20	CGTGCAAACCAAGACATCAA	60.699	20	243	2318	2560	TGTCGTTTTCAAACAGTCGC	59.888	20	CGTGCAAACCAAGACATCAA	60.699	20	244	2317	2560	TCGTTTTCAAACAGTCGCAA	60.415	20	CGTGCAAACCAAGACATCAA	60.699	20	242	2319	2560
PB.121.2	2	p1	(T)15	15	2715	2729	GGAACAACTGCTTTTTGGGA	60.088	20	GGGAGCAGGATGTCAGTTTC	59.661	20	121	2658	2778	GGAACAACTGCTTTTTGGGA	60.088	20	ATGGGAGCAGGATGTCAGTT	59.535	20	123	2658	2780	GGAACAACTGCTTTTTGGGA	60.088	20	GTGCTTACTGCAGTGTTGGC	59.52	20	143	2658	2800
PB.121.3	1	p1	(T)10	10	2150	2159	GTCGTTTTCAAACAGTCGCA	59.888	20	CGTGCAAACCAAGACATCAA	60.699	20	248	1946	2193	TGTCGTTTTCAAACAGTCGC	59.888	20	CGTGCAAACCAAGACATCAA	60.699	20	249	1945	2193	TCGTTTTCAAACAGTCGCAA	60.415	20	CGTGCAAACCAAGACATCAA	60.699	20	247	1947	2193
PB.121.3	2	p1	(T)26	26	2350	2375	GGAACAACTGCTTTTTGGGA	60.088	20	GGGAGCAGGATGTCAGTTTC	59.661	20	131	2292	2422	GGAACAACTGCTTTTTGGGA	60.088	20	GTGCTTACTGCAGTGTTGGC	59.52	20	154	2292	2445	GGAACAACTGCTTTTTGGGA	60.088	20	TTACTGCAGTGTTGGCATGG	60.72	20	150	2292	2441
PB.121.3	3	p1	(T)11	11	2813	2823	CAGGGATTTGGAAAGACCAA	59.903	20	ATGGCCAACGTACACAAACA	59.888	20	190	2683	2872	CAGGGATTTGGAAAGACCAA	59.903	20	ATGATGGCCAACGTACACAA	59.847	20	193	2683	2875	TTCAGCAGGGATTTGGAAAG	60.184	20	ATGGCCAACGTACACAAACA	59.888	20	195	2678	2872
PB.121.5	1	p1	(T)10	10	1723	1732	GTCGTTTTCAAACAGTCGCA	59.888	20	CGTGCAAACCAAGACATCAA	60.699	20	247	1520	1766	TGTCGTTTTCAAACAGTCGC	59.888	20	CGTGCAAACCAAGACATCAA	60.699	20	248	1519	1766	TCGTTTTCAAACAGTCGCAA	60.415	20	CGTGCAAACCAAGACATCAA	60.699	20	246	1521	1766
PB.121.5	2	p1	(T)15	15	1923	1937	GGAACAACTGCTTTTTGGGA	60.088	20	GGGAGCAGGATGTCAGTTTC	59.661	20	122	1865	1986	GGAACAACTGCTTTTTGGGA	60.088	20	ATGGGAGCAGGATGTCAGTT	59.535	20	124	1865	1988	GGAACAACTGCTTTTTGGGA	60.088	20	GTGCTTACTGCAGTGTTGGC	59.52	20	144	1865	2008
PB.123.1	1	c	(T)11attatcttttgcctcaagatcacaagtccttgatgccactg(A)11	63	856	918	GCCGAGGAGAAGAATTGAAA	59.387	20	TAGCATTCCATGGTGCAGAG	59.823	20	255	736	990	AAGGCCGAGGAGAAGAATTG	60.703	20	TAGCATTCCATGGTGCAGAG	59.823	20	258	733	990	GCCGAGGAGAAGAATTGAAA	59.387	20	GTAGCATTCCATGGTGCAGA	59.679	20	256	736	991
PB.123.1	2	p1	(T)29	29	1483	1511	TCGCAGTGTCCACTGATAGC	60.016	20	TCAGAGCTAGCTGCACCAAA	59.888	20	168	1413	1580	TCGCAGTGTCCACTGATAGC	60.016	20	AGAGCTAGCTGCACCAAACC	59.644	20	166	1413	1578	AGACAGTTGAGGGGCATCAG	60.261	20	TCAGAGCTAGCTGCACCAAA	59.888	20	202	1379	1580
PB.123.2	1	p1	(T)17	17	597	613	TCGCAGTGTCCACTGATAGC	60.016	20	TCAGAGCTAGCTGCACCAAA	59.888	20	157	527	683	TCGCAGTGTCCACTGATAGC	60.016	20	AGAGCTAGCTGCACCAAACC	59.644	20	155	527	681	AGACAGTTGAGGGGCATCAG	60.261	20	TCAGAGCTAGCTGCACCAAA	59.888	20	191	493	683
PB.125.1	1	p3	(CGC)5	15	324	338	AAACTTCTCTGTGGGTTCGC	59.333	20	TGATGGGTCTCTCTTGTCCC	60.048	20	221	279	499	AAACTTCTCTGTGGGTTCGC	59.333	20	GATGGGTCTCTCTTGTCCCA	60.048	20	220	279	498	AAACTTCTCTGTGGGTTCGC	59.333	20	ACAGCGTGATGGGTCTCTCT	59.866	20	227	279	505
PB.125.2	1	p3	(CGC)5	15	353	367	AAACTTCTCTGTGGGTTCGC	59.333	20	TGGATGGGTCTCTCTTGTCC	60.048	20	223	308	530	AAACTTCTCTGTGGGTTCGC	59.333	20	GATGGGTCTCTCTTGTCCCA	60.048	20	221	308	528	TAGCAGCAGGTTGCTTCCTC	60.678	20	TGGATGGGTCTCTCTTGTCC	60.048	20	277	254	530
PB.125.2	2	p1	(T)11	11	1042	1052	GCTTTTCAACTCCACTGCGT	60.44	20	GCACCCTCTCTCAGCAAATC	59.957	20	276	939	1214	CAAGTTTGTCGCTCTCAGCA	60.324	20	GCACTTCTGCACCAGCTGTA	60.207	20	263	850	1112	GCTTTTCAACTCCACTGCGT	60.44	20	TCACAGCTCAACAGCTCCAC	60.187	20	258	939	1196
PB.131.2	1	p1	(T)11	11	593	603	ACCGCTGATAGTCCAGGTTG	60.134	20	CTTTGAAAACAAGACCCCCA	59.942	20	127	569	695	ACCGCTGATAGTCCAGGTTG	60.134	20	CTCTGCTACGTTTTACGCCC	59.904	20	204	569	772	ACCGCTGATAGTCCAGGTTG	60.134	20	CCTCTGCTACGTTTTACGCC	59.904	20	205	569	773
PB.131.2	2	p1	(T)13	13	1074	1086	CAGCAGGGTAGTGGAAGAGG	59.861	20	TAGGAAGTCCACATCCCTGG	59.92	20	240	1042	1281	CCAGCAGGGTAGTGGAAGAG	59.861	20	TAGGAAGTCCACATCCCTGG	59.92	20	241	1041	1281	CAGCAGGGTAGTGGAAGAGG	59.861	20	GTGAGGTTTGCCGTGTTGTA	59.615	20	277	1042	1318
PB.131.2	3	p1	(T)13	13	1210	1222	CAGCAGGGTAGTGGAAGAGG	59.861	20	TAGGAAGTCCACATCCCTGG	59.92	20	240	1042	1281	CCAGCAGGGTAGTGGAAGAG	59.861	20	TAGGAAGTCCACATCCCTGG	59.92	20	241	1041	1281	CAGCAGGGTAGTGGAAGAGG	59.861	20	GTGAGGTTTGCCGTGTTGTA	59.615	20	277	1042	1318
PB.131.3	1	p1	(T)15	15	142	156	CCAGCAGGGTAGTGGAAGAG	59.861	20	CGGCCAGTTCCAGTACAAAT	59.993	20	239	109	347	CAGCAGGGTAGTGGAAGAGG	59.861	20	TAGGAAGTCCACATCCCTGG	59.92	20	143	110	252	CCAGCAGGGTAGTGGAAGAG	59.861	20	TAGGAAGTCCACATCCCTGG	59.92	20	144	109	252
PB.132.1	1	p2	(CA)9	18	421	438	GGTTTGGCCTACGCTGAATA	60.096	20	GGTGGGGCAGTAGTAGTCCA	59.989	20	214	276	489	GGTTTGGCCTACGCTGAATA	60.096	20	GATGAACCCAGATACGGTGG	60.195	20	229	276	504	GGTTTGGCCTACGCTGAATA	60.096	20	GGATGAACCCAGATACGGTG	60.195	20	230	276	505
PB.132.1	2	p1	(T)12	12	1170	1181	--
PB.136.1	1	p1	(T)12	12	3314	3325	CCACTGGAGTTTTGGTTGGT	59.861	20	AATTTGGCCTGTGGAAGATG	59.933	20	279	3202	3480	CCACTGGAGTTTTGGTTGGT	59.861	20	GGCTCATACAAGCTGCCATT	60.243	20	214	3202	3415	TAGCCTTATCCCTCGTGCTG	60.365	20	AATTTGGCCTGTGGAAGATG	59.933	20	210	3271	3480
PB.136.1	2	p1	(A)11	11	3706	3716	AAAAGGCTGCCTGACCTGTA	59.875	20	AAAAAGGAAACAAAATCATCTGTG	58.653	24	162	3583	3744	TACAAAAGGCTGCCTGACCT	59.875	20	AAAAAGGAAACAAAATCATCTGTG	58.653	24	165	3580	3744	TTACAAAAGGCTGCCTGACC	60.249	20	AAAAAGGAAACAAAATCATCTGTG	58.653	24	166	3579	3744
PB.136.2	1	p1	(T)12	12	2541	2552	CCACTGGAGTTTTGGTTGGT	59.861	20	AATTTGGCCTGTGGAAGATG	59.933	20	279	2429	2707	CCACTGGAGTTTTGGTTGGT	59.861	20	GGCTCATACAAGCTGCCATT	60.243	20	214	2429	2642	TAGCCTTATCCCTCGTGCTG	60.365	20	AATTTGGCCTGTGGAAGATG	59.933	20	210	2498	2707
PB.136.2	2	p1	(A)11	11	2933	2943	AAAAGGCTGCCTGACCTGTA	59.875	20	AAAAAGGAAACAAAATCATCTGTG	58.653	24	162	2810	2971	TACAAAAGGCTGCCTGACCT	59.875	20	AAAAAGGAAACAAAATCATCTGTG	58.653	24	165	2807	2971	TTACAAAAGGCTGCCTGACC	60.249	20	AAAAAGGAAACAAAATCATCTGTG	58.653	24	166	2806	2971
PB.137.2	1	p1	(T)15	15	343	357	ACTTGTCGGACTGGGATCAG	60.112	20	AATCGATCAAGTTTGCGGTC	60.081	20	272	197	468	ACTTGTCGGACTGGGATCAG	60.112	20	TCTCCCTCTGCTATCCTCCA	59.903	20	216	197	412	TTTCTCCAGAGCAAGCAGGT	60.134	20	AATCGATCAAGTTTGCGGTC	60.081	20	197	272	468
PB.137.5	1	p1	(T)15	15	377	391	TTTCTCCAGAGCAAGCAGGT	60.134	20	GTTTTCTCTCAGCCTGTCCG	59.989	20	172	306	477	TTTCTCCAGAGCAAGCAGGT	60.134	20	CTTGTTCCTCGAACTCCAGC	59.989	20	218	306	523	TTTCTCCAGAGCAAGCAGGT	60.134	20	CTCGAACTCCAGCAAACACA	60.025	20	211	306	516
PB.138.2	1	p1	(T)10	10	2381	2390	CACTGGTTGAGCGTGTCATT	59.751	20	CAATCAATTTCGCACATGCT	59.694	20	241	2245	2485	TCACTGGTTGAGCGTGTCAT	60.319	20	CAATCAATTTCGCACATGCT	59.694	20	242	2244	2485	CTTTAAGCAGGGAGCAGGTG	60.008	20	CAGCCCTTTTCCAGTCAATG	60.626	20	165	2297	2461
PB.138.3	1	p3	(ACC)5	15	701	715	TCATAATTCCCCAGAGTCGC	60.036	20	GACTGGAGGAGGTGGAGTGA	60.243	20	252	568	819	TCATAATTCCCCAGAGTCGC	60.036	20	AGGAGGTGGAGTGAGGCTTT	60.252	20	246	568	813	CGTCGCCCTCCTATTGTAGA	60.227	20	GACTGGAGGAGGTGGAGTGA	60.243	20	184	636	819
PB.138.3	2	p1	(T)10	10	2759	2768	CACTGGTTGAGCGTGTCATT	59.751	20	CAATCAATTTCGCACATGCT	59.694	20	241	2623	2863	TCACTGGTTGAGCGTGTCAT	60.319	20	CAATCAATTTCGCACATGCT	59.694	20	242	2622	2863	CTTTAAGCAGGGAGCAGGTG	60.008	20	CAGCCCTTTTCCAGTCAATG	60.626	20	165	2675	2839
PB.140.2	1	p1	(T)10	10	1763	1772	CGTCTGGGTTGATCAATGTG	59.96	20	CCACAAGTTGACCGTTTCCT	60.005	20	271	1733	2003	CGTCTGGGTTGATCAATGTG	59.96	20	CATGTGAAGTCCCTCCTGGT	59.962	20	169	1733	1901	CGTCTGGGTTGATCAATGTG	59.96	20	TTCTCCCTTTTCCCCACTCT	60.045	20	210	1733	1942
PB.147.1	1	p1	(T)18	18	1349	1366	CAGACACAAGGACACGGAGA	59.864	20	CATTTCTTTTCAAATTGTAATTTCTTC	58.025	27	178	1258	1435	CATTCCAACCTCGCTAAAGG	59.702	20	CATTTCTTTTCAAATTGTAATTTCTTC	58.025	27	254	1182	1435	AGGACACGGAGACGTTGAAA	60.69	20	CATTTCTTTTCAAATTGTAATTTCTTC	58.025	27	170	1266	1435
PB.147.2	1	c	(TG)15cc(TG)11	54	247	300	ACGTCCCAGGACATGAAGAG	60.112	20	CTCTGTAGGACCTCTCCCCC	60.066	20	180	204	383	ACGTCCCAGGACATGAAGAG	60.112	20	TCTGTAGGACCTCTCCCCCT	60.066	20	179	204	382	ACGTCCCAGGACATGAAGAG	60.112	20	GTAGGACCTCTCCCCCTGAC	59.929	20	176	204	379
PB.147.2	2	c	(T)21acaaaatcaaacttcttttaaaccatgtttgtttaagaattatgaagaaattacaatttgaaaagaaatatgttttaaatccaacattctct(TG)11	135	1556	1690	GGACACGGAGACGTTGAAAT	59.973	20	CCCAAAGTCCACTGTGTCAA	59.565	20	260	1473	1732	GGACACGGAGACGTTGAAAT	59.973	20	CAAGAACCTGGATCCCAAAG	59.521	20	273	1473	1745	CAGACACAAGGACACGGAGA	59.864	20	CCCAAAGTCCACTGTGTCAA	59.565	20	269	1464	1732
PB.150.2	1	c	(A)10c(A)14	25	1967	1991	TCCTTTGCTGCACATACTGC	60.019	20	TGCGTCTCAGCAAACTTTCA	60.72	20	225	1795	2019	TCCTTTGCTGCACATACTGC	60.019	20	GCGTCTCAGCAAACTTTCAA	59.199	20	224	1795	2018	CTGCAAAACTGCAAAACTGC	59.656	20	ATCACAGTGCGTCTCAGCAA	60.627	20	216	1811	2026
PB.151.1	1	c	(AAGG)5cgggagggaggt(G)14	46	1018	1063	cagcagcctatgtttcccat	60.096	20	Acctgtgctgctgttgtcac	59.948	20	218	870	1087	actgttctgcctctgtcgct	60.205	20	Acctgtgctgctgttgtcac	59.948	20	167	921	1087	agagacgtcaggggacaaga	59.835	20	TATGCGTTTAcctgtgctgc	59.902	20	134	963	1096
PB.151.1	2	p1	(T)16	16	2178	2193	CCTGCCTTTTTGTTTCACCA	61.029	20	CGCTGTTTCAAATGACATGG	60.111	20	279	2138	2416	CCTCACTGGATTGTCTGTGG	59.097	20	TGCCCAATTTCGAGTTCTTT	59.685	20	144	2079	2222	CCTCACTGGATTGTCTGTGGT	60.018	21	TGCCCAATTTCGAGTTCTTT	59.685	20	144	2079	2222
PB.151.1	3	p1	(T)13	13	2851	2863	GCCACATTATCGGAGTCCAC	60.348	20	TCAGGGGACATTTAAGACGC	60.074	20	242	2788	3029	GCCACATTATCGGAGTCCAC	60.348	20	CGCATTAGTGAAACAGGCAA	59.872	20	225	2788	3012	GCCACATTATCGGAGTCCAC	60.348	20	ACAGCAATACTGGCAGGGAG	60.277	20	265	2788	3052
PB.151.2	1	p1	(T)12	12	721	732	CCTGCCTTTTTGTTTCACCA	61.029	20	CGCTGTTTCAAATGACATGG	60.111	20	276	680	955	CCTCACTGGATTGTCTGTGG	59.097	20	TGCCCAATTTCGAGTTCTTT	59.685	20	141	621	761	TGCCTGCCTTTTTGTTTCAC	61.176	20	CGCTGTTTCAAATGACATGG	60.111	20	278	678	955
PB.151.2	2	p1	(T)13	13	1387	1399	GCCACATTATCGGAGTCCAC	60.348	20	TCAAAATGGGAAGGAGCATC	60.014	20	246	1324	1569	GCCACATTATCGGAGTCCAC	60.348	20	AGCTTTTGCCACCATCAATC	60.081	20	264	1324	1587	GCCACATTATCGGAGTCCAC	60.348	20	TTTGCCACCATCAATCAAAA	59.907	20	260	1324	1583
PB.151.2	3	p1	(T)10	10	1699	1708	GATGCTCCTTCCCATTTTGA	60.014	20	ACGCAACTGTGTGACTTGGA	60.357	20	240	1550	1789	TGTGGATCCTTCCTCACTCC	60.048	20	ACGCAACTGTGTGACTTGGA	60.357	20	262	1528	1789	TTTGATTGATGGTGGCAAAA	59.907	20	ACGCAACTGTGTGACTTGGA	60.357	20	225	1565	1789
PB.153.1	1	p1	(T)13	13	1083	1095	CATGACCCCTACAGCTTGGT	59.989	20	TTTTTGTGACAGGGGACCTC	59.943	20	145	1003	1147	ACCATGACCCCTACAGCTTG	59.989	20	TTTTTGTGACAGGGGACCTC	59.943	20	147	1001	1147	GTCCTACGTTCAAGGGGACA	59.966	20	TTTTTGTGACAGGGGACCTC	59.943	20	271	877	1147
PB.154.1	1	c	(GA)12c(AG)8tgagggacagagagagagaaagagagagagac(AG)6ac(AG)8	103	25	127	--
PB.155.1	1	p1	(A)14	14	2961	2974	TTCCCGAAATTTCAAACTGG	59.91	20	TTAAACAGCGCACAGCAAAG	60.191	20	278	2934	3211	TTCCCGAAATTTCAAACTGG	59.91	20	CTTAAACAGCGCACAGCAAA	60.191	20	279	2934	3212	TTCCCGAAATTTCAAACTGG	59.91	20	CATCTCTGTGCACACTGGGT	59.738	20	213	2934	3146
PB.157.1	1	p3	(GAG)5	15	222	236	GGAGGAGACAATATCCGCAA	60.036	20	TGCTCCATCTGCTTCTTCCT	60.096	20	247	64	310	GGAGGAGACAATATCCGCAA	60.036	20	CTGCTCCATCTGCTTCTTCC	60.096	20	248	64	311	GGAGGAGACAATATCCGCAA	60.036	20	CTTCATCCTCTGCCTCAACC	59.803	20	269	64	332
PB.157.1	2	p3	(AGG)6	18	460	477	CGCTGAAGAGGGTGAGAAAG	60.126	20	TACATGCTGAGAGTCACCCG	59.855	20	256	418	673	GGAAGAAGCAGATGGAGCAG	60.096	20	TCGGTTGGTTTTCCATTTTT	59.292	20	213	292	504	GGAAGAAGCAGATGGAGCAG	60.096	20	CGGTTGGTTTTCCATTTTTC	59.292	20	212	292	503
PB.158.1	1	p3	(CAG)5	15	2383	2397	CTGGATCTGGCAGGAAAGAC	59.803	20	AAATGATCAAAGCACAGGGC	60.081	20	218	2211	2428	ACTGGATCTGGCAGGAAAGA	59.803	20	AAATGATCAAAGCACAGGGC	60.081	20	219	2210	2428	TGGATCTGGCAGGAAAGACT	59.803	20	AAATGATCAAAGCACAGGGC	60.081	20	217	2212	2428
PB.162.1	1	p1	(T)13	13	84	96	CCAAGCAAATGTTTCGGTCT	60.11	20	CCTGCTGAGGGAGCTACAAC	60.012	20	254	27	280	CCAAGCAAATGTTTCGGTCT	60.11	20	ATCCTGCTGAGGGAGCTACA	59.973	20	256	27	282	CCAAGCAAATGTTTCGGTCT	60.11	20	GACCACGTGAGCAAACTTCA	59.88	20	114	27	140
PB.162.1	2	c	(GT)13g(GT)19	65	3600	3664	TTGGGGTTTCTCTCCATCAG	60.042	20	GGATTTTAACAAGCATGGCG	60.456	20	239	3521	3759	GTGTTTGGGGTTTCTCTCCA	59.943	20	GGATTTTAACAAGCATGGCG	60.456	20	243	3517	3759	TGGGGTTTCTCTCCATCAGA	60.59	20	GCACAGCAGAAGTGCATGAT	60.024	20	280	3522	3801
PB.162.2	1	p2	(GT)23	46	3084	3129	TTGGGGTTTCTCTCCATCAG	60.042	20	GCACAGCAGAAGTGCATGAT	60.024	20	254	3009	3262	GTGTTTGGGGTTTCTCTCCA	59.943	20	GCACAGCAGAAGTGCATGAT	60.024	20	258	3005	3262	TTGGGGTTTCTCTCCATCAG	60.042	20	GGATTTTAACAAGCATGGCG	60.456	20	212	3009	3220
PB.162.3	1	p2	(GT)30	60	2179	2238	TGGGGTTTTCTCTCCATCAG	60.042	20	GCACAGCAGAAGTGCATGAT	60.024	20	268	2105	2372	TGTTTGGGGTTTTCTCTCCA	60.465	20	GCACAGCAGAAGTGCATGAT	60.024	20	272	2101	2372	TGGGGTTTTCTCTCCATCAG	60.042	20	GGATTTTAACAAGCATGGCG	60.456	20	226	2105	2330
PB.163.1	1	p1	(T)22	22	1	22	--
PB.163.1	2	c	(CA)20(AC)10	60	304	363	GCACAGCAGAAGTGCATGAT	60.024	20	TTGGGGTTCTTCTCCATCAG	60.042	20	276	168	443	GCACAGCAGAAGTGCATGAT	60.024	20	TGTTGGGGTTCTTCTCCATC	59.903	20	278	168	445	GCACAGCAGAAGTGCATGAT	60.024	20	GTGTGTATGCTGGATGGGTG	59.837	20	219	168	386
PB.165.1	1	c*	(GTGA)5(GA)10*	38	2668	2705	TTCCCGATGAAAGGTGAAAG	60.044	20	GCAGTCAAAAATGCCCTTGT	60.118	20	258	2553	2810	TTCCCGATGAAAGGTGAAAG	60.044	20	AGCAGTCAAAAATGCCCTTG	60.249	20	259	2553	2811	TTCCCGATGAAAGGTGAAAG	60.044	20	CAGCAGTCAAAAATGCCCTT	60.249	20	260	2553	2812
PB.167.1	1	p3	(TAT)6	18	2051	2068	GCATTTGAGGAAATGTGCAA	59.67	20	ATTCCACACCTACGCACACA	60.032	20	218	1898	2115	GCATTTGAGGAAATGTGCAA	59.67	20	CAACAACATTTCTGTGCGCT	59.911	20	258	1898	2155	GCATTTGAGGAAATGTGCAA	59.67	20	CTGTGCGCTCCTAAAATGGT	60.27	20	247	1898	2144
PB.175.1	1	p1	(T)11	11	837	847	TAGAGAGCCGGCCTACAAAA	59.975	20	TGTGAGTGAGGTCTGGAGGA	59.36	20	271	600	870	GGTGTGCTCATGGAGGAGTT	60.12	20	TGTGAGTGAGGTCTGGAGGA	59.36	20	109	762	870	GGTGTGCTCATGGAGGAGTT	60.12	20	GGGCCAAGGCTAGAGTGTAA	59.336	20	160	762	921
PB.175.1	2	p1	(A)15	15	3077	3091	TCTCTTATCGCCACTCCACA	59.394	20	TTCCTCAAAACGTCTGACCC	60.088	20	253	3025	3277	CCAAGGATCCTGTTCTCCCT	60.447	20	TGCCAGCAGTTTCAAAACAA	60.415	20	232	2939	3170	AAGGATCCTGTTCTCCCTCC	59.492	20	TGCCAGCAGTTTCAAAACAA	60.415	20	230	2941	3170
PB.176.2	1	p4	(AATT)6	24	1757	1780	ATTGTTTCCAAACGGCAAAA	60.335	20	GCTTGCCTGTAGACGCATTT	60.416	20	272	1597	1868	AGCTATTGTTTCCAAACGGC	59.229	20	TGCCTGTAGACGCATTTTTG	59.872	20	273	1593	1865	AAAAGAAAAATGCAGCAGGC	59.479	20	GCTTGCCTGTAGACGCATTT	60.416	20	136	1733	1868
PB.182.1	1	p3	(CGG)6	18	3	20	--
PB.182.1	2	p1	(T)13	13	1630	1642	ATTTTCTGCTTTGCTGCGTT	60.025	20	CCGCTCCTTCAACACTCTTC	59.989	20	197	1515	1711	ATTTTCTGCTTTGCTGCGTT	60.025	20	GTGCTAACGGGGAAGTGAAA	60.11	20	271	1515	1785	TCTGCTTTGCTGCGTTTATG	60.155	20	CCGCTCCTTCAACACTCTTC	59.989	20	193	1519	1711
PB.183.1	1	p1	(T)15	15	17	31	--
PB.183.1	2	p1	(A)16	16	448	463	GCGCTTCATTGACATTTCCT	60.221	20	TACCGAGATTCTCCGCAACT	59.836	20	179	370	548	AGCTATGCGCTTCATTGACA	59.596	20	TACCGAGATTCTCCGCAACT	59.836	20	185	364	548	CAGCTATGCGCTTCATTGAC	59.596	20	TACCGAGATTCTCCGCAACT	59.836	20	186	363	548
PB.185.2	1	c	(GT)17gcgcgtgcgggtgg(GT)7	62	1339	1400	CATCTGTGTGCAGCTCCTTC	59.577	20	ATCTCAAACCCAACAGCACC	59.973	20	258	1272	1529	TCATCTGTGTGCAGCTCCTT	59.577	20	ATCTCAAACCCAACAGCACC	59.973	20	259	1271	1529	GTCCTCCCCATTTCTGATGA	59.862	20	TCACTTCCTGGCAGTTCTGA	59.545	20	274	1216	1489
PB.185.2	2	p1	(T)13	13	1748	1760	AGCTCATTGTCAGCGAAGGT	60.02	20	GGAAGGAGGAGAGGAGAGGA	59.883	20	134	1653	1786	GGTGCTGTTGGGTTTGAGAT	59.973	20	GGAAGGAGGAGAGGAGAGGA	59.883	20	277	1510	1786	AACACTCCCTCATCAAACCG	59.966	20	GGAAGGAGGAGAGGAGAGGA	59.883	20	244	1543	1786
PB.185.3	1	p1	(A)14	14	371	384	gtcaccttgcgtccctacat	59.997	20	cgggttgaaaactgctcatt	60.11	20	225	288	512	gtcaccttgcgtccctacat	59.997	20	ttcagccaacaacggtatga	60.111	20	181	288	468	accttgcgtccctacatacg	60.015	20	cgggttgaaaactgctcatt	60.11	20	222	291	512
PB.185.3	2	p2	(TC)6	12	2977	2988	caatcctctctccgctcatc	59.91	20	acatggcatgggagattcat	60.166	20	132	2946	3077	gagcccttgtttacgctgac	59.882	20	acatggcatgggagattcat	60.166	20	278	2800	3077	tgtttacgctgacaggatgc	59.871	20	acatggcatgggagattcat	60.166	20	271	2807	3077
PB.193.1	1	p3	(GCT)7	21	218	238	GGGTGGAGGCTGATAAACAA	59.933	20	GACTCCGGGATAAACATCCA	59.75	20	271	11	281	ACAGTTCATTTGGCTCTGGC	60.263	20	CAGGTCACTCAGCGTGTTGT	59.94	20	217	191	407	GGAGGCTGATAAACAACGGA	60.074	20	GACTCCGGGATAAACATCCA	59.75	20	267	15	281
PB.193.1	2	p1	(T)13	13	1703	1715	CCACCTACTACCGGCTTTCA	60.125	20	GCAACTCATTTGCATCACCA	60.675	20	199	1568	1766	CCACCTACTACCGGCTTTCA	60.125	20	TGAACCGGTTAACTCAGCAA	59.317	20	215	1568	1782	CAATTGAAAAACAGGCCACC	60.344	20	GCAACTCATTTGCATCACCA	60.675	20	214	1553	1766
PB.193.2	1	p3	(GCT)5	15	202	216	ACAGTTCATTTGGCTCTGGC	60.263	20	CAGGTCACTCAGCGTGTTGT	59.94	20	212	175	386	TGCAAAACAGTTCATTTGGC	59.712	20	CAGGTCACTCAGCGTGTTGT	59.94	20	218	169	386	TAGATTCACCCGGCTGTCTT	59.694	20	CAGGTCACTCAGCGTGTTGT	59.94	20	258	129	386
PB.196.2	1	p1	(T)10	10	1341	1350	AAGGGTTGTCTGGACTGTGG	60.002	20	CAAAGCAGGAGTCATCGACA	59.984	20	178	1223	1400	GGTCAGTGTCTGGTCCCTGT	60.006	20	CAAAGCAGGAGTCATCGACA	59.984	20	250	1151	1400	AAGGGTTGTCTGGACTGTGG	60.002	20	GTCACTGGCACCTCCAGAAT	60.12	20	227	1223	1449
PB.196.2	2	p1	(A)11	11	3500	3510	--
PB.200.1	1	p3	(AGC)7	21	14	34	--
PB.200.2	1	p3	(AGC)7	21	30	50	--
PB.200.3	1	p3	(AGC)7	21	14	34	--
PB.200.3	2	p1	(A)13	13	2111	2123	GATGAACTTGGAAGGCCAAT	58.984	20	GAGGTGACAGCGGAGGTTAG	59.867	20	274	2071	2344	GATGAACTTGGAAGGCCAAT	58.984	20	AGAGGTGACAGCGGAGGTTA	59.867	20	275	2071	2345	TGGCTGATGAACTTGGAAGG	61.176	20	GAGGTGACAGCGGAGGTTAG	59.867	20	279	2066	2344
PB.200.3	3	p1	(T)10	10	3089	3098	--
PB.200.4	1	p3	(AGC)8	24	10	33	--
PB.200.4	2	p1	(A)13	13	2246	2258	GCACGTTTTCACAGAAAGCA	60.035	20	CCACCAACAACATCAGAGCA	60.722	20	274	2073	2346	TGGCTGAGGTAGCATGTGTT	59.318	20	CATCACAATAAGCGCTTCCA	59.833	20	261	2159	2419	AATGCACCACTGCTCACAAC	59.758	20	CCACCAACAACATCAGAGCA	60.722	20	234	2113	2346
PB.202.1	1	p1	(A)13	13	2658	2670	GAAGCAGAGGCAATCCTGAC	59.957	20	AAAGTTGAGCGATGACCACC	60.119	20	244	2542	2785	GAAGCAGAGGCAATCCTGAC	59.957	20	TTGAGCAACAGAAACATGCC	59.847	20	193	2542	2734	GAAGCAGAGGCAATCCTGAC	59.957	20	GCAACAGAAACATGCCAGAA	59.847	20	189	2542	2730
PB.202.1	2	p1	(T)17	17	2880	2896	GGTGGTCATCGCTCAACTTT	60.119	20	ATTGCCAACCCATCTGAAAA	60.309	20	186	2766	2951	TTCTGGCATGTTTCTGTTGC	59.847	20	ATTGCCAACCCATCTGAAAA	60.309	20	241	2711	2951	GGCTTCTGGCATGTTTCTGT	60.263	20	ATTGCCAACCCATCTGAAAA	60.309	20	244	2708	2951
PB.203.1	1	p1	(T)35	35	1	35	--
PB.203.1	2	c*	(TAT)5(T)14*	28	523	550	ATTGCATTGTGGAAACAGCA	60.119	20	TCTGTGCTTCACTCCCACTG	60.022	20	159	461	619	AATGGAAACAGAGATCCCCC	60.133	20	TCTGTGCTTCACTCCCACTG	60.022	20	258	362	619	TCCTTAAGTCATCGCACCCT	59.694	20	TCTGTGCTTCACTCCCACTG	60.022	20	214	406	619
PB.203.1	3	p1	(T)11	11	1246	1256	AGGAGAAAAGAACGCAGGGT	60.247	20	TTTTCAGATGGGTTGGCAAT	60.309	20	235	1134	1368	GAGAAAAGAACGCAGGGTCA	60.375	20	TTTTCAGATGGGTTGGCAAT	60.309	20	233	1136	1368	GAAAAGAACGCAGGGTCAGA	60.375	20	TTTTCAGATGGGTTGGCAAT	60.309	20	231	1138	1368
PB.205.1	1	p1	(T)27	27	1	27	--
PB.205.1	2	p1	(A)13	13	1517	1529	GACAACGGAGATGGCAAAGT	60.119	20	AAAACGGTGCCTACATCCAG	59.993	20	257	1339	1595	GACAACGGAGATGGCAAAGT	60.119	20	TGCTGGTTGGTCCTCTTTCT	59.844	20	218	1339	1556	CACTCGCAAACAATTGGCTA	59.872	20	TGCTGGTTGGTCCTCTTTCT	59.844	20	270	1287	1556
PB.205.1	3	p2	(AC)6	12	2408	2419	AGTGAGAGCTGGGATTGCAT	59.834	20	CCGTTGAATTCCACCAGAAC	60.353	20	275	2302	2576	AGTGAGAGCTGGGATTGCAT	59.834	20	CGTTGAATTCCACCAGAACA	59.541	20	274	2302	2575	AGTGAGAGCTGGGATTGCAT	59.834	20	GGCTTGGTCCAGGCTAAAGT	60.63	20	221	2302	2522
PB.205.1	4	p1	(A)10	10	3443	3452	--
PB.207.1	1	p1	(T)30	30	1	30	--
PB.207.1	2	c	(C)11at(A)11	24	360	383	GGCATTGTCTGGGAGATCAT	59.893	20	ACCAGAAGAAGAGGTGGCCT	60.252	20	274	274	547	TGATTGTGTGGGCATTGTCT	59.967	20	GAAGAGGTGGCCTTCTCACA	60.386	20	277	264	540	GATTGTGTGGGCATTGTCTG	59.967	20	GAAGAGGTGGCCTTCTCACA	60.386	20	276	265	540
PB.207.1	3	p2	(TG)6	12	2015	2026	ACAGGATGTCTCTGGCTGCT	60.017	20	CGTGTGCAGTCTTCCAGTGT	59.94	20	172	1934	2105	CGTCTCTGCAACTTTGACCA	60.025	20	CGTGTGCAGTCTTCCAGTGT	59.94	20	242	1864	2105	ACAGGATGTCTCTGGCTGCT	60.017	20	ACTCCATGTCCAACTCTGCC	60.12	20	141	1934	2074
PB.207.2	1	c	(T)29atcaggttttgttttcttttatatcaagtatgcagagaa(C)11at(A)11	92	1	92	--
PB.207.2	2	p2	(TG)6	12	1720	1731	ACAGGATGTCTCTGGCTGCT	60.017	20	CGTGTGCAGTCTTCCAGTGT	59.94	20	172	1639	1810	CGTCTCTGCAACTTTGACCA	60.025	20	CGTGTGCAGTCTTCCAGTGT	59.94	20	242	1569	1810	ACAGGATGTCTCTGGCTGCT	60.017	20	ACTCCATGTCCAACTCTGCC	60.12	20	141	1639	1779
PB.207.3	1	p1	(T)27	27	1	27	--
PB.207.3	2	p2	(TG)6	12	331	342	ACAGGATGTCTCTGGCTGCT	60.017	20	CGTGTGCAGTCTTCCAGTGT	59.94	20	171	250	420	CGTCTCTGCAACTTTGACCA	60.025	20	CGTGTGCAGTCTTCCAGTGT	59.94	20	241	180	420	ACAGGATGTCTCTGGCTGCT	60.017	20	ACTCCATGTCCAACTCTGCC	60.12	20	140	250	389
PB.208.2	1	p1	(T)24	24	383	406	AGGAGACCGACAAGGAGTGA	59.835	20	TCCCTCTCTCGCTTTTAGCA	60.227	20	172	289	460	ATACAGAGCGCACAAGCTGA	59.77	20	CTCTGCACTGGTCTGCAAAA	60.175	20	270	316	585	ATACAGAGCGCACAAGCTGA	59.77	20	TCCCTCTCTCGCTTTTAGCA	60.227	20	145	316	460
PB.208.2	2	p2	(CA)6	12	1966	1977	TTGGACAGGATTTCAGGAGG	60.042	20	ACAGGATGTCTCTGGCTGCT	60.017	20	219	1837	2055	CGTGTGCAGTCTTCCAGTGT	59.94	20	ACAGGATGTCTCTGGCTGCT	60.017	20	169	1887	2055	ACTCCATGTCCAACTCTGCC	60.12	20	ACAGGATGTCTCTGGCTGCT	60.017	20	138	1918	2055
PB.208.2	3	c	(T)13at(G)10	25	3596	3620	ACCAGAAGAAGAGGTGGCCT	60.252	20	ttgttttcTTTTATATCAAGTATGCAG	57.416	27	220	3431	3650	GAAGAGGTGGCCTTCTCACA	60.386	20	ttgttttcTTTTATATCAAGTATGCAG	57.416	27	213	3438	3650	AAGAGGTGGCCTTCTCACAG	59.45	20	ttgttttcTTTTATATCAAGTATGCAG	57.416	27	212	3439	3650
PB.210.2	1	p1	(T)20	20	1642	1661	TGGAAACTCAGGGACAGGAG	60.229	20	TGTTCTTGGGTTGATGCACT	59.139	20	280	1430	1709	CAGAGGATCCAGCCATTCTG	60.758	20	TTGTTCTTGGGTTGATGCAC	59.547	20	234	1477	1710	GGAAACTCAGGGACAGGAGA	59.228	20	TTGTTCTTGGGTTGATGCAC	59.547	20	280	1431	1710
PB.210.2	2	p2	(AT)8	16	2490	2505	TGCTGTCCCCATTATTCCAT	60.155	20	TGCTTGACAGCAACTGATTG	58.571	20	270	2299	2568	TGCTGTCCCCATTATTCCAT	60.155	20	TGCTTGACAGCAACTGATTGA	60.59	21	270	2299	2568	CCTAAAGATTGCTGTCCCCA	60.066	20	GCTTGACAGCAACTGATTGAA	59.065	21	278	2290	2567
PB.210.2	3	p1	(A)14	14	2889	2902	GAGTGCCATATTTCAGGGGA	59.894	20	aacagcacgggaaaatgaac	59.978	20	129	2814	2942	GAGTGCCATATTTCAGGGGA	59.894	20	tcaggcaaagcttccatctt	59.955	20	210	2814	3023	GTGCCATATTTCAGGGGATG	60.155	20	tcaggcaaagcttccatctt	59.955	20	208	2816	3023
PB.211.2	1	p1	(A)10	10	283	292	gggatttatcactggaattgga	60.02	22	ttgggctgtttggttactgtc	60.023	21	278	132	409	gggatttatcactggaattgga	60.02	22	gggctgtttggttactgtcaa	60.023	21	276	132	407	gggatttatcactggaattgga	60.02	22	tgggctgtttggttactgtc	58.623	20	277	132	408
PB.212.2	1	c	(TG)7(AG)6	26	1819	1844	TTTTAACTGCCCTACCTGCG	60.257	20	GCAGATGTTCACATCAGGCT	58.832	20	136	1743	1878	TTTTAACTGCCCTACCTGCG	60.257	20	GATGTTCACATCAGGCTCTCC	59.676	21	133	1743	1875	GCCCTACCTGCGGTTTTACT	60.503	20	GCAGATGTTCACATCAGGCT	58.832	20	128	1751	1878
PB.216.1	1	p2	(GT)6	12	2831	2842	GCAAATTGGGCTGATAGCAT	60.067	20	ACCTGCTGCCAAACAAGTCT	59.914	20	115	2791	2905	GCAAATTGGGCTGATAGCAT	60.067	20	CAGGAACAACAAGGACAGCA	59.873	20	162	2791	2952	TGCAGTTTAACCCCTTTTGC	60.11	20	ACCTGCTGCCAAACAAGTCT	59.914	20	226	2680	2905
PB.217.1	1	c	(T)10cctcctcctgccaggacaaacggccacttcccccaccaccacccccaccaaccgcccccctgtcgtctcgcgagaaaaaaacaaaac(A)22cctcatcgattttcagcaggtgatgatcttggattattg(T)11	169	330	498	--
PB.217.1	2	p1	(T)13	13	1462	1474	TGAGGGAGATGCATGAATGA	60.161	20	ATGGTTGTCTACGGTTTGGC	59.859	20	216	1367	1582	TGAGGGAGATGCATGAATGA	60.161	20	GTTAGCCTGGGCATTGCTTA	60.23	20	147	1367	1513	TGAGGGAGATGCATGAATGA	60.161	20	AGCCTGGGCATTGCTTAATA	59.704	20	144	1367	1510
PB.217.1	3	p2	(TG)10	20	2503	2522	GCACAGTGAGGGAGTGAGTG	59.442	20	TGCTGATAAAACCGGGTAGC	60.096	20	109	2466	2574	GTGAGCACAGTGAGGGAGTG	59.442	20	TGCTGATAAAACCGGGTAGC	60.096	20	113	2462	2574	TGTGAGCACAGTGAGGGAGT	59.442	20	TGCTGATAAAACCGGGTAGC	60.096	20	114	2461	2574
PB.217.2	1	p2	(AG)11	22	18	39	--
PB.217.2	2	c	(T)14cctcctcctgccaggacaaacggccacttccccc(CCA)5accgcccccctgtcgtctcgcgagaaaaaaaaac(A)22	119	166	284	AGGAAGGGAACCCACCTAAA	59.799	20	GTTCGTCTCTTGGGCCATT	60.065	19	267	56	322	AGGGAACCCACCTAAACCTG	60.218	20	GTTCGTCTCTTGGGCCATT	60.065	19	263	60	322	GAGGAAGGGAACCCACCTAA	60.298	20	GTTCGTCTCTTGGGCCATT	60.065	19	268	55	322
PB.217.3	1	p2	(AG)8	16	9	24	--
PB.217.3	2	c	(T)14cctcctcctgccaggacaaacggccacttccc(CCA)6accgcccccctgtcgtctcgcgagaaaaaaacaaaac(A)20	121	152	272	ACCTAAACCTGCCTGACACG	60.171	20	GTTCGTCTCTTGGGCCATT	60.065	19	253	58	310	AGGAAGGGAACCCACCTAAA	59.799	20	GTTCGTCTCTTGGGCCATT	60.065	19	266	45	310	AGGGAACCCACCTAAACCTG	60.218	20	GTTCGTCTCTTGGGCCATT	60.065	19	262	49	310
PB.217.4	1	p2	(AG)7	14	9	22	--
PB.217.4	2	c	(T)13cctcctcctgccaggacaaacggccacttccccccccaccaccaccaaccgccccctgtcgtctcgcgagaaaaaaacaaaac(A)20cctcatcgattttcagcaggtgatgatcttggattattg(T)11	166	150	315	AGGACGACGCCACTCAAG	59.98	18	TGAGCTCACTTCAAAACGCA	60.72	20	275	77	351	AGGACGACGCCACTCAAG	59.98	18	GCTCACTTCAAAACGCATCC	60.786	20	272	77	348	ACTCAAGCACGGCTACGC	60.168	18	CACTTCAAAACGCATCCTTG	59.317	20	258	88	345
PB.217.4	3	p1	(G)11	11	487	497	TCATCGATTTTCAGCAGGTG	59.799	20	CAACAACTTCACCGAGCAAA	59.881	20	255	267	521	CAGCAGGTGATGATCTTGGA	59.787	20	CAACAACTTCACCGAGCAAA	59.881	20	244	278	521	TCGAGGTAAACAACGACGTG	59.758	20	CAACAACTTCACCGAGCAAA	59.881	20	165	357	521
PB.217.5	1	p1	(T)12	12	1000	1011	TGAGGGAGATGCATGAATGA	60.161	20	ATGGTTGTCTACGGTTTGGC	59.859	20	215	905	1119	TGAGGGAGATGCATGAATGA	60.161	20	GTTAGCCTGGGCATTGCTTA	60.23	20	146	905	1050	TGAGGGAGATGCATGAATGA	60.161	20	AGCCTGGGCATTGCTTAATA	59.704	20	143	905	1047
PB.217.5	2	p2	(TG)12	24	2042	2065	GCACAGTGAGGGAGTGAGTG	59.442	20	TGCTGATAAAACCGGGTAGC	60.096	20	113	2005	2117	GTGAGCACAGTGAGGGAGTG	59.442	20	TGCTGATAAAACCGGGTAGC	60.096	20	117	2001	2117	TGTGAGCACAGTGAGGGAGT	59.442	20	TGCTGATAAAACCGGGTAGC	60.096	20	118	2000	2117
PB.217.6	1	p1	(T)17	17	2	18	--
PB.217.6	2	p2	(TG)10	20	2451	2470	GCACAGTGAGGGAGTGAGTG	59.442	20	TGCTGATAAAACCGGGTAGC	60.096	20	110	2413	2522	GTGAGCACAGTGAGGGAGTG	59.442	20	TGCTGATAAAACCGGGTAGC	60.096	20	114	2409	2522	TGTGAGCACAGTGAGGGAGT	59.442	20	TGCTGATAAAACCGGGTAGC	60.096	20	115	2408	2522
PB.217.7	1	p1	(T)13	13	1696	1708	TGAGGGAGATGCATGAATGA	60.161	20	ATGGTTGTCTACGGTTTGGC	59.859	20	216	1601	1816	TGAGGGAGATGCATGAATGA	60.161	20	GTTAGCCTGGGCATTGCTTA	60.23	20	147	1601	1747	TGAGGGAGATGCATGAATGA	60.161	20	AGCCTGGGCATTGCTTAATA	59.704	20	144	1601	1744
PB.217.7	2	p2	(TG)11	22	2737	2758	GCACAGTGAGGGAGTGAGTG	59.442	20	TGCTGATAAAACCGGGTAGC	60.096	20	111	2700	2810	GTGAGCACAGTGAGGGAGTG	59.442	20	TGCTGATAAAACCGGGTAGC	60.096	20	115	2696	2810	TGTGAGCACAGTGAGGGAGT	59.442	20	TGCTGATAAAACCGGGTAGC	60.096	20	116	2695	2810
PB.218.1	1	p1	(T)27	27	1	27	--
PB.218.1	2	p2	(CA)10	20	540	559	TGCTGATAAAACCGGGTAGC	60.096	20	GCACAGTGAGGGAGTGAGTG	59.442	20	109	486	594	TGCTGATAAAACCGGGTAGC	60.096	20	GTGAGCACAGTGAGGGAGTG	59.442	20	113	486	598	TGCTGATAAAACCGGGTAGC	60.096	20	TGTGAGCACAGTGAGGGAGT	59.442	20	114	486	599
PB.218.1	3	p1	(A)15	15	1591	1605	ATGGTTGTCTACGGTTTGGC	59.859	20	TGAGGGAGATGCATGAATGA	60.161	20	218	1481	1698	GTTAGCCTGGGCATTGCTTA	60.23	20	TGAGGGAGATGCATGAATGA	60.161	20	149	1550	1698	AGCCTGGGCATTGCTTAATA	59.704	20	TGAGGGAGATGCATGAATGA	60.161	20	146	1553	1698
PB.220.3	1	p1	(T)17	17	1	17	--
PB.222.1	1	p1	(T)13	13	702	714	TACTTGCTGCATTGTGCTTG	58.655	20	TGGGATGGACATGAACTTGA	59.893	20	271	618	888	GTACTTGCTGCATTGTGCTTG	59.55	21	TGGGATGGACATGAACTTGA	59.893	20	272	617	888	TGTACTTGCTGCATTGTGCTT	59.55	21	TGGGATGGACATGAACTTGA	59.893	20	273	616	888
PB.224.1	1	p1	(T)28	28	1	28	--
PB.224.1	2	p3	(TGC)5	15	2033	2047	ACCCAGACTGGTGAAGGTTG	60.002	20	AAGGTGATGTCCACGGTCTC	59.969	20	106	1985	2090	AATTTGGGCACCAGACAGAC	59.973	20	AAGGTGATGTCCACGGTCTC	59.969	20	129	1962	2090	AATTTGGGCACCAGACAGAC	59.973	20	AACCTTTCTCCGACCATGTG	59.966	20	242	1962	2203
PB.224.1	3	p1	(T)10	10	3729	3738	--
PB.225.1	1	p3	(AGC)5	15	1703	1717	AAGGTGATGTCCACGGTCTC	59.969	20	AATTTGGGCACCAGACAGAC	59.973	20	126	1660	1785	AACCTTTCTCCGACCATGTG	59.966	20	AATTTGGGCACCAGACAGAC	59.973	20	241	1545	1785	AAGGTGATGTCCACGGTCTC	59.969	20	TGTGACAGCGGTAAGAGTGG	59.897	20	275	1660	1934
PB.226.1	1	p1	(A)12	12	1800	1811	TCTGTGGCACCAAAAATTGA	60.088	20	TCAGGCAACCTTCCACCTAC	60.111	20	275	1655	1929	GCAGATTGATCAACCGCTTT	60.221	20	TCAGGCAACCTTCCACCTAC	60.111	20	215	1715	1929	TCAACCGCTTTACCTTCTGG	60.241	20	TCAGGCAACCTTCCACCTAC	60.111	20	206	1724	1929
PB.226.1	2	p1	(A)11	11	2527	2537	GATTGTTGTATGGAGCCGGT	59.82	20	AACCTGGTTGCTCCAGAAGA	59.844	20	139	2471	2609	GTTGTATGGAGCCGGTCATT	59.82	20	AACCTGGTTGCTCCAGAAGA	59.844	20	135	2475	2609	GAAGCACTTGGCTTGTCGAT	60.406	20	AACCTGGTTGCTCCAGAAGA	59.844	20	159	2451	2609
PB.231.1	1	p3	(GAA)8	24	309	332	GATCCCTGTGTCTGCAGGTT	60.12	20	ACTGCCCACAAGGTTACCAG	60.028	20	164	237	400	GATCCCTGTGTCTGCAGGTT	60.12	20	CTGCCCACAAGGTTACCAGT	60.028	20	163	237	399	GATCCCTGTGTCTGCAGGTT	60.12	20	CTGTTGGATCCTCCCAGTGT	59.962	20	245	237	481
PB.234.1	1	p1	(T)19	19	59	77	CAAGGAACTTTTACGCACGG	60.659	20	CAGATCCTGGCCTGTCATTT	60.073	20	272	32	303	CAAGGAACTTTTACGCACGG	60.659	20	TCCTCTCCTCTTCTCTCCCC	59.883	20	106	32	137	CAAGGAACTTTTACGCACGG	60.659	20	CTGGTCACGCCACATGATAG	60.136	20	195	32	226
PB.234.1	2	p1	(A)10	10	1739	1748	ACCAGGGCTCATATCACCAG	59.95	20	CAGGACATCAGGGCCTACAT	59.95	20	172	1712	1883	AGCTAAGCTGTGTGCCACCT	60.081	20	CAGGACATCAGGGCCTACAT	59.95	20	265	1619	1883	ACCAGGGCTCATATCACCAG	59.95	20	GTGCAACACAGGACATCAGG	60.162	20	180	1712	1891
PB.234.3	1	p1	(T)10	10	337	346	GCAATGGCGTTGAAAAGAAT	60.081	20	GCGACAGAAATGGCTACACA	59.871	20	147	258	404	GCAATGGCGTTGAAAAGAAT	60.081	20	TGAGTCGAGCGACAGAAATG	60.136	20	155	258	412	GCAATGGCGTTGAAAAGAAT	60.081	20	CAAAGTGGCATCACGTTCAC	60.16	20	129	258	386
PB.235.2	1	p1	(A)14	14	343	356	ATGAACACATTGCTTGGGGT	60.24	20	GGGCATTGTCTCCAGTTACG	60.517	20	278	297	574	AATGAACACATTGCTTGGGG	60.755	20	GGGCATTGTCTCCAGTTACG	60.517	20	279	296	574	ACACATTGCTTGGGGTTGAG	60.954	20	GGGCATTGTCTCCAGTTACG	60.517	20	274	301	574
PB.236.1	1	c	(A)13tcaaagatggtggtaccagttacagtataatcttttgccttgtttttgcctttctttaccggcagactgaattttcc(T)22	112	1838	1949	AGCAAATACTCCTGTTCATTGC	58.403	22	CGTTTTATGCATTCCCCACT	59.823	20	269	1812	2080	GCAAATACTCCTGTTCATTGC	57.376	21	CGTTTTATGCATTCCCCACT	59.823	20	268	1813	2080	AGCAAATACTCCTGTTCATTGC	58.403	22	AGTCAACCAACCAGAGCACA	59.31	20	247	1812	2058
PB.236.2	1	c	(A)11tcaaagatggtggtaccagttacagtataatcttttgccttgttttttgcctttctttaccggcagactgaattttcc(T)30	119	1827	1945	AGCAAATACTCCTGTTCATTGC	58.403	22	CGTTTTATGCATTCCCCACT	59.823	20	279	1798	2076	GCAAATACTCCTGTTCATTGC	57.376	21	CGTTTTATGCATTCCCCACT	59.823	20	278	1799	2076	AAATACTCCTGTTCATTGCAGG	58.264	22	CGTTTTATGCATTCCCCACT	59.823	20	276	1801	2076
PB.237.2	1	p1	(T)15	15	2872	2886	CAGGATTATTCTGACGGTTTGA	59.087	22	CTGCTGTGGCGGTATAGTGA	59.888	20	278	2845	3122	CAGGATTATTCTGACGGTTTGA	59.087	22	TCTGCTGTGGCGGTATAGTG	59.888	20	279	2845	3123	CAGGATTATTCTGACGGTTTGA	59.087	22	TTTCAGACAGGTCCACACCA	60.129	20	194	2845	3038
PB.237.2	2	p1	(T)18	18	3469	3486	ctttgggaatctctgtggga	60.042	20	tttgcattgcatgaacaggt	60.119	20	269	3352	3620	ctttgggaatctctgtggga	60.042	20	aagtcagaactccgagctgc	59.751	20	211	3352	3562	ggcatgttgactttgggaat	59.797	20	tttgcattgcatgaacaggt	60.119	20	279	3342	3620
PB.237.2	3	p1	(A)14	14	3631	3644	gcagctcggagttctgactt	59.751	20	taatgatggttgggcacagg	61.693	20	129	3543	3671	gcagctcggagttctgactt	59.751	20	ataatgatggttgggcacag	58.298	20	130	3543	3672	ataggccatacatgcctcca	60.318	20	taatgatggttgggcacagg	61.693	20	170	3502	3671
PB.240.2	1	p1	(C)13	13	301	313	AGTCTTCGCCTCGAGACCC	61.885	19	TTCTCCTCCTCCTCCTCCTC	59.883	20	207	255	461	AGTCTTCGCCTCGAGACCC	61.885	19	TCCTTCTCCTCCTCCTCCTC	59.883	20	210	255	464	GTCTTCGCCTCGAGACCC	60.924	18	TTCTCCTCCTCCTCCTCCTC	59.883	20	206	256	461
PB.240.2	2	c	(CAT)6cac(GAG)6	39	422	460	AGTCTTCGCCTCGAGACCC	61.885	19	TTCTCCTCCTCCTCCTCCTC	59.883	20	207	255	461	AGTCTTCGCCTCGAGACCC	61.885	19	TCCTTCTCCTCCTCCTCCTC	59.883	20	210	255	464	GTCTTCGCCTCGAGACCC	60.924	18	TTCTCCTCCTCCTCCTCCTC	59.883	20	206	256	461
PB.240.2	3	p1	(C)15	15	766	780	CGTTTAACTCGGCTCAGAGG	60.008	20	CCGCTGGTGAAACAGATGTA	59.716	20	272	586	857	GTGCCATGATGTGTAGTCGG	59.992	20	CCGCTGGTGAAACAGATGTA	59.716	20	204	654	857	CATGATGTGTAGTCGGGTCG	59.984	20	CCGCTGGTGAAACAGATGTA	59.716	20	200	658	857
PB.240.2	4	c	(A)12ccttgtattttaagctttgtgttttacattaagacttgtatcaacacatgaggtcactataagagttacaaggcagacgagctcttgatatgttgtctg(T)11	122	3148	3269	TTCTGCATGACTGGCTCTTG	60.136	20	CCCTGGATCCATACATCTCC	59.167	20	275	3061	3335	GGCTCTTGCCCATGATTTAG	59.668	20	CCCTGGATCCATACATCTCC	59.167	20	263	3073	3335	GCTCTTGCCCATGATTTAGG	59.668	20	CCCTGGATCCATACATCTCC	59.167	20	262	3074	3335
PB.242.1	1	p2	(TC)7	14	540	553	AGTCCCAGCAGGTCAGAGAA	59.986	20	CACCACACAGTCCACAGAGC	60.368	20	219	375	593	AAGTCCCAGCAGGTCAGAGA	59.986	20	CACCACACAGTCCACAGAGC	60.368	20	220	374	593	GAAGTCCCAGCAGGTCAGAG	59.986	20	CACCACACAGTCCACAGAGC	60.368	20	221	373	593
PB.245.1	1	p2	(TG)6	12	2411	2422	AGTCCACTTAAGGGCCCAGT	59.994	20	TTTCCAGCATTCTCAAAACAAA	59.736	22	146	2381	2526	AGTCCACTTAAGGGCCCAGT	59.994	20	CTTCAGAGACAACTTTCCAGCA	59.656	22	159	2381	2539	AGTCCACTTAAGGGCCCAGT	59.994	20	TTCAGAGACAACTTTCCAGCA	58.635	21	158	2381	2538
PB.245.2	1	p2	(TG)7	14	2441	2454	ATAGACAACCTGCTGGTCCG	60.134	20	TTTCCAGCATTCTCAAAACAAA	59.736	22	250	2309	2558	CGCGTCATAGAGGAGAAACC	59.836	20	TTTCCAGCATTCTCAAAACAAA	59.736	22	232	2327	2558	CCGCGTCATAGAGGAGAAAC	59.836	20	TTTCCAGCATTCTCAAAACAAA	59.736	22	233	2326	2558
PB.245.3	1	p2	(TG)7	14	2213	2226	AGTCCACTTAAGGGCCCAGT	59.994	20	TTTCCAGCATTCTCAAAACAAA	59.736	22	148	2183	2330	AGTCCACTTAAGGGCCCAGT	59.994	20	CTTCAGAGACAACTTTCCAGCA	59.656	22	161	2183	2343	AGTCCACTTAAGGGCCCAGT	59.994	20	TTCAGAGACAACTTTCCAGCA	58.635	21	160	2183	2342
PB.246.3	1	p2	(GA)8	16	14	29	--
PB.246.4	1	p1	(A)10	10	726	735	ccaacaagtcgtacagccaa	59.758	20	aaagtaccaatgccagccag	60.132	20	130	699	828	ccaacaagtcgtacagccaa	59.758	20	atgccagccagctatctcat	59.826	20	121	699	819	aggccaacaagtcgtacagc	60.321	20	aaagtaccaatgccagccag	60.132	20	133	696	828
PB.247.1	1	p1	(T)11	11	147	157	tgtagctgcgttttagctgc	59.42	20	gcttatcgcacatgtcctcc	60.634	20	123	76	198	tgtagctgcgttttagctgc	59.42	20	ggcttatcgcacatgtcctc	60.634	20	124	76	199	ggctctgtttgtagctgcgt	60.602	20	gcttatcgcacatgtcctcc	60.634	20	132	67	198
PB.248.1	1	p3	(AAG)6	18	4	21	--
PB.248.1	2	p1	(T)13	13	2758	2770	CAAAGATGGCCTGTTTTCAGA	60.234	21	TCTTTAATGTGACCAGTGCTCG	60.305	22	274	2522	2795	AACAAAGATGGCCTGTTTTCA	59.601	21	TCTTTAATGTGACCAGTGCTCG	60.305	22	276	2520	2795	CAAAGATGGCCTGTTTTCAGA	60.234	21	CTTTAATGTGACCAGTGCTCG	58.445	21	273	2522	2794
PB.250.2	1	p3	(GAG)6	18	1694	1711	AGGTGACGTTCTGTATCGGG	59.989	20	GGAGGGAGGAATGTGGAAAT	60.133	20	235	1533	1767	GGATGGAGGTGACGTTCTGT	59.969	20	GGAGGGAGGAATGTGGAAAT	60.133	20	241	1527	1767	TTCTGTATCGGGGGTTTGAG	59.926	20	GGAGGGAGGAATGTGGAAAT	60.133	20	227	1541	1767
PB.250.3	1	p1	(A)10	10	1071	1080	tttggtttgtacaccctccc	59.688	20	TATGGTGATAAAGTCGGGGC	59.784	20	175	1040	1214	ttggtttgtacaccctccct	59.304	20	TATGGTGATAAAGTCGGGGC	59.784	20	174	1041	1214	tggtttgtacaccctccctt	59.304	20	TATGGTGATAAAGTCGGGGC	59.784	20	173	1042	1214
PB.250.3	2	p3	(GAG)6	18	1731	1748	AGGTGACGTTCTGTATCGGG	59.989	20	GGAGGGAGGAATGTGGAAAT	60.133	20	235	1570	1804	GGATGGAGGTGACGTTCTGT	59.969	20	GGAGGGAGGAATGTGGAAAT	60.133	20	241	1564	1804	TTCTGTATCGGGGGTTTGAG	59.926	20	GGAGGGAGGAATGTGGAAAT	60.133	20	227	1578	1804
PB.250.4	1	p1	(A)11	11	968	978	TTTGGTTTGTACACCCTCCC	59.688	20	GGACCTGGTTTACCCGAGAT	60.19	20	195	937	1131	TTTGGTTTGTACACCCTCCC	59.688	20	TATGGTGATAAAGTCGGGGC	59.784	20	176	937	1112	TGGTTTGTACACCCTCCCTT	59.304	20	GGACCTGGTTTACCCGAGAT	60.19	20	193	939	1131
PB.250.4	2	p3	(GAG)6	18	1575	1592	AGGTGACGTTCTGTATCGGG	59.989	20	GGAGGGAGGAATGTGGAAAT	60.133	20	235	1414	1648	GGATGGAGGTGACGTTCTGT	59.969	20	GGAGGGAGGAATGTGGAAAT	60.133	20	241	1408	1648	TTCTGTATCGGGGGTTTGAG	59.926	20	GGAGGGAGGAATGTGGAAAT	60.133	20	227	1422	1648
PB.250.5	1	p1	(A)10	10	870	879	TTTGGTTTGTACACCCTCCC	59.688	20	CTTGACCTGGTTTTACCCGA	59.964	20	197	839	1035	TTTGGTTTGTACACCCTCCC	59.688	20	TTGACCTGGTTTTACCCGAG	59.964	20	196	839	1034	TTTGGTTTGTACACCCTCCC	59.688	20	TATGGTGATAAAGTCGGGGC	59.784	20	175	839	1013
PB.250.5	2	p3	(GAG)6	18	1475	1492	AGGTGACGTTCTGTATCGGG	59.989	20	GGAGGGAGGAATGTGGAAAT	60.133	20	235	1314	1548	GGATGGAGGTGACGTTCTGT	59.969	20	GGAGGGAGGAATGTGGAAAT	60.133	20	241	1308	1548	TTCTGTATCGGGGGTTTGAG	59.926	20	GGAGGGAGGAATGTGGAAAT	60.133	20	227	1322	1548
PB.251.2	1	p2	(AC)8	16	1695	1710	AGTGAACCGCACCTTTCATC	60.119	20	TGCAACAGTGAGATGCACAA	60.029	20	183	1651	1833	GAGTGAACCGCACCTTTCAT	60.119	20	TGCAACAGTGAGATGCACAA	60.029	20	184	1650	1833	AACCTGGCCAAGTCTGTGAC	60.159	20	TGCAACAGTGAGATGCACAA	60.029	20	208	1626	1833
PB.251.2	2	p2	(CA)6	12	3164	3175	CAAAAGCCAAGGAAAGAGTGA	59.48	21	GGCTCAGGAGAAGCTCAATG	60.096	20	197	3137	3333	CAAAAGCCAAGGAAAGAGTGA	59.48	21	TGGCTCAGGAGAAGCTCAAT	60.096	20	198	3137	3334	CAAAAGCCAAGGAAAGAGTGA	59.48	21	ACTGGCTCAGGAGAAGCTCA	60.284	20	200	3137	3336
PB.251.2	3	p1	(T)10	10	3293	3302	CAAAAGCCAAGGAAAGAGTGA	59.48	21	GGCTCAGGAGAAGCTCAATG	60.096	20	197	3137	3333	CAAAAGCCAAGGAAAGAGTGA	59.48	21	TGGCTCAGGAGAAGCTCAAT	60.096	20	198	3137	3334	CAAAAGCCAAGGAAAGAGTGA	59.48	21	ACTGGCTCAGGAGAAGCTCA	60.284	20	200	3137	3336
PB.253.1	1	p2	(TG)8	16	852	867	AGGACCCTAGAAGGCAGCTC	59.979	20	CTGTATAGCTGCACGTCGGA	60.035	20	102	828	929	AGAGGACCCTAGAAGGCAGC	59.979	20	CTGTATAGCTGCACGTCGGA	60.035	20	104	826	929	AGGACCCTAGAAGGCAGCTC	59.979	20	TGTTGACCTCACATTTCCCA	59.935	20	182	828	1009
PB.253.2	1	p2	(TG)8	16	1572	1587	AGGACCCTAGAAGGCAGCTC	59.979	20	CTGTATAGCTGCACGTCGGA	60.035	20	102	1548	1649	AGAGGACCCTAGAAGGCAGC	59.979	20	CTGTATAGCTGCACGTCGGA	60.035	20	104	1546	1649	AGGACCCTAGAAGGCAGCTC	59.979	20	TGTTGACCTCACATTTCCCA	59.935	20	182	1548	1729
PB.253.3	1	p2	(TG)7	14	2576	2589	AGGACCCTAGAAGGCAGCTC	59.979	20	CTGTATAGCTGCACGTCGGA	60.035	20	100	2552	2651	AGAGGACCCTAGAAGGCAGC	59.979	20	CTGTATAGCTGCACGTCGGA	60.035	20	102	2550	2651	AGGACCCTAGAAGGCAGCTC	59.979	20	TGTTGACCTCACATTTCCCA	59.935	20	180	2552	2731
PB.253.4	1	p2	(TG)8	16	2658	2673	GGACCCTAGAAGGCAGCTCT	59.979	20	ACAAAACATGTTGTACGCCG	59.512	20	139	2635	2773	AGGACCCTAGAAGGCAGCTC	59.979	20	ACAAAACATGTTGTACGCCG	59.512	20	140	2634	2773	AGAGGACCCTAGAAGGCAGC	59.979	20	ACAAAACATGTTGTACGCCG	59.512	20	142	2632	2773
PB.253.5	1	p2	(TG)7	14	2752	2765	AGGACCCTAGAAGGCAGCTC	59.979	20	TGTTGACCTCACATTTCCCA	59.935	20	180	2728	2907	AGAGGACCCTAGAAGGCAGC	59.979	20	TGTTGACCTCACATTTCCCA	59.935	20	182	2726	2907	GGACCCTAGAAGGCAGCTCT	59.979	20	TGTTGACCTCACATTTCCCA	59.935	20	179	2729	2907
PB.253.6	1	p1	(C)10	10	2263	2272	TTAACGGTGACAGTGGGACA	60.001	20	GCAAGCTAGGAGCTTTGGTG	60.154	20	217	2141	2357	GAAGTGGGTGTTTCTGGGAA	59.943	20	GCAAGCTAGGAGCTTTGGTG	60.154	20	241	2117	2357	AGCCCTTAACGGTGACAGTG	60.171	20	GCAAGCTAGGAGCTTTGGTG	60.154	20	222	2136	2357
PB.253.6	2	p2	(TG)7	14	2730	2743	AGGACCCTAGAAGGCAGCTC	59.979	20	CTGTATAGCTGCACGTCGGA	60.035	20	100	2706	2805	AGAGGACCCTAGAAGGCAGC	59.979	20	CTGTATAGCTGCACGTCGGA	60.035	20	102	2704	2805	AGGACCCTAGAAGGCAGCTC	59.979	20	TGTTGACCTCACATTTCCCA	59.935	20	180	2706	2885
PB.253.7	1	p2	(TG)6	12	3085	3096	AGGACCCTAGAAGGCAGCTC	59.979	20	TGTTGACCTCACATTTCCCA	59.935	20	177	3061	3237	AGAGGACCCTAGAAGGCAGC	59.979	20	TGTTGACCTCACATTTCCCA	59.935	20	179	3059	3237	GGACCCTAGAAGGCAGCTCT	59.979	20	TGTTGACCTCACATTTCCCA	59.935	20	176	3062	3237
PB.253.8	1	p2	(TG)8	16	2732	2747	AGGACCCTAGAAGGCAGCTC	59.979	20	CTGTATAGCTGCACGTCGGA	60.035	20	102	2708	2809	AGAGGACCCTAGAAGGCAGC	59.979	20	CTGTATAGCTGCACGTCGGA	60.035	20	104	2706	2809	AGGACCCTAGAAGGCAGCTC	59.979	20	TGTTGACCTCACATTTCCCA	59.935	20	182	2708	2889
PB.253.10	1	p2	(TG)7	14	3112	3125	AGGACCCTAGAAGGCAGCTC	59.979	20	CTGTATAGCTGCACGTCGGA	60.035	20	100	3088	3187	AGAGGACCCTAGAAGGCAGC	59.979	20	CTGTATAGCTGCACGTCGGA	60.035	20	102	3086	3187	AGGACCCTAGAAGGCAGCTC	59.979	20	TGTTGACCTCACATTTCCCA	59.935	20	180	3088	3267
PB.253.11	1	p1	(A)10	10	1432	1441	GGCAAGGTCATGGAGGTAGA	60.073	20	CCAGTATGCCCCATAGGTGA	60.734	20	189	1287	1475	GGCAAGGTCATGGAGGTAGA	60.073	20	TCCAGTATGCCCCATAGGTG	60.734	20	190	1287	1476	TGGTGCTTACGTGACTGGAG	59.897	20	CCAGTATGCCCCATAGGTGA	60.734	20	157	1319	1475
PB.254.1	1	p1	(T)12	12	3237	3248	TATTGACCCAGTCCCTTCCA	60.309	20	TGAGGAGTGCAGGAGACCTT	59.986	20	224	3193	3416	TATTGACCCAGTCCCTTCCA	60.309	20	TTGAGGAGTGCAGGAGACCT	59.986	20	225	3193	3417	TATTGACCCAGTCCCTTCCA	60.309	20	TGCAGGAGACCTTCCCATAC	60.073	20	217	3193	3409
PB.254.1	2	p1	(T)11	11	3925	3935	TTGTGAAATGCAATGCCAGT	60.119	20	GGGCACACACAATGTTCAAG	60.008	20	131	3852	3982	TTGTGAAATGCAATGCCAGT	60.119	20	AGGGCACACACAATGTTCAA	60.008	20	132	3852	3983	TTGTGAAATGCAATGCCAGT	60.119	20	TACCCAGGCTCATTTGGTTC	59.933	20	267	3852	4118
PB.254.2	1	p1	(T)12	12	2736	2747	TATTGACCCAGTCCCTTCCA	60.309	20	TGAGGAGTGCAGGAGACCTT	59.986	20	224	2692	2915	TATTGACCCAGTCCCTTCCA	60.309	20	TTGAGGAGTGCAGGAGACCT	59.986	20	225	2692	2916	TATTGACCCAGTCCCTTCCA	60.309	20	TGCAGGAGACCTTCCCATAC	60.073	20	217	2692	2908
PB.254.2	2	p1	(T)11	11	3424	3434	TTGTGAAATGCAATGCCAGT	60.119	20	GGGCACACACAATGTTCAAG	60.008	20	131	3351	3481	TTGTGAAATGCAATGCCAGT	60.119	20	AGGGCACACACAATGTTCAA	60.008	20	132	3351	3482	TTGTGAAATGCAATGCCAGT	60.119	20	TACCCAGGCTCATTTGGTTC	59.933	20	268	3351	3618
PB.255.1	1	p2	(GT)7	14	2165	2178	AACGAACAATTCCCTTGTCG	59.971	20	AGCCCCAGTGTATTGGTCAG	59.989	20	218	2070	2287	GTGGTAGCCAGAGGAAACGA	60.255	20	AGTGTATTGGTCAGGGCGAC	59.997	20	227	2055	2281	GTGGTAGCCAGAGGAAACGA	60.255	20	AGCCCCAGTGTATTGGTCAG	59.989	20	233	2055	2287
PB.255.2	1	p2	(GT)8	16	341	356	AACGAACAATTCCCTTGTCG	59.971	20	AGCCCCAGTGTATTGGTCAG	59.989	20	220	246	465	GTGGTAGCCAGAGGAAACGA	60.255	20	AGTGTATTGGTCAGGGCGAC	59.997	20	229	231	459	GTGGTAGCCAGAGGAAACGA	60.255	20	AGCCCCAGTGTATTGGTCAG	59.989	20	235	231	465
PB.256.3	1	p2	(AC)11	22	276	297	CCGCTTCAAGGAAAAGAGTG	59.986	20	AGTTGCTCCGTGTGGAGTCT	59.907	20	199	146	344	TGTGGCTGTGTGTTTTTGGT	60.049	20	AGTTGCTCCGTGTGGAGTCT	59.907	20	255	90	344	GTGTGGCTGTGTGTTTTTGG	60.049	20	AGTTGCTCCGTGTGGAGTCT	59.907	20	256	89	344
PB.256.3	2	p3	(CAG)5	15	1496	1510	GATTACTCCATTGGGCCAGA	59.894	20	TGTTCATGGACTTTTGCTGC	59.847	20	182	1412	1593	CTTGTGTCCGAACGTCTCAA	59.873	20	TGTTCATGGACTTTTGCTGC	59.847	20	269	1325	1593	AAGGAACTTGTGTCCGAACG	60.149	20	TGTTCATGGACTTTTGCTGC	59.847	20	275	1319	1593
PB.260.1	1	p3	(CGA)5	15	114	128	CAGACACGCATGGAGTTGAG	60.463	20	TGTCTTGACAGAGTCCACGG	59.864	20	224	39	262	CAGACACGCATGGAGTTGAG	60.463	20	GAGTCCACGGGGTACATCAC	60.246	20	214	39	252	GACATGTCGCAGGTCAAAAG	59.293	20	TGTCTTGACAGAGTCCACGG	59.864	20	179	84	262
PB.260.1	2	c	(AC)20(AT)8	56	1823	1878	GCAGAAAGAAGGCAGCTTGT	59.763	20	CACCTTTGGACCTGCAGAAT	60.111	20	156	1786	1941	TTGCAGAAAGAAGGCAGCTT	60.27	20	CACCTTTGGACCTGCAGAAT	60.111	20	158	1784	1941	GCAGAAAGAAGGCAGCTTGT	59.763	20	CACCATCCCAAGTAACAGCC	60.375	20	186	1786	1971
PB.260.1	3	p1	(T)15	15	3337	3351	ATGTGGGGATTTCCACAATG	60.439	20	TTCCACGCATTCTTGTTCTG	59.84	20	122	3263	3384	ATTGCCCTTCCCCATTATTT	59.512	20	TTCCACGCATTCTTGTTCTG	59.84	20	275	3110	3384	TTTTGCAGGAGAAGGAGAGC	59.694	20	CATGGTAAAACTTCCACGCA	59.585	20	162	3234	3395
PB.260.2	1	p1	(T)11	11	1049	1059	TAAGAACAAATGGGCTTGGG	59.931	20	TAAAATGGCAATGACAGGCA	60.073	20	206	900	1105	TCCCACGGACAGGAAGAATA	60.452	20	TAAAATGGCAATGACAGGCA	60.073	20	180	926	1105	TAAGAACAAATGGGCTTGGG	59.931	20	AAATGGCAATGACAGGCACT	60.526	20	204	900	1103
PB.261.1	1	p2	(GT)15	30	3283	3312	GCAGTTGAGATGCTTTTCCC	59.82	20	TGTCTTGTTGAGGCAGAACG	60.025	20	111	3253	3363	GTTGAGATGCTTTTCCCAGC	59.82	20	TGTCTTGTTGAGGCAGAACG	60.025	20	108	3256	3363	GCAGTTGAGATGCTTTTCCC	59.82	20	CAAGAATTTCAGCAGGGCTT	59.452	20	235	3253	3487
PB.261.2	1	p2	(GT)15	30	2755	2784	GCAGTTGAGATGCTTTTCCC	59.82	20	TGTCTTGTTGAGGCAGAACG	60.025	20	111	2725	2835	GTTGAGATGCTTTTCCCAGC	59.82	20	TGTCTTGTTGAGGCAGAACG	60.025	20	108	2728	2835	GCAGTTGAGATGCTTTTCCC	59.82	20	CAAGAATTTCAGCAGGGCTT	59.452	20	235	2725	2959
PB.261.3	1	p2	(GT)15	30	3353	3382	GCAGTTGAGATGCTTTTCCC	59.82	20	TGTCTTGTTGAGGCAGAACG	60.025	20	111	3323	3433	GTTGAGATGCTTTTCCCAGC	59.82	20	TGTCTTGTTGAGGCAGAACG	60.025	20	108	3326	3433	GCAGTTGAGATGCTTTTCCC	59.82	20	CAAGAATTTCAGCAGGGCTT	59.452	20	235	3323	3557
PB.261.4	1	p2	(GT)14	28	2645	2672	GCAGTTGAGATGCTTTTCCC	59.82	20	TGTCTTGTTGAGGCAGAACG	60.025	20	109	2615	2723	GTTGAGATGCTTTTCCCAGC	59.82	20	TGTCTTGTTGAGGCAGAACG	60.025	20	106	2618	2723	GCAGTTGAGATGCTTTTCCC	59.82	20	CAAGAATTTCAGCAGGGCTT	59.452	20	233	2615	2847
PB.261.5	1	p2	(GT)15	30	2740	2769	GCAGTTGAGATGCTTTTCCC	59.82	20	TGTCTTGTTGAGGCAGAACG	60.025	20	111	2710	2820	GTTGAGATGCTTTTCCCAGC	59.82	20	TGTCTTGTTGAGGCAGAACG	60.025	20	108	2713	2820	GCAGTTGAGATGCTTTTCCC	59.82	20	CAAGAATTTCAGCAGGGCTT	59.452	20	235	2710	2944
PB.262.1	1	p2	(AT)8	16	1843	1858	ACACCTTCACTCGCCTCACT	59.907	20	GCCTATTTTGTCCCCTGGAT	60.152	20	198	1749	1946	AGTAGAGGTGTTTGTGGCCG	60.171	20	GCCTATTTTGTCCCCTGGAT	60.152	20	277	1670	1946	TACACACACCTTCACTCGCC	59.751	20	GCCTATTTTGTCCCCTGGAT	60.152	20	203	1744	1946
PB.262.2	1	p2	(AC)7	14	1069	1082	ACTTGGAGTTTGCCAACAGG	60.149	20	AACACTGAAAAGGGCCAGTG	60.149	20	212	922	1133	ACCTTTCCTGTGGAGTCACG	60.151	20	AACACTGAAAAGGGCCAGTG	60.149	20	240	894	1133	TCAAGGACTTGGAGTTTGCC	60.232	20	AACACTGAAAAGGGCCAGTG	60.149	20	218	916	1133
PB.262.2	2	p2	(AC)7	14	1585	1598	GTTTCCCTCGGCAGTATCAA	60.074	20	GCACGAAATGACTGCGTAAA	59.879	20	194	1485	1678	TTTCCCTCGGCAGTATCAAC	60.074	20	GCACGAAATGACTGCGTAAA	59.879	20	193	1486	1678	GTTTCCCTCGGCAGTATCAA	60.074	20	CAGCTGCTCAGAACAGGACA	60.333	20	240	1485	1724
PB.263.1	1	p3	(GAT)5	15	545	559	AGAAGGACACGGATGACCTG	60.112	20	ATGACTCGGGAAACATCTGG	59.927	20	160	482	641	TGGGAAGAAAGAGGACATCG	60.187	20	ATGACTCGGGAAACATCTGG	59.927	20	261	381	641	GTGGACAAGGAAGAGACGGA	60.238	20	ATGACTCGGGAAACATCTGG	59.927	20	221	421	641
PB.263.1	2	p1	(T)22	22	695	716	GATGTTTCCCGAGTCATCGT	59.934	20	TCCTGCATCATCTGGTAGCTT	59.851	21	253	625	877	GATGTTTCCCGAGTCATCGT	59.934	20	CTTCCTGCATCATCTGGTAGC	59.851	21	255	625	879	GATGTTTCCCGAGTCATCGT	59.934	20	TTCCTGCATCATCTGGTAGC	58.826	20	254	625	878
PB.264.1	1	p1	(T)13	13	569	581	CAAAACGGAAAGGAAAACCA	59.947	20	TGTGCAGCTCTAACACCCAG	60.049	20	191	465	655	CAAAACGGAAAGGAAAACCA	59.947	20	GTGTGCAGCTCTAACACCCA	59.905	20	192	465	656	CAAAACGGAAAGGAAAACCA	59.947	20	TGTGTGCAGCTCTAACACCC	59.905	20	193	465	657
PB.264.2	1	p1	(T)14	14	1686	1699	CTCTGGTCTGGTCTTGAGGC	59.986	20	GACTGGCACAGCTGGGTAAT	60.142	20	279	1504	1782	TCTGGTCTGGTCTTGAGGCT	59.986	20	GACTGGCACAGCTGGGTAAT	60.142	20	278	1505	1782	GTTCAGAGAAACAGCCTCGC	60.142	20	GACTGGCACAGCTGGGTAAT	60.142	20	251	1532	1782
PB.264.3	1	p1	(T)13	13	2029	2041	CTCTGGTCTGGTCTTGAGGC	59.986	20	GACTGGCACAGCTGGGTAAT	60.142	20	278	1847	2124	TCTGGTCTGGTCTTGAGGCT	59.986	20	GACTGGCACAGCTGGGTAAT	60.142	20	277	1848	2124	GTTCAGAGAAACAGCCTCGC	60.142	20	GACTGGCACAGCTGGGTAAT	60.142	20	250	1875	2124
PB.264.3	2	p2	(TA)7	14	2700	2713	CGAAATAACAAGTATTGGCCTTG	59.911	23	CATTCAGTCCTGATTGGCATT	59.947	21	271	2528	2798	CCCCTCTTTCGAAATAACAAG	57.876	21	CATTCAGTCCTGATTGGCATT	59.947	21	280	2519	2798	CCCCTCTTTCGAAATAACAAGT	58.692	22	CATTCAGTCCTGATTGGCATT	59.947	21	280	2519	2798
PB.266.1	1	p1	(C)10	10	1407	1416	GCCAGTGGCTGTACACTGAA	59.905	20	CAACAGAGCATGCCTCAAAA	59.988	20	210	1309	1518	TCTTATGCCAACAGTGCCAG	59.864	20	CAACAGAGCATGCCTCAAAA	59.988	20	225	1294	1518	CTCTTATGCCAACAGTGCCA	59.864	20	CAACAGAGCATGCCTCAAAA	59.988	20	226	1293	1518
PB.271.1	1	p1	(T)11	11	196	206	ACTGATCGTGCCTCTGCTTT	60.02	20	GATGATCACCCTCCCTGAGA	60.008	20	249	100	348	ACTGATCGTGCCTCTGCTTT	60.02	20	GTGACCTCGATGATCACCCT	59.928	20	257	100	356	ACTGATCGTGCCTCTGCTTT	60.02	20	GGATTTCTCCTGTGACCTCG	59.655	20	268	100	367
PB.271.1	2	p2	(GT)14	28	2626	2653	TTGTGTTGAGGTTGCTCTGG	59.873	20	CTGGCTTGCCCTGAGATTAG	59.971	20	209	2548	2756	GAGGTTGCTCTGGATTTGGA	60.195	20	CTGGCTTGCCCTGAGATTAG	59.971	20	202	2555	2756	GGATCCAAGTGTGGCTTTGT	59.973	20	GTAATTAGGGTGGGGCGAGT	60.208	20	268	2453	2720
PB.271.1	3	p1	(A)11	11	3262	3272	GCTGCAACAGAGGTTTGACA	60.032	20	ACGCACACACACACACACAC	60.177	20	252	3210	3461	GCTGCAACAGAGGTTTGACA	60.032	20	ACACGCACACACACACACAC	60.177	20	254	3210	3463	GCTGCAACAGAGGTTTGACA	60.032	20	ACACACGCACACACACACAC	60.177	20	256	3210	3465
PB.271.1	4	c	(TG)12c(GT)8	41	3436	3476	TGGTGAAGGTCTGGAGAAAAA	59.697	21	GCTGGATCTCGATAAGAGCG	60.081	20	229	3281	3509	TGGTGAAGGTCTGGAGAAAAA	59.697	21	TTGCAGCTGGATCTCGATAA	59.523	20	234	3281	3514	TGGTGAAGGTCTGGAGAAAA	58.258	20	GCTGGATCTCGATAAGAGCG	60.081	20	229	3281	3509
PB.271.1	5	c	(A)11gtccttttagaagcaagtgttt(A)14	47	3718	3764	TTGACGCAGAAAAGACCTGA	59.566	20	CACAATCAAGAGGCCTGTCC	60.656	20	210	3583	3792	ATTTTAGTGGCCTTGACGCA	60.637	20	CACAATCAAGAGGCCTGTCC	60.656	20	222	3571	3792	TTGACGCAGAAAAGACCTGA	59.566	20	TGCCCAGAAAATACATGGAA	58.965	20	266	3583	3848
PB.271.2	1	p1	(T)11	11	198	208	CATCTCAATGAACTGCTCGC	59.552	20	GATGATCACCCTCCCTGAGA	60.008	20	280	70	349	TTGCAGGGCAGAGATACTGA	59.547	20	GATGATCACCCTCCCTGAGA	60.008	20	230	120	349	TTGCAGGGCAGAGATACTGA	59.547	20	GTGACCTCGATGATCACCCT	59.928	20	238	120	357
PB.271.2	2	p2	(GT)11	22	2208	2229	TGAAAGCATTCAACAGCAGC	60.142	20	GCTGGATCTCGATAAGAGCG	60.081	20	165	2099	2263	CCTTACACAAAGGGCAGGAC	59.592	20	GCTGGATCTCGATAAGAGCG	60.081	20	280	1984	2263	TGAAAGCATTCAACAGCAGC	60.142	20	TCAGGTCTTTTCTGCGTCAA	59.566	20	258	2099	2356
PB.271.2	3	c	(A)12gtcctttttagaagcaagtgtttt(A)15	51	2474	2524	TTGACGCAGAAAAGACCTGA	59.566	20	CACAATCAAGAGGCCTGTCC	60.656	20	216	2337	2552	ATTTTAGTGGCCTTGACGCA	60.637	20	CACAATCAAGAGGCCTGTCC	60.656	20	228	2325	2552	TTGACGCAGAAAAGACCTGA	59.566	20	TGCCCAGAAAATACATGGAA	58.965	20	272	2337	2608
PB.271.4	1	p1	(T)11	11	194	204	CATCTCAATGAACTGCTCGC	59.552	20	GATGATCACCCTCCCTGAGA	60.008	20	279	68	346	TTGCAGGGCAGAGATACTGA	59.547	20	GATGATCACCCTCCCTGAGA	60.008	20	229	118	346	TTGCAGGGCAGAGATACTGA	59.547	20	GTGACCTCGATGATCACCCT	59.928	20	237	118	354
PB.271.4	2	p2	(GT)15	30	2726	2755	TTGTGTTGAGGTTGCTCTGG	59.873	20	CTGGCTTGCCCTGAGATTAG	59.971	20	213	2647	2859	GAGGTTGCTCTGGATTTGGA	60.195	20	CTGGCTTGCCCTGAGATTAG	59.971	20	206	2654	2859	GGATCCAAGTGTGGCTTTGT	59.973	20	GTAATTAGGGTGGGGCGAGT	60.208	20	271	2552	2822
PB.271.4	3	p1	(A)14	14	3368	3381	GCTGCAACAGAGGTTTGACA	60.032	20	ACGCACACACACACACACAC	60.177	20	253	3316	3568	GCTGCAACAGAGGTTTGACA	60.032	20	ACACGCACACACACACACAC	60.177	20	255	3316	3570	GCTGCAACAGAGGTTTGACA	60.032	20	ACACACGCACACACACACAC	60.177	20	257	3316	3572
PB.271.4	4	c	(TG)10c(GT)10	41	3547	3587	TGGTGAAGGTCTGGAGAAAAA	59.697	21	GCTGGATCTCGATAAGAGCG	60.081	20	232	3390	3621	TGGTGAAGGTCTGGAGAAAAA	59.697	21	TTGCAGCTGGATCTCGATAA	59.523	20	237	3390	3626	TGGTGAAGGTCTGGAGAAAA	58.258	20	GCTGGATCTCGATAAGAGCG	60.081	20	232	3390	3621
PB.271.4	5	p1	(A)31	31	3832	3862	--
PB.271.5	1	p1	(T)11	11	195	205	CATCTCAATGAACTGCTCGC	59.552	20	GATGATCACCCTCCCTGAGA	60.008	20	279	69	347	TTGCAGGGCAGAGATACTGA	59.547	20	GATGATCACCCTCCCTGAGA	60.008	20	229	119	347	TTGCAGGGCAGAGATACTGA	59.547	20	GTGACCTCGATGATCACCCT	59.928	20	237	119	355
PB.271.5	2	p2	(GT)15	30	2697	2726	TTGTGTTGAGGTTGCTCTGG	59.873	20	CTGGCTTGCCCTGAGATTAG	59.971	20	211	2618	2828	GAGGTTGCTCTGGATTTGGA	60.195	20	CTGGCTTGCCCTGAGATTAG	59.971	20	204	2625	2828	TTGGACTAGGAGGGTTGCAG	60.246	20	CTGGCTTGCCCTGAGATTAG	59.971	20	189	2640	2828
PB.271.5	3	p1	(A)12	12	3337	3348	GCTGCAACAGAGGTTTGACA	60.032	20	ACGCACACACACACACACAC	60.177	20	252	3285	3536	GCTGCAACAGAGGTTTGACA	60.032	20	ACACGCACACACACACACAC	60.177	20	254	3285	3538	GCTGCAACAGAGGTTTGACA	60.032	20	ACACACGCACACACACACAC	60.177	20	256	3285	3540
PB.271.5	4	c	(TG)11c(GT)8	39	3513	3551	TGAAGGTCTGGAGAAAAACCA	59.697	21	GCTGGATCTCGATAAGAGCG	60.081	20	226	3360	3585	TGGTGAAGGTCTGGAGAAAAA	59.697	21	GCTGGATCTCGATAAGAGCG	60.081	20	229	3357	3585	TGAAGGTCTGGAGAAAAACCA	59.697	21	TTGCAGCTGGATCTCGATAA	59.523	20	231	3360	3590
PB.271.6	1	p1	(T)11	11	195	205	CATCTCAATGAACTGCTCGC	59.552	20	GATGATCACCCTCCCTGAGA	60.008	20	279	69	347	TTGCAGGGCAGAGATACTGA	59.547	20	GATGATCACCCTCCCTGAGA	60.008	20	229	119	347	TTGCAGGGCAGAGATACTGA	59.547	20	GTGACCTCGATGATCACCCT	59.928	20	237	119	355
PB.271.6	2	p1	(T)13	13	548	560	TGGATCCAACACTGCCTACA	60.112	20	TCCTCCAGTGAACCTGATCC	60.048	20	199	434	632	TGCAAAAGTTCGTTGGACTG	59.881	20	TCCTCCAGTGAACCTGATCC	60.048	20	232	401	632	TGGATCCAACACTGCCTACA	60.112	20	ACAGCATCCTCCAGTGAACC	60.12	20	205	434	638
PB.271.6	3	p2	(GT)15	30	2802	2831	TTGTGTTGAGGTTGCTCTGG	59.873	20	CTGGCTTGCCCTGAGATTAG	59.971	20	212	2724	2935	TTGTGTTGAGGTTGCTCTGG	59.873	20	AGACAGTGCTTTTGGGCAGT	59.914	20	241	2724	2964	GAGGTTGCTCTGGATTTGGA	60.195	20	CTGGCTTGCCCTGAGATTAG	59.971	20	205	2731	2935
PB.271.7	1	p1	(T)11	11	194	204	CATCTCAATGAACTGCTCGC	59.552	20	GATGATCACCCTCCCTGAGA	60.008	20	279	68	346	TTGCAGGGCAGAGATACTGA	59.547	20	GATGATCACCCTCCCTGAGA	60.008	20	229	118	346	TTGCAGGGCAGAGATACTGA	59.547	20	GTGACCTCGATGATCACCCT	59.928	20	237	118	354
PB.271.7	2	p1	(T)14	14	547	560	TGGATCCAACACTGCCTACA	60.112	20	TCCTCCAGTGAACCTGATCC	60.048	20	198	433	630	TGCAAAAGTTCGTTGGACTG	59.881	20	TCCTCCAGTGAACCTGATCC	60.048	20	231	400	630	TGGATCCAACACTGCCTACA	60.112	20	ACAGCATCCTCCAGTGAACC	60.12	20	204	433	636
PB.271.7	3	p2	(GT)15	30	2865	2894	TTGTGTTGAGGTTGCTCTGG	59.873	20	CTGGCTTGCCCTGAGATTAG	59.971	20	211	2786	2996	GAGGTTGCTCTGGATTTGGA	60.195	20	CTGGCTTGCCCTGAGATTAG	59.971	20	204	2793	2996	TTGGACTAGGAGGGTTGCAG	60.246	20	CTGGCTTGCCCTGAGATTAG	59.971	20	189	2808	2996
PB.271.8	1	p1	(T)11	11	194	204	CATCTCAATGAACTGCTCGC	59.552	20	GATGATCACCCTCCCTGAGA	60.008	20	278	68	345	TTGCAGGGCAGAGATACTGA	59.547	20	GATGATCACCCTCCCTGAGA	60.008	20	228	118	345	TTGCAGGGCAGAGATACTGA	59.547	20	GTGACCTCGATGATCACCCT	59.928	20	236	118	353
PB.271.8	2	p2	(GT)15	30	2694	2723	TTGTGTTGAGGTTGCTCTGG	59.873	20	CTGGCTTGCCCTGAGATTAG	59.971	20	211	2615	2825	GAGGTTGCTCTGGATTTGGA	60.195	20	CTGGCTTGCCCTGAGATTAG	59.971	20	204	2622	2825	TTGGACTAGGAGGGTTGCAG	60.246	20	CTGGCTTGCCCTGAGATTAG	59.971	20	189	2637	2825
PB.271.9	1	p2	(GT)19	38	2963	3000	TTGTGTTGAGGTTGCTCTGG	59.873	20	CTGGCTTGCCCTGAGATTAG	59.971	20	210	2884	3093	GAGGTTGCTCTGGATTTGGA	60.195	20	CTGGCTTGCCCTGAGATTAG	59.971	20	203	2891	3093	TTGGACTAGGAGGGTTGCAG	60.246	20	CTGGCTTGCCCTGAGATTAG	59.971	20	188	2906	3093
PB.271.10	1	p1	(T)11	11	193	203	CATCTCAATGAACTGCTCGC	59.552	20	GATGATCACCCTCCCTGAGA	60.008	20	277	68	344	TTGCAGGGCAGAGATACTGA	59.547	20	GATGATCACCCTCCCTGAGA	60.008	20	228	117	344	GCTTTTGCAGGGCAGAGATA	60.49	20	GATGATCACCCTCCCTGAGA	60.008	20	232	113	344
PB.271.10	2	p1	(T)13	13	545	557	TGGATCCAACACTGCCTACA	60.112	20	TCCTCCAGTGAACCTGATCC	60.048	20	199	431	629	TGCAAAAGTTCGTTGGACTG	59.881	20	TCCTCCAGTGAACCTGATCC	60.048	20	232	398	629	TTAATTGGGCACGAGAGAGG	60.206	20	TACCAACACCTCCGCACATA	59.988	20	242	498	739
PB.271.10	3	p1	(A)16	16	1200	1215	CAAAGCGGTTCAATCCTGTT	60.11	20	TGCAGCCCTACAACTGAATG	59.864	20	271	1006	1276	CAAAGCGGTTCAATCCTGTT	60.11	20	AATGGACTCAGAGCGGAAAA	59.813	20	255	1006	1260	CATTGTTCAAAGCGGTTCAA	59.706	20	TGCAGCCCTACAACTGAATG	59.864	20	278	999	1276
PB.271.10	4	c	(T)11attagtataaag(C)11	34	1408	1441	AGCTCAAATGGTGGCACTTT	59.74	20	GGACCAGAAGCTGTGTCCAT	60.12	20	186	1371	1556	TTTTCCGCTCTGAGTCCATT	59.813	20	TCACAGATCGACGAAAACCA	60.24	20	275	1241	1515	AGCTCAAATGGTGGCACTTT	59.74	20	CCAGAAGCTGTGTCCATTCA	59.831	20	183	1371	1553
PB.271.10	5	p2	(GT)12	24	1594	1617	CCTTTTAATGGTCCGGGTTT	60.048	20	TGTCTTTTGCGTGACTGAGG	60.025	20	200	1472	1671	CCTTTTAATGGTCCGGGTTT	60.048	20	AAAACCAAGCGGTTTCTCCT	60.11	20	233	1472	1704	TGAATGGACACAGCTTCTGG	59.831	20	TGTCTTTTGCGTGACTGAGG	60.025	20	138	1534	1671
PB.273.2	1	c	(GAG)5gaa(GAG)7	39	2597	2635	ACCGTCGTGCAGAGAGAACT	60.057	20	GCAGAAGTGCTTGGACATGA	59.992	20	216	2538	2753	AGGAGGACTGCGTGTTTGAC	60.307	20	GCAGAAGTGCTTGGACATGA	59.992	20	278	2476	2753	GCTGGAAAAGCAATCCAAGA	60.331	20	GCAGAAGTGCTTGGACATGA	59.992	20	187	2567	2753
PB.274.1	1	p1	(A)11	11	3094	3104	CAGGTGTCTCAGGCAGTGAA	60.022	20	GAAGGCCAGAAGTTGTTTGC	59.859	20	274	2959	3232	CAGGTGTCTCAGGCAGTGAA	60.022	20	TCCACAGAAGGCCAGAAGTT	59.844	20	280	2959	3238	CAGGCAGTGAAAGACTGCAA	60.175	20	TCCACAGAAGGCCAGAAGTT	59.844	20	271	2968	3238
PB.274.1	2	c	(T)14atgtatttatgttgtatgttctgagtgcatg(T)12	57	3428	3484	CAGGTAAATGGGTAAGCATGG	59.348	21	GCAGTACAAAACAAACACTTGAGG	60.128	24	270	3279	3548	CCATTCAGGTAAATGGGTAAGC	59.737	22	GCAGTACAAAACAAACACTTGAGG	60.128	24	275	3274	3548	TCTCCCATCTTCCCATTCAG	60.003	20	AAAACAAACACTTGAGGTAGTAGCA	58.567	25	280	3262	3541
PB.275.1	1	p2	(AT)10	20	68	87	GATGGGTTAAATGCGGAGAA	59.901	20	ACATGCTCTTTCTGGTGGCT	59.874	20	109	6	114	ccACTGGATGGGTTAAATGC	60.192	20	ACATGCTCTTTCTGGTGGCT	59.874	20	115	0	114	GATGGGTTAAATGCGGAGAA	59.901	20	AACATGCTCTTTCTGGTGGC	60.263	20	110	6	115
PB.275.1	2	p1	(A)10	10	2737	2746	GCGGAAACAGAGAGAACGAG	60.134	20	GCATTATGCTCCCTTGGTGT	59.962	20	259	2669	2927	AGCGGAAACAGAGAGAACGA	60.134	20	GCATTATGCTCCCTTGGTGT	59.962	20	260	2668	2927	GAGCGGAAACAGAGAGAACG	60.134	20	GCATTATGCTCCCTTGGTGT	59.962	20	261	2667	2927
PB.276.1	1	p1	(A)15	15	174	188	CACGGCAGGAAAAGAAGAAG	59.986	20	AGCTTCGCACCAGAGTCATT	60.02	20	207	150	356	AGATTCACGGCAGGAAAAGA	59.813	20	AGCTTCGCACCAGAGTCATT	60.02	20	212	145	356	GATTCACGGCAGGAAAAGAA	60.192	20	AGCTTCGCACCAGAGTCATT	60.02	20	211	146	356
PB.276.1	2	p1	(C)13	13	378	390	GCCAATATGCAGATGAGCCT	60.207	20	TAGTGGGTAGTGGAGGCTGG	60.126	20	264	307	570	GCCAATATGCAGATGAGCCT	60.207	20	CATTGGGGTTCCACCTCTAA	59.784	20	243	307	549	GCCAATATGCAGATGAGCCT	60.207	20	TCATTGGGGTTCCACCTCTA	60.309	20	244	307	550
PB.276.1	3	p2	(GA)7	14	582	595	CCAGCCTCCACTACCCACTA	60.126	20	CGCAAGATACAGCCAGATGA	59.972	20	147	551	697	TTAGAGGTGGAACCCCAATG	59.784	20	CGCAAGATACAGCCAGATGA	59.972	20	168	530	697	CCAGCCTCCACTACCCACTA	60.126	20	TGGGTTCACTTTACACGCAA	60.149	20	162	551	712
PB.276.2	1	c	(AC)12agagacgcacacgcacg(CA)15	71	585	655	TGCCGTGCATATACCTCAAA	60.096	20	CTGCATGGGCACACCTATAA	59.566	20	251	523	773	AAATTACTGCGAGGGCACAG	60.27	20	GCAGCCTCCACACTGAAAAT	60.263	20	264	540	803	CTCCTGCCGTGCATATACCT	60.118	20	CTGCATGGGCACACCTATAA	59.566	20	255	519	773
PB.276.2	2	p1	(T)10	10	1174	1183	TATTTGCTCATTCGGCTTGG	61.094	20	CACTGTGCTTCATTCAACCG	60.301	20	194	1063	1256	TATTTGCTCATTCGGCTTGG	61.094	20	GATCGCGAATAAAGGGACAC	59.533	20	269	1063	1331	TATTTGCTCATTCGGCTTGG	61.094	20	TAAAGGGACACCCGCACTAA	60.493	20	260	1063	1322
PB.276.2	3	p2	(TA)9	18	1618	1635	GTGAGGATGAGTGGGGAAGA	60.048	20	ATCACAGCGTTTTACTGGGG	59.993	20	242	1494	1735	GTGAGGATGAGTGGGGAAGA	60.048	20	TACTGGGGACGTGTGTGTGT	59.915	20	230	1494	1723	GTGAGGATGAGTGGGGAAGA	60.048	20	ACTGGGGACGTGTGTGTGTA	59.915	20	229	1494	1722
PB.277.2	1	p1	(T)15	15	360	374	CGGGGAAGAAAAGAGAAAGG	60.172	20	CGATTGAAGAGACACCCGAT	60.073	20	270	292	561	CGGGGAAGAAAAGAGAAAGG	60.172	20	ACCCGATCAGGATATGCAAG	59.917	20	257	292	548	CGGGGAAGAAAAGAGAAAGG	60.172	20	CCCGATCAGGATATGCAAGT	59.917	20	256	292	547
PB.277.2	2	p1	(T)10	10	675	684	CGCCCTCCTGTATTTTTGAA	60.067	20	CTCGCCAGACGCTAACTACC	60.037	20	219	560	778	ATCGGGTGTCTCTTCAATCG	60.073	20	CTCGCCAGACGCTAACTACC	60.037	20	237	542	778	TCCGATTTGACTTTGCACTG	59.84	20	CTCGCCAGACGCTAACTACC	60.037	20	149	630	778
PB.278.1	1	p1	(T)17	17	76	92	CGCCATATCTCCAGCTCTTT	59.434	20	CGGCGCTTCTTCTTTTAATG	59.979	20	268	18	285	CGCCATATCTCCAGCTCTTT	59.434	20	TGTCCCCCTCACTCTCACTC	60.243	20	171	18	188	CGCCATATCTCCAGCTCTTT	59.434	20	CTCTTTCTCTCGCCGTTCAG	60.269	20	228	18	245
PB.278.1	2	c	(CA)6c(CA)8	29	1669	1697	CTATCTCCTCCAGTGCACCC	59.679	20	CGCAACAAGCAGAACCATTA	59.872	20	240	1629	1868	TATCTCCTCCAGTGCACCCT	59.679	20	CGCAACAAGCAGAACCATTA	59.872	20	239	1630	1868	CTATCTCCTCCAGTGCACCC	59.679	20	CAGAAACGCAACAAGCAGAA	60.172	20	246	1629	1874
PB.279.1	1	c	(A)10cttttaatg(T)13	32	2158	2189	TACCTCACCCTTCTGTTGGG	59.959	20	TCAGCTCTGCAACGTATTGTG	60.065	21	200	2097	2296	TACCTCACCCTTCTGTTGGG	59.959	20	CAACGCAGTTGTCTCCTGTT	58.932	20	167	2097	2263	TACCTCACCCTTCTGTTGGG	59.959	20	GCTCTGCAACGTATTGTGTGA	59.927	21	197	2097	2293
PB.279.1	2	p1	(A)12	12	2332	2343	--
PB.279.4	1	p1	(T)12	12	2211	2222	TACCTCACCCTTCTGTTGGG	59.959	20	TCAGCTCTGCAACGTATTGTG	60.065	21	195	2135	2329	TACCTCACCCTTCTGTTGGG	59.959	20	CAACGCAGTTGTCTCCTGTT	58.932	20	162	2135	2296	TACCTCACCCTTCTGTTGGG	59.959	20	GCTCTGCAACGTATTGTGTGA	59.927	21	192	2135	2326
PB.279.4	2	c	(A)11g(A)25	37	2364	2400	--
PB.279.3	1	p1	(T)10	10	384	393	TGAACCCACTCAGGGAAAAC	59.943	20	GATTGTGCCATGGACTCTCA	59.637	20	123	309	431	CTGAACCCACTCAGGGAAAA	60.081	20	GATTGTGCCATGGACTCTCA	59.637	20	124	308	431	AGAGGACTCCAAGGGTAGGC	59.699	20	GATTGTGCCATGGACTCTCA	59.637	20	171	261	431
PB.279.3	2	p1	(T)13	13	2802	2814	TACCTCACCCTTCTGTTGGG	59.959	20	TCAGCTCTGCAACGTATTGTG	60.065	21	196	2726	2921	TACCTCACCCTTCTGTTGGG	59.959	20	CAACGCAGTTGTCTCCTGTT	58.932	20	163	2726	2888	TACCTCACCCTTCTGTTGGG	59.959	20	GCTCTGCAACGTATTGTGTGA	59.927	21	193	2726	2918
PB.279.3	3	c	(A)11gc(A)26	39	2956	2994	--
PB.280.2	1	c	(A)15taac(A)15	34	808	841	TGTCACCTGCCAAATCAAGA	60.24	20	CCAGTGGAAACACCACCTCT	60.002	20	249	737	985	TGTCACCTGCCAAATCAAGA	60.24	20	AGTGGAAACACCACCTCTGG	60.002	20	247	737	983	CCAAATCAAGATTCCCGATG	60.266	20	CCAGTGGAAACACCACCTCT	60.002	20	240	746	985
PB.281.1	1	p1	(T)16	16	754	769	CAAAGTGGTCTCCATCTCGC	60.801	20	AGGCTTGCATCTACTCGGAA	59.978	20	229	714	942	CAAAGTGGTCTCCATCTCGC	60.801	20	CTTGCATCTACTCGGAAGCC	59.978	20	226	714	939	CAAAGTGGTCTCCATCTCGC	60.801	20	GAAGGCTTGCATCTACTCGG	59.978	20	231	714	944
PB.282.1	1	p3	(AAT)7	21	732	752	CACGGATTTGCATGTTTTCTT	59.989	21	GTCATCAATGCGAAGGTCAG	59.245	20	244	597	840	CACGGATTTGCATGTTTTCTT	59.989	21	AGTCATCAATGCGAAGGTCA	59.245	20	245	597	841	CACGGATTTGCATGTTTTCTT	59.989	21	TCAGCTGCACACAGCAGATT	60.778	20	228	597	824
PB.284.1	1	p1	(T)29	29	1	29	--
PB.287.1	1	p1	(T)27	27	1	27	--
PB.287.1	2	p2	(TG)7	14	976	989	TGGTGTCCCTGAGTGTGTGT	60.045	20	AAGAGGTTGTAGCCGAGCAA	60.015	20	259	940	1198	GTGGTGTCCCTGAGTGTGTG	60.045	20	AAGAGGTTGTAGCCGAGCAA	60.015	20	260	939	1198	TGTGGTGTCCCTGAGTGTGT	60.045	20	AAGAGGTTGTAGCCGAGCAA	60.015	20	261	938	1198
PB.287.1	3	p3	(TGA)5	15	2458	2472	TGAAGGCTGTGTCTGTCAGG	60.022	20	GTCCATAGAGAAAGCGGCAG	59.978	20	176	2375	2550	TGAAGGCTGTGTCTGTCAGG	60.022	20	AGTCCATAGAGAAAGCGGCA	59.978	20	177	2375	2551	AAGGCTGTGTCTGTCAGGCT	60.057	20	AGTCCATAGAGAAAGCGGCA	59.978	20	175	2377	2551
PB.288.1	1	p2	(GT)6	12	550	561	GCTGTGCTGTGCTTTGTGTT	60.104	20	TCCATCATCCCAGACATCAA	59.85	20	270	479	748	GCTGTGCTGTGCTTTGTGTT	60.104	20	CAAAAGCACAAACATTCCGA	59.706	20	147	479	625	GCTGTAAGTGGATGGGGTGT	59.851	20	CAAAAGCACAAACATTCCGA	59.706	20	279	347	625
PB.290.1	1	p1	(A)15	15	1641	1655	AGCCCACCACATGATAGGTC	59.81	20	TCAACACTCAGACGGCAAAG	60.025	20	258	1532	1789	AGCCCACCACATGATAGGTC	59.81	20	GTCAACACTCAGACGGCAAA	59.88	20	259	1532	1790	AGCCCACCACATGATAGGTC	59.81	20	TTGCCCTTGTCAACACTCAG	59.873	20	267	1532	1798
PB.290.1	2	p1	(T)12	12	2011	2022	GGTTGAGTGTTCACACACGG	60.047	20	ACAGGTTCAAGGGAAGCAGA	59.844	20	169	1901	2069	GTATCGGGGGTTTGTGTGAC	60.096	20	ACAGGTTCAAGGGAAGCAGA	59.844	20	196	1874	2069	GGTTGAGTGTTCACACACGG	60.047	20	CAGGTTCAAGGGAAGCAGAA	60.366	20	168	1901	2068
PB.291.1	1	c	(GAA)9aagacaggggt(G)10tttctcact(CA)13	83	190	272	CGACATGGCAGCTTATAGCA	59.999	20	CTTGTCGGGGAGTGTTGTTT	60.005	20	236	70	305	CGACATGGCAGCTTATAGCA	59.999	20	TTCTTGTTTTCCAACCCTCG	60.081	20	271	70	340	GCAGCTTATAGCACGGTTCC	59.873	20	CTTGTCGGGGAGTGTTGTTT	60.005	20	229	77	305
PB.291.1	2	c	(T)10g(T)13	24	385	408	AAACAACACTCCCCGACAAG	60.005	20	GCTGCCTCTTCATTGTTTCC	59.82	20	193	286	478	CACACACACAACAGTGGCAA	60.251	20	GCTGCCTCTTCATTGTTTCC	59.82	20	217	262	478	CACACACACACAACAGTGGC	59.651	20	GCTGCCTCTTCATTGTTTCC	59.82	20	219	260	478
PB.291.1	3	p3	(AGG)11	33	835	867	GAGGTCAGCAGCGAGGATAC	59.981	20	GCTCGACTTGGGACAGTAGG	59.867	20	154	754	907	GAGGTCAGCAGCGAGGATAC	59.981	20	GAGTCCGGAGAGGTGTTTGA	60.238	20	231	754	984	GAGGTCAGCAGCGAGGATAC	59.981	20	CGGAGAGGTGTTTGAATGCT	60.255	20	226	754	979
PB.294.1	1	p1	(C)10	10	2041	2050	AAGAGAGGAGGCAGCAGTTG	59.745	20	ACGGTAACAGGAGAGTGGGA	59.574	20	102	2011	2112	TACAAGAAGCAGGAGGGCAC	60.397	20	AAGCCAGACATGACATGCAC	59.714	20	181	1911	2091	GTACAAGAAGCAGGAGGGCA	60.397	20	AAGCCAGACATGACATGCAC	59.714	20	182	1910	2091
PB.294.3	1	p1	(C)10	10	2887	2896	AAGAGAGGAGGCAGCAGTTG	59.745	20	ACGGTAACAGGAGAGTGGGA	59.574	20	108	2857	2964	TACAAGAAGCAGGAGGGCAC	60.397	20	AAGCCAGACATGACATGCAC	59.714	20	187	2757	2943	GTACAAGAAGCAGGAGGGCA	60.397	20	AAGCCAGACATGACATGCAC	59.714	20	188	2756	2943
PB.295.1	1	c	(T)28ggctttcatcccctgagaaactaagacacacacatagaacaagtacatagtcatg(CA)6gacagtatacagctcaaggcgcg(CA)6	130	1	130	--
PB.295.1	2	p1	(A)14	14	362	375	CTGCAGGGCATTAGGTGAAT	60.096	20	GCTCCTCAATGTGATTCGGT	60.081	20	231	218	448	CTGCAGGGCATTAGGTGAAT	60.096	20	TTCGGTTTTGTCGTGTTCAA	60.127	20	217	218	434	CTGCAGGGCATTAGGTGAAT	60.096	20	TGTGATTCGGTTTTGTCGTG	60.552	20	222	218	439
PB.295.1	3	p4	(TTTG)9	36	1466	1501	TTGCCGCCAATTCTTATACC	59.928	20	ACAGGCAGAAGAAGACGGAA	59.989	20	252	1426	1677	TTGCCGCCAATTCTTATACC	59.928	20	CTGGCCTACGTAGCCTGAAC	59.898	20	208	1426	1633	TTGCCGCCAATTCTTATACC	59.928	20	CAGGCAGAAGAAGACGGAAG	60.126	20	251	1426	1676
PB.295.1	4	p4	(TGCC)5	20	1781	1800	TTCCGTCTTCTTCTGCCTGT	59.989	20	GCCGATGGAAAATAAGGACA	59.901	20	266	1658	1923	TTCCGTCTTCTTCTGCCTGT	59.989	20	TGCCGATGGAAAATAAGGAC	59.901	20	267	1658	1924	GTGTGTGAGTTTGTGTGCCC	60.055	20	GCCGATGGAAAATAAGGACA	59.901	20	188	1736	1923
PB.295.1	5	p1	(T)10	10	2072	2081	TGTAGGCATCCCGAAAGAAC	60.074	20	GTGCAAGCTTGAAATCCACA	59.847	20	184	1967	2150	TGTAGGCATCCCGAAAGAAC	60.074	20	TGTGCAAGCTTGAAATCCAC	59.847	20	185	1967	2151	TGTAGGCATCCCGAAAGAAC	60.074	20	GTGTGCAAGCTTGAAATCCA	59.847	20	186	1967	2152
PB.295.1	6	p1	(T)12	12	3229	3240	TGATGCAGAGTACACCCAGG	59.701	20	TGCAACCAACTGGAAGACAA	60.278	20	238	3202	3439	TGATGCAGAGTACACCCAGG	59.701	20	TTGCAACCAACTGGAAGACA	60.278	20	239	3202	3440	TGATGCAGAGTACACCCAGG	59.701	20	TTTTTGCCACGGTATTGGAC	60.732	20	151	3202	3352
PB.296.1	1	c	(CAG)6caa(CAG)5	36	240	275	AGCCCGGGATTCCTAAACTA	59.924	20	GGTCACCTGCTGGACTTGTT	60.159	20	278	48	325	AGCTGAAAACGCTATGGGAA	59.845	20	GGTCACCTGCTGGACTTGTT	60.159	20	176	150	325	GCTGAAAACGCTATGGGAAA	60.209	20	GGTCACCTGCTGGACTTGTT	60.159	20	175	151	325
PB.296.1	2	p1	(A)15	15	1249	1263	CAGTGGGGATGATGTCAGTG	59.954	20	GAGTTCCTGCTCCTGTTGCT	59.604	20	235	1055	1289	CAGTGGGGATGATGTCAGTG	59.954	20	AGAGTTCCTGCTCCTGTTGC	59.604	20	236	1055	1290	CAGTGGGGATGATGTCAGTG	59.954	20	GTTCCTGCTCCTGTTGCTTT	59.478	20	233	1055	1287
PB.296.3	1	p3	(CAG)5	15	696	710	AGCTGAAAACGCTATGGGAA	59.845	20	ACCTGTTGGACCTGCTGAAC	60.159	20	138	607	744	AGCTGAAAACGCTATGGGAA	59.845	20	GTTGACCTGTTGGACCTGCT	60.159	20	142	607	748	AGCTGAAAACGCTATGGGAA	59.845	20	GGTCACCTGCTGGACTTGTT	60.159	20	177	607	783
PB.296.3	2	p1	(A)15	15	1687	1701	CAGTGGGGATGATGTCAGTG	59.954	20	GAGTTCCTGCTCCTGTTGCT	59.604	20	235	1493	1727	CAGTGGGGATGATGTCAGTG	59.954	20	AGAGTTCCTGCTCCTGTTGC	59.604	20	236	1493	1728	CAGTGGGGATGATGTCAGTG	59.954	20	GTTCCTGCTCCTGTTGCTTT	59.478	20	233	1493	1725
PB.296.4	1	c	(CAG)5caa(CAG)6	36	348	383	AGCTGAAAACGCTATGGGAA	59.845	20	GGTCACCTGCTGGACTTGTT	60.159	20	176	258	433	GCTGAAAACGCTATGGGAAA	60.209	20	GGTCACCTGCTGGACTTGTT	60.159	20	175	259	433	CTTCTGGAGCTGAAAACGCT	59.757	20	GGTCACCTGCTGGACTTGTT	60.159	20	183	251	433
PB.296.4	2	p1	(A)14	14	1359	1372	CAGTGGGGATGATGTCAGTG	59.954	20	GAGTTCCTGCTCCTGTTGCT	59.604	20	234	1165	1398	CAGTGGGGATGATGTCAGTG	59.954	20	AGAGTTCCTGCTCCTGTTGC	59.604	20	235	1165	1399	CAGTGGGGATGATGTCAGTG	59.954	20	GTTCCTGCTCCTGTTGCTTT	59.478	20	232	1165	1396
PB.296.5	1	p3	(CAG)5	15	1220	1234	tgcctgatgcttcagctatg	60.119	20	ggtcacctgctggacttgtt	60.159	20	185	1126	1310	attaaaactggggaaacccg	60.048	20	gcacttgttgcacttgttgg	60.347	20	279	1012	1290	gcttccatacggaggaacag	59.694	20	cctgtttgcactcatgtgct	59.905	20	242	1181	1422
PB.296.5	2	p1	(A)17	17	2264	2280	CAGTGGGGATGATGTCAGTG	59.954	20	GAGTTCCTGCTCCTGTTGCT	59.604	20	237	2070	2306	CAGTGGGGATGATGTCAGTG	59.954	20	AGAGTTCCTGCTCCTGTTGC	59.604	20	238	2070	2307	CAGTGGGGATGATGTCAGTG	59.954	20	GTTCCTGCTCCTGTTGCTTT	59.478	20	235	2070	2304
PB.297.1	1	p2	(GA)6	12	2292	2303	GCACACTGAGCAGAGTAGCG	59.953	20	TGTGATGTCCCTCCATTGAA	59.893	20	233	2269	2501	GCACACTGAGCAGAGTAGCG	59.953	20	GCCATATGTGATGTCCCTCC	60.166	20	239	2269	2507	GCACACTGAGCAGAGTAGCG	59.953	20	GTAAACAGGGAGGTGTGGGA	59.82	20	141	2269	2409
PB.297.1	2	p1	(T)13	13	2725	2737	GATGCAGTCACCAGAAGCAA	59.992	20	AACCACCTTCAAGCCTTGTG	60.149	20	149	2699	2847	TGCTTGGAAAGACAAAGGCT	59.993	20	TGCTTGACTAGTCGGCCTCT	60.156	20	220	2657	2876	GATGCAGTCACCAGAAGCAA	59.992	20	GCTTGACTAGTCGGCCTCTG	60.156	20	177	2699	2875
PB.298.1	1	p1	(T)10	10	1089	1098	GAAACGCAGGAAGGAGTGAG	59.989	20	GAATGGAGCCCAGTAAACGA	60.074	20	243	896	1138	AGAAACGCAGGAAGGAGTGA	59.989	20	GAATGGAGCCCAGTAAACGA	60.074	20	244	895	1138	GAAACGCAGGAAGGAGTGAG	59.989	20	GGAGCCCAGTAAACGACAAA	60.11	20	239	896	1134
PB.298.1	2	p1	(T)13	13	1352	1364	TCTGTACAGGGCAGCAAATG	59.864	20	AGGTGGGGAATGTAGGGAAC	60.052	20	203	1240	1442	TCTGTACAGGGCAGCAAATG	59.864	20	TGGGGAATGTAGGGAACAAA	60.162	20	200	1240	1439	TCTGTACAGGGCAGCAAATG	59.864	20	CAAATTCAAGGTGGGGAATG	60.162	20	211	1240	1450
PB.300.2	1	c*	(T)15(TA)6*	26	932	957	GCCGATAACAAAACAGAGGC	59.713	20	AAATCCACACCAAAAGCGAC	59.978	20	251	732	982	AGGCCAAAATGCTTCACCTA	59.708	20	AAATCCACACCAAAAGCGAC	59.978	20	235	748	982	AGGCCAAAATGCTTCACCTA	59.708	20	ATGGCTATGGGGAACTGTGA	60.34	20	274	748	1021
PB.302.1	1	p2	(AG)6	12	1091	1102	GGTTTAGGTCTCCCGCCTAC	59.962	20	TGAGACAGAATTCGTGCTGG	59.984	20	269	864	1132	GCCTACTGGGTACCCTCCTC	59.957	20	TGAGACAGAATTCGTGCTGG	59.984	20	255	878	1132	CCTCCAGGTTTAGGTCTCCC	59.928	20	TGAGACAGAATTCGTGCTGG	59.984	20	275	858	1132
PB.302.2	1	p2	(AG)6	12	1883	1894	GGTTTAGGTCTCCCGCCTAC	59.962	20	TGAGACAGAATTCGTGCTGG	59.984	20	269	1656	1924	GCCTACTGGGTACCCTCCTC	59.957	20	TGAGACAGAATTCGTGCTGG	59.984	20	255	1670	1924	CCTCCAGGTTTAGGTCTCCC	59.928	20	TGAGACAGAATTCGTGCTGG	59.984	20	275	1650	1924
PB.305.1	1	p2	(CT)8	16	1343	1358	AGGTTGCACTGTTCTGAGGG	60.298	20	CGCTCTCTGCTCTGTTGATG	59.88	20	197	1284	1480	GTGGAGAGGTGCACTGAGGT	60.315	20	CGCTCTCTGCTCTGTTGATG	59.88	20	249	1232	1480	GTGAGAATGCGTCTCAGGGT	60.269	20	CATTTTCCAGGCCTCTACGA	60.206	20	242	1195	1436
PB.305.1	2	p2	(CA)10	20	2935	2954	ATGCACTGTACCCCAACACA	59.88	20	GCTTGAACAATCTTTCCCCA	60.051	20	266	2900	3165	CATGCACTGTACCCCAACAC	59.88	20	GCTTGAACAATCTTTCCCCA	60.051	20	267	2899	3165	ACATGCACTGTACCCCAACA	59.88	20	GCTTGAACAATCTTTCCCCA	60.051	20	268	2898	3165
PB.307.1	1	p1	(T)10	10	360	369	ATCGGCTCTCTGTTTTGGAA	59.813	20	ACCCCTTTCCACCCATGTAT	60.306	20	260	165	424	CGTGTCTGTCTGCGCTAAAA	60.195	20	TGTTGAGGACGCATTGAAAC	59.697	20	260	209	468	CGTGTCTGTCTGCGCTAAAA	60.195	20	GTTGAGGACGCATTGAAACA	59.697	20	259	209	467
PB.307.1	2	c	(GT)10gcgtgtgtgtggcgtgc(GT)6	49	500	548	GTTTCAATGCGTCCTCAACA	59.697	20	GTTTGCACGCTGAAAGTGAA	60.035	20	246	449	694	TGTTTCAATGCGTCCTCAAC	59.697	20	GTTTGCACGCTGAAAGTGAA	60.035	20	247	448	694	TCATGTTTCAATGCGTCCTC	59.654	20	GTTTGCACGCTGAAAGTGAA	60.035	20	250	445	694
PB.307.1	3	p1	(T)13	13	1208	1220	TGTGTGCCTTCGCTATTCTG	60.011	20	GTGGAACCAGGAAGTCCAAA	59.943	20	101	1153	1253	CTGATTGTGTGCCTTCGCTA	60.011	20	GTGGAACCAGGAAGTCCAAA	59.943	20	106	1148	1253	TGTGTGCCTTCGCTATTCTG	60.011	20	AGTCCCCGAAGTCCAGTTCT	60.111	20	137	1153	1289
PB.307.1	4	c	(TG)12tttgattgtgtgtgt(TG)14	67	2859	2925	CAGTGTTTGGTCGGAGGTTT	60.005	20	ACATCCCAAAATGCTTCCTG	59.933	20	146	2820	2965	CAGTGTTTGGTCGGAGGTTT	60.005	20	acagaacccttcacccttcc	60.349	20	210	2820	3029	GCAGTTCAGATCAGCCCTCT	59.56	20	ACATCCCAAAATGCTTCCTG	59.933	20	273	2693	2965
PB.308.1	1	p1	(T)29	29	1	29	--
PB.309.1	1	p2	(CA)17	34	570	603	cacgtaatgcatgctgaacc	60.142	20	cgagctttctgacggaagac	60.134	20	111	543	653	gcgatggaaaaagagaatgc	59.791	20	cgagctttctgacggaagac	60.134	20	276	378	653	tcagtcagagacggacgaga	59.685	20	cgagctttctgacggaagac	60.134	20	252	402	653
PB.309.1	2	p2	(TG)6	12	921	932	cgtggtgtgttttccagaga	59.72	20	ctgcctatttcctctgcctg	59.971	20	253	818	1070	cgtggtgtgttttccagaga	59.72	20	tctccctggagtgaacgtct	59.835	20	274	818	1091	cgtggtgtgttttccagaga	59.72	20	ccctcccctgatgtgtaaaa	59.784	20	158	818	975
PB.309.1	3	p1	(C)15	15	2922	2936	CCTTTTGTATGTGTGTGCCG	60.027	20	CAGAGGGTCCAAAGCCAATA	60.066	20	186	2854	3039	TTGTATGTGTGTGCCGGAGT	60.032	20	CAGAGGGTCCAAAGCCAATA	60.066	20	182	2858	3039	CGGAGTGAGTGTGTTTGTGG	60.194	20	CAGAGGGTCCAAAGCCAATA	60.066	20	168	2872	3039
PB.309.2	1	p1	(C)15	15	976	990	CCTTTTGTATGTGTGTGCCG	60.027	20	CAGAGGGTCCAAAGCCAATA	60.066	20	186	908	1093	TTGTATGTGTGTGCCGGAGT	60.032	20	CAGAGGGTCCAAAGCCAATA	60.066	20	182	912	1093	CGGAGTGAGTGTGTTTGTGG	60.194	20	CAGAGGGTCCAAAGCCAATA	60.066	20	168	926	1093
PB.310.2	1	p1	(T)10	10	2276	2285	ACACCACGACCTTGCTCTTT	59.769	20	CCAAGCAACAACAAAACCCT	60.008	20	276	2177	2452	ACACCACGACCTTGCTCTTT	59.769	20	CATATGACCAGGAGGGCAGT	59.95	20	174	2177	2350	ACACCACGACCTTGCTCTTT	59.769	20	ACATATGACCAGGAGGGCAG	59.95	20	175	2177	2351
PB.310.2	2	p1	(A)14	14	2604	2617	ACTGTTCCCCTGATTTGCAC	59.973	20	GCATCTAAAAGCAAAAGGCG	59.985	20	280	2485	2764	CTGTTCCCCTGATTTGCACT	60.111	20	GCATCTAAAAGCAAAAGGCG	59.985	20	279	2486	2764	AGGGTTTTGTTGTTGCTTGG	60.008	20	TTTGGCAAGAGGCACCTAAC	60.249	20	208	2433	2640
PB.310.3	1	p1	(T)11	11	2738	2748	ACACCACGACCTTGCTCTTT	59.769	20	CCAAGCAACAACAAAACCCT	60.008	20	277	2639	2915	ACACCACGACCTTGCTCTTT	59.769	20	CATATGACCAGGAGGGCAGT	59.95	20	175	2639	2813	ACACCACGACCTTGCTCTTT	59.769	20	ACATATGACCAGGAGGGCAG	59.95	20	176	2639	2814
PB.310.3	2	p1	(A)14	14	3066	3079	ACTGTTCCCCTGATTTGCAC	59.973	20	GCATCTAAAAGCAAAAGGCG	59.985	20	279	2948	3226	CTGTTCCCCTGATTTGCACT	60.111	20	GCATCTAAAAGCAAAAGGCG	59.985	20	278	2949	3226	AGGGTTTTGTTGTTGCTTGG	60.008	20	TTTGGCAAGAGGCACCTAAC	60.249	20	207	2896	3102
PB.311.2	1	p1	(A)14	14	738	751	TTTGTTACTGTCATGCCCCA	59.964	20	CCCCTCAAGCTCTCTCACAC	59.986	20	165	710	874	TTTGTTACTGTCATGCCCCA	59.964	20	GACGCAGTCAGAGAGCAGTG	59.922	20	276	710	985	TTTGTTACTGTCATGCCCCA	59.964	20	AGGAGACGCAGTCAGAGAGC	59.89	20	280	710	989
PB.312.1	1	c	(A)10ggatgaacttcttgttttctg(A)10gaaaaag(A)11	59	154	212	CGCAACATTTAACCAAAGCA	59.742	20	CCCATTTTGTCCTCATCTGC	60.461	20	120	129	248	GGGTAAGGTACGGTTCCTGG	60.601	20	CCCATTTTGTCCTCATCTGC	60.461	20	193	56	248	CGCAACATTTAACCAAAGCA	59.742	20	GCAGCACTGACATCCCATTT	61.078	20	133	129	261
PB.312.1	2	p2	(GT)20	40	802	841	GACAGGGCCATGTTTTTCTC	59.532	20	TCGTGGTTTTGGTCCTCAGT	60.545	20	277	607	883	ACAGGGCCATGTTTTTCTCA	60.495	20	TCGTGGTTTTGGTCCTCAGT	60.545	20	276	608	883	GACAGGGCCATGTTTTTCTC	59.532	20	CTCGTGGTTTTGGTCCTCAG	60.68	20	278	607	884
PB.312.2	1	p1	(T)31	31	1	31	--
PB.312.2	2	c	(A)10ggatgaacttcttgttttctg(A)10gaaaaag(A)11	59	358	416	CGCAACATTTAACCAAAGCA	59.742	20	CCCATTTTGTCCTCATCTGC	60.461	20	121	333	453	GGGTAAGGTACGGTTCCTGG	60.601	20	CCCATTTTGTCCTCATCTGC	60.461	20	195	259	453	CGCAACATTTAACCAAAGCA	59.742	20	GCAGCACTGACATCCCATTT	61.078	20	134	333	466
PB.312.2	3	p2	(GT)15	30	1018	1047	GGCCATGTTTTTCTCAGCTT	59.316	20	TTATCCGGTGGGGAAATTCT	60.502	20	278	817	1094	TTGTTTGGCCAAGTGTTATCC	59.853	21	CGAAAGAGAGCTTCAATGGG	59.948	20	158	965	1122	GCTTGTTTGGCCAAGTGTTA	58.822	20	CGAAAGAGAGCTTCAATGGG	59.948	20	160	963	1122
PB.312.2	4	p1	(A)14	14	1370	1383	AAACATGTTGCAATACTCTTTGGA	59.939	24	TGTGGGTTGAAACGTTGATG	60.404	20	270	1262	1531	AACATGTTGCAATACTCTTTGGAA	59.939	24	TGTGGGTTGAAACGTTGATG	60.404	20	269	1263	1531	CATGTTGCAATACTCTTTGGAA	57.837	22	TGTGGGTTGAAACGTTGATG	60.404	20	267	1265	1531
PB.312.2	5	p1	(T)11	11	1913	1923	CTCCCTTTGTAGTGCCTTGG	59.728	20	CATGGATGAAGCTGTCTGGA	59.787	20	253	1839	2091	TTCCAGGAAGACAAGTCCGT	59.697	20	CATGGATGAAGCTGTCTGGA	59.787	20	223	1869	2091	TTCCAGGAAGACAAGTCCGT	59.697	20	AACTCCCCGACTGTTCTCAA	59.697	20	255	1869	2123
PB.312.3	1	p1	(T)29	29	1	29	--
PB.312.3	2	c	(GT)10atgga(GT)12	49	1363	1411	CCCTGTCTAACGCAGTGTGA	59.897	20	ATAGGAGCATACGCACACCC	59.985	20	164	1272	1435	TCCCTGTCTAACGCAGTGTG	59.897	20	ATAGGAGCATACGCACACCC	59.985	20	165	1271	1435	TCTAACGCAGTGTGAGTGGG	59.897	20	ATAGGAGCATACGCACACCC	59.985	20	159	1277	1435
PB.313.1	1	p2	(CA)19	38	445	482	AAAGTGCAAAAACCGAGGTG	60.147	20	TTGGCCAAGTGTTATCCATTC	59.815	21	277	254	530	AAAACCGAGGTGATTGGATG	59.79	20	TTGTTTGGCCAAGTGTTATCC	59.853	21	273	262	534	AAAACCGAGGTGATTGGATG	59.79	20	GCTTGTTTGGCCAAGTGTTA	58.822	20	275	262	536
PB.316.3	1	p1	(G)10	10	2291	2300	GTACGACGGAGAGACTCCCA	60.261	20	GACGCTCGGTCAGAGAAATC	59.957	20	259	2141	2399	AGCACCCAGGGATAAAGGAC	60.328	20	GACGCTCGGTCAGAGAAATC	59.957	20	142	2258	2399	GCACCCAGGGATAAAGGACT	60.328	20	GACGCTCGGTCAGAGAAATC	59.957	20	141	2259	2399
PB.318.1	1	p1	(A)14	14	4	17	--
PB.320.1	1	p1	(T)12	12	335	346	TAACACATAACGCTGCTCGG	59.895	20	AAACCTAAACCGCCTTTGCT	60.129	20	176	198	373	CGGCGAGCAGTAACACATAA	59.895	20	AAACCTAAACCGCCTTTGCT	60.129	20	186	188	373	GCGGGAGCTACAGTTAGCAG	60.176	20	AAACCTAAACCGCCTTTGCT	60.129	20	220	154	373
PB.320.1	2	p1	(T)12	12	543	554	AGCAAAGGCGGTTTAGGTTT	60.129	20	TTTGACCCCCATCATTCATT	59.991	20	250	354	603	AGCAAAGGCGGTTTAGGTTT	60.129	20	ACTTTGACCCCCATCATTCA	60.173	20	252	354	605	AGCAAAGGCGGTTTAGGTTT	60.129	20	CTGGATTACTTTGACCCCCA	59.784	20	259	354	612
PB.320.1	3	c	(GAG)6(GAA)6	36	1453	1488	TGTGAGGAGGATGTGCAGAG	59.98	20	GCAGGTGTCACAGCGATAGA	60.016	20	270	1392	1661	TGTGAGGAGGATGTGCAGAG	59.98	20	GGCCTTGGATGTTCTTTTCA	60.051	20	156	1392	1547	GATTGGGAATGTGAGGAGGA	59.862	20	GCAGGTGTCACAGCGATAGA	60.016	20	279	1383	1661
PB.321.3	1	p2	(TG)9	18	83	100	CATACAGCTCATCTGCCACG	60.436	20	GTCTGAACGAACACAACCCC	60.408	20	215	30	244	CATACAGCTCATCTGCCACG	60.436	20	GGTCTGAACGAACACAACCC	60.408	20	216	30	245	CATACAGCTCATCTGCCACG	60.436	20	CCCAGCCTGAACTAGCTGAT	59.454	20	255	30	284
PB.321.3	2	p1	(T)10	10	379	388	TCTCCTCCTCTCCCCTCTTC	59.883	20	AACAACTGCAATCACCTCCC	59.973	20	183	311	493	TCTCCTCCTCTCCCCTCTTC	59.883	20	AGCTTCCAGAGCTTCACAGC	59.898	20	207	311	517	TCTCCTCCTCTCCCCTCTTC	59.883	20	TCTTTGGTGGTTCCAGCTTC	60.232	20	221	311	531
PB.321.4	1	p2	(TG)10	20	108	127	CATACAGCTCATCTGCCACG	60.436	20	GTCTGAACGAACACAACCCC	60.408	20	215	55	269	CATACAGCTCATCTGCCACG	60.436	20	GGTCTGAACGAACACAACCC	60.408	20	216	55	270	CATACAGCTCATCTGCCACG	60.436	20	CCCAGCCTGAACTAGCTGAT	59.454	20	255	55	309
PB.321.4	2	p1	(T)11	11	402	412	AGCTGCCAACATCCAGAAAG	60.397	20	CCCAGAGCTTCACAGCTACC	60.012	20	160	377	536	AGCTGCCAACATCCAGAAAG	60.397	20	AACAACTGCAATCACCTCCC	59.973	20	140	377	516	GGGGTTGTGTTCGTTCAGAC	60.408	20	AACAACTGCAATCACCTCCC	59.973	20	267	250	516
PB.322.1	1	c	(TA)11tggagagagag(AT)11	55	1831	1885	TGTTTGGTCCCAGAATAACTCC	60.221	22	GTCAGCATGGGAATGGTTTT	59.797	20	198	1718	1915	TGTTTGGTCCCAGAATAACTCC	60.221	22	AGTCAGCATGGGAATGGTTT	59.41	20	199	1718	1916	TGTTTGGTCCCAGAATAACTCC	60.221	22	AGCATGGGAATGGTTTTGAT	59.249	20	195	1718	1912
PB.323.2	1	p1	(T)12	12	397	408	TGGACAGTAGTCGCCACAAG	59.897	20	CATGCAGCACTGGAAAAAGA	59.988	20	202	355	556	TCAACCTGACAGTAGTGCGG	59.897	20	CATGCAGCACTGGAAAAAGA	59.988	20	249	308	556	GGAGGGAGTTGATGGTTTCA	59.903	20	TACAATGTCCCAAAGCACCA	59.964	20	269	213	481
PB.323.2	2	p1	(T)11	11	733	743	TCAATGCAGTTTGGGTGGTA	59.964	20	GTCGGCGAGAGAATGAGTTC	59.957	20	272	583	854	TCAATGCAGTTTGGGTGGTA	59.964	20	TGGCTGCAGACCATAAAGTG	59.864	20	232	583	814	TCAATGCAGTTTGGGTGGTA	59.964	20	CACTGGCTGCAGACCATAAA	59.864	20	235	583	817
PB.323.2	3	p2	(GT)8	16	1045	1060	GAACTCATTCTCTCGCCGAC	59.957	20	ATGGGTGGACAAAGAGATGC	59.934	20	251	835	1085	TGCACACATGCAAACTCAAA	59.877	20	ATGGGTGGACAAAGAGATGC	59.934	20	210	876	1085	TGCACACATGCAAACTCAAA	59.877	20	CTGCACAATCTCCCCTTCAT	60.073	20	242	876	1117
PB.325.1	1	p1	(A)14	14	3073	3086	CCCCCACTCATCAACTTACG	60.366	20	CAGGCAAATTCCCTTTACACT	58.251	21	126	2990	3115	CCCCCACTCATCAACTTACG	60.366	20	CAGGCAAATTCCCTTTACAC	57.217	20	126	2990	3115	CCCCCACTCATCAACTTACG	60.366	20	ACAGGCAAATTCCCTTTACA	57.217	20	127	2990	3116
PB.325.2	1	p1	(A)13	13	2146	2158	CCCCCACTCATCAACTTACG	60.366	20	CAGGCAAATTCCCTTTACACT	58.251	21	125	2063	2187	CCCCCACTCATCAACTTACG	60.366	20	CAGGCAAATTCCCTTTACAC	57.217	20	125	2063	2187	CCCCCACTCATCAACTTACG	60.366	20	ACAGGCAAATTCCCTTTACA	57.217	20	126	2063	2188
PB.325.3	1	p1	(A)14	14	3142	3155	CCCCCACTCATCAACTTACG	60.366	20	GGCTGACCAATGACAAATGA	59.502	20	201	3059	3259	CCCCCACTCATCAACTTACG	60.366	20	AGGCTGACCAATGACAAATG	58.57	20	202	3059	3260	CCCCCACTCATCAACTTACG	60.366	20	AGGCTGACCAATGACAAATGA	60.511	21	202	3059	3260
PB.326.2	1	p3	(GAC)5	15	213	227	CCTCCATTGCCAGTTTGTGT	60.954	20	TGGCTGTTCCACTTCATTTG	59.691	20	189	145	333	TCCATTGCCAGTTTGTGTTT	59.024	20	TGGCTGTTCCACTTCATTTG	59.691	20	187	147	333	CTCCATTGCCAGTTTGTGTTT	60.023	21	TGGCTGTTCCACTTCATTTG	59.691	20	188	146	333
PB.327.1	1	p2	(GT)21	42	77	118	ATGTTGGCCACACTCATTCA	59.967	20	GTGTAGGAAAGCAATCGGGT	59.056	20	160	1	160	TGTTGGCCACACTCATTCAT	59.967	20	GTGTAGGAAAGCAATCGGGT	59.056	20	159	2	160	ATGTTGGCCACACTCATTCA	59.967	20	GAGGGTTGAAAACTTTACGGC	59.994	21	213	1	213
PB.328.1	1	p1	(A)24	24	74	97	TGCGTGTGAGAGTGAGTGTG	59.624	20	CCACCTCTATCTCGTGGAGC	59.827	20	193	37	229	TGCGTGTGAGAGTGAGTGTG	59.624	20	GTATCTCCGGATGCCATGTT	59.78	20	125	37	161	TGCGTGTGAGAGTGAGTGTG	59.624	20	CCGTGGTCTCGATAGTCTCC	59.679	20	226	37	262
PB.328.1	2	c	(GAC)5gaggacgaggacgacgacgag(GAC)6gggcagcccatgatcgcgctccagccgctggtctcggacgaccccaactcgat(CCA)5	122	275	396	GCTCCACGAGATAGAGGTGG	59.827	20	GTGTGCAGGTCCGAGTCAT	59.682	19	249	210	458	GCTCCACGAGATAGAGGTGG	59.827	20	GGGTCTGGACCAGGATCAC	60.328	19	209	210	418	AACATGGCATCCGGAGATAC	59.78	20	GGGTCTGGACCAGGATCAC	60.328	19	277	142	418
PB.328.2	1	p1	(A)25	25	79	103	TGCGTGTGAGAGTGAGTGTG	59.624	20	CCACCTCTATCTCGTGGAGC	59.827	20	194	42	235	TGCGTGTGAGAGTGAGTGTG	59.624	20	GTATCTCCGGATGCCATGTT	59.78	20	126	42	167	TGCGTGTGAGAGTGAGTGTG	59.624	20	CCGTGGTCTCGATAGTCTCC	59.679	20	227	42	268
PB.328.2	2	c	(GAC)5gaggacgaggacgacgacgag(GAC)6gggcagcccatgatcgcgctccagccgctggtctcggacgaccccaactcgat(CCA)5	122	281	402	GCTCCACGAGATAGAGGTGG	59.827	20	GTGTGCAGGTCCGAGTCAT	59.682	19	249	216	464	GCTCCACGAGATAGAGGTGG	59.827	20	GGGTCTGGACCAGGATCAC	60.328	19	209	216	424	AACATGGCATCCGGAGATAC	59.78	20	GGGTCTGGACCAGGATCAC	60.328	19	277	148	424
PB.328.2	3	p3	(GGA)6	18	1041	1058	AGGGAGGCCATGTTTTAGGT	59.827	20	CCTCCGTCCAAACCTCACTA	60.103	20	269	919	1187	AAGGGAGGCCATGTTTTAGG	60.312	20	CCTCCGTCCAAACCTCACTA	60.103	20	270	918	1187	GGCCATGTTTTAGGTGTTGC	60.374	20	CCTCCGTCCAAACCTCACTA	60.103	20	264	924	1187
PB.328.2	4	p1	(A)14	14	1411	1424	TGCTCGTTTCATTTCACAGC	59.995	20	CCTACCTTACACCAGCCAGC	59.757	20	166	1360	1525	CAGCCACATGCAGAAGAGAA	60.136	20	CCTACCTTACACCAGCCAGC	59.757	20	150	1376	1525	TGCTCGTTTCATTTCACAGC	59.995	20	CCCAAAACACAAGGAACAGG	60.38	20	107	1360	1466
PB.328.2	5	p1	(T)10	10	1550	1559	CACTCTGCTGGCTGGTGTAA	60.049	20	TATGGTGCAGGTCATTCTGC	59.679	20	254	1500	1753	CACTCTGCTGGCTGGTGTAA	60.049	20	TGGTGCAGGTCATTCTGCTA	60.413	20	252	1500	1751	GCTGGCTGGTGTAAGGTAGG	59.757	20	TATGGTGCAGGTCATTCTGC	59.679	20	248	1506	1753
PB.328.3	1	p1	(A)25	25	71	95	TGCGTGTGAGAGTGAGTGTG	59.624	20	CCACCTCTATCTCGTGGAGC	59.827	20	194	34	227	TGCGTGTGAGAGTGAGTGTG	59.624	20	GTATCTCCGGATGCCATGTT	59.78	20	126	34	159	TGCGTGTGAGAGTGAGTGTG	59.624	20	GTCTCCACCGGTATCGTCTC	59.535	20	213	34	246
PB.328.3	2	c	(GAC)5gaggacgaggacgacgacgag(GAC)6gggcagcccatgatcgcgctccagccgctggtctcggacgaccccaactcgat(CCA)5	122	273	394	GCTCCACGAGATAGAGGTGG	59.827	20	GTGTGCAGGTCCGAGTCAT	59.682	19	249	208	456	GCTCCACGAGATAGAGGTGG	59.827	20	GGGTCTGGACCAGGATCAC	60.328	19	209	208	416	AACATGGCATCCGGAGATAC	59.78	20	GGGTCTGGACCAGGATCAC	60.328	19	277	140	416
PB.328.4	1	c	(A)21ggagcacaacacggcgtgaatgagagaggcaagctggtctcggacgaccccaactcgat(CCA)5	95	53	147	TGCGTGTGAGAGTGAGTGTG	59.624	20	GATGTACTCGTCCTCGACCC	59.535	20	265	16	280	TGCGTGTGAGAGTGAGTGTG	59.624	20	CGATGTACTCGTCCTCGACC	60.678	20	266	16	281	TGCGTGTGAGAGTGAGTGTG	59.624	20	CGGGATGAGGATCTGGTCT	60.016	19	233	16	248
PB.332.1	1	p1	(A)23	23	3495	3517	--
PB.332.3	1	p1	(A)12	12	3423	3434	--
PB.333.1	1	p1	(C)11	11	1488	1498	GGCTCATGAGGAACATCTCAA	60.211	21	ATGCATTTTCGCACACAAAA	60.118	20	166	1429	1594	TGGCTCATGAGGAACATCTC	58.749	20	ATGCATTTTCGCACACAAAA	60.118	20	167	1428	1594	GGCTCATGAGGAACATCTCA	58.749	20	ATGCATTTTCGCACACAAAA	60.118	20	166	1429	1594
PB.333.2	1	p1	(T)10	10	3845	3854	TGGAAGTCTTTGTCACGCAA	60.427	20	cgTCAGGAATTTTAGTCAAAGCA	60.63	23	233	3648	3880	CACGCAAATTGAGAAGTTGG	59.317	20	cgTCAGGAATTTTAGTCAAAGCA	60.63	23	220	3661	3880	ATGGAAGTCTTTGTCACGCA	59.293	20	cgTCAGGAATTTTAGTCAAAGCA	60.63	23	234	3647	3880
PB.333.3	1	p1	(C)12	12	3279	3290	TGGCTCATGAGGAACATCTC	58.749	20	CTCCAGTCCCTTCAAATGCT	59.284	20	231	3219	3449	GGCTCATGAGGAACATCTCA	58.749	20	CTCCAGTCCCTTCAAATGCT	59.284	20	230	3220	3449	TGACAATGTTCTTGCTGTGCT	59.505	21	CTCCAGTCCCTTCAAATGCT	59.284	20	267	3183	3449
PB.337.1	1	c	(A)11caacaaaaaaagaaaaacacaa(T)12	45	56	100	GGACGGAGACTCGAGAGGAT	60.759	20	CTCCGTATCCCACTGAAGGA	60.065	20	168	27	194	GGACGGAGACTCGAGAGGAT	60.759	20	GTCTTGCCGAACAGGTTCTC	59.851	20	247	27	273	GGACGGAGACTCGAGAGGAT	60.759	20	AACAGGTTCTCCAGCACGTC	60.307	20	238	27	264
PB.337.1	2	p3	(CCT)8	24	615	638	CGGTGAAGAAGAAGGGCTC	59.935	19	CTGGCTGTAGGTCATGGGAT	59.95	20	244	429	672	CGGTGAAGAAGAAGGGCTC	59.935	19	TAGGTCATGGGATAGGAGCG	60.051	20	237	429	665	AAGCCGGTGAAGAAGAAGG	59.415	19	CTGGCTGTAGGTCATGGGAT	59.95	20	248	425	672
PB.337.1	3	p1	(G)15	15	1019	1033	ACGCGGACTGTTTGGATTAC	60	20	CAGCACATTTGTTCCGTGTC	60.16	20	280	940	1219	ACGCGGACTGTTTGGATTAC	60	20	GGCCTGCAGTCCTGATAAAA	60.214	20	153	940	1092	TTGGATTACAAGGACCAGGC	59.933	20	GTCAGCACATTTGTTCCGTG	60.16	20	271	951	1221
PB.337.1	4	p1	(A)13	13	1234	1246	TGATCAAGGACACGGAACAA	60.088	20	GCACACACTCATGCACACAC	59.779	20	252	1192	1443	TGATCAAGGACACGGAACAA	60.088	20	GCACACACTCATGCACACAC	59.779	20	264	1192	1455	TTGATCAAGGACACGGAACA	60.088	20	GCACACACTCATGCACACAC	59.779	20	253	1191	1443
PB.337.1	5	c	(T)19attttgttggcacgttgaagggtccctttgatcaaagcgttgtgcatgagtgtgtgcatgagtgtgtgcatgagtgtgtgca(TG)8	117	1357	1473	GAGCGAAAGATCCAAGCCTA	59.551	20	GCATCCAGGTTCATGTCAGA	59.637	20	255	1268	1522	AGAGCGAAAGATCCAAGCCT	60.484	20	GCATCCAGGTTCATGTCAGA	59.637	20	256	1267	1522	GAGCGAAAGATCCAAGCCTA	59.551	20	GTGCATCCAGGTTCATGTCA	60.544	20	257	1268	1524
PB.338.1	1	p1	(A)12	12	575	586	GGAAGCGGAGGAATTCTTTT	59.666	20	ATGAGCACCAGGGAAGGTAA	59.55	20	275	539	813	GGAAGCGGAGGAATTCTTTT	59.666	20	TGAGCACCAGGGAAGGTAAA	60.626	20	274	539	812	ATCGGGAGGATTTATTTCGG	60.109	20	TTGGACACAGTGTTGCAATG	59.137	20	200	520	719
PB.338.1	2	p1	(T)15	15	1158	1172	TCATGCTGAGAGCGTTTGTC	60.144	20	ATCTGCAGGGAAATGGTTTG	59.933	20	267	1057	1323	TCATGCTGAGAGCGTTTGTC	60.144	20	CATCTGCAGGGAAATGGTTT	59.933	20	268	1057	1324	CCAAGTTGTCTTCCGAGTCC	59.697	20	ATCTGCAGGGAAATGGTTTG	59.933	20	242	1082	1323
PB.339.1	1	p3	(CAC)6	18	1636	1653	tcctgaggtgtggtaaggct	59.721	20	aagctgaacgcgaaagaaaa	60.131	20	210	1590	1799	tcctgaggtgtggtaaggct	59.721	20	aaagctgaacgcgaaagaaa	60.131	20	211	1590	1800	gtcctgaggtgtggtaaggc	59.579	20	aagctgaacgcgaaagaaaa	60.131	20	211	1589	1799
PB.339.1	2	p3	(TAT)5	15	2044	2058	gagctcattggcagttcctc	59.957	20	cagtggcatgacacacatca	60.167	20	248	1898	2145	cattggcagttcctctgtca	59.831	20	cagtggcatgacacacatca	60.167	20	243	1903	2145	gagctcattggcagttcctc	59.957	20	tagcagctgttcagcaccag	60.347	20	227	1898	2124
PB.340.1	1	p1	(T)14	14	183	196	TCAGATCCAGATCCCCAGAC	60.008	20	CAGCACTTTCCCCATCTTGT	60.111	20	234	12	245	GTGGTGGACGGTTATCCAAC	60.096	20	CAGCACTTTCCCCATCTTGT	60.111	20	207	39	245	CCCCAGACTCTCACTGTGGT	60.153	20	CAGCACTTTCCCCATCTTGT	60.111	20	222	24	245
PB.340.1	2	p1	(A)28	28	1333	1360	ATTTCCATGGCTCAAACTGC	60.081	20	GCGTCCACAGTGTCTTTCAA	59.88	20	217	1262	1478	ATTTCCATGGCTCAAACTGC	60.081	20	TCAAACAAACCGCCACAGTA	60.149	20	201	1262	1462	ATGGCTCAAACTGCCTCTGT	59.874	20	GCGTCCACAGTGTCTTTCAA	59.88	20	211	1268	1478
PB.340.1	3	c	(T)11acccatcatcatcatccttctgtgcacttaaagtcctgcagacacacaccagctttctgttaatagttcatagatactgctatgtcttggttttgttccc(T)26	137	1869	2005	--
PB.341.3	1	p1	(T)24	24	1581	1604	TCAAGTTGGCATCCAGTCAG	59.831	20	TTCCTGTCGAGCCTTCGTAT	59.836	20	242	1396	1637	TTCAAGTTGGCATCCAGTCA	60.24	20	TTCCTGTCGAGCCTTCGTAT	59.836	20	243	1395	1637	TCAAGTTGGCATCCAGTCAG	59.831	20	TGGTTGAACACTTCCTGTCG	59.72	20	253	1396	1648
PB.347.1	1	c	(ACT)7gctacagctactg(CTA)6	52	1272	1323	TCTCTTCCCTCACCTCCCTT	60.186	20	GGTGCACTGGGATTAGTGGT	59.851	20	174	1189	1362	TTCTCTTCCCTCACCTCCCT	60.186	20	GGTGCACTGGGATTAGTGGT	59.851	20	175	1188	1362	GGGACCTAACGGAGGACATT	60.19	20	GGTGCACTGGGATTAGTGGT	59.851	20	193	1170	1362
PB.347.1	2	p1	(A)10	10	2759	2768	GAGGACAGCTTTGGAAGCAC	59.997	20	CAGAGCCCATTTAATTTGAAACA	60.342	23	258	2565	2822	CCTCTGTCTCAACGCTGGAT	60.408	20	CAGAGCCCATTTAATTTGAAACA	60.342	23	210	2613	2822	ACAGCTTTGGAAGCACTTGG	60.431	20	CAGAGCCCATTTAATTTGAAACA	60.342	23	254	2569	2822
PB.347.3	1	c	(ACT)7gctacagctactg(CTA)6	52	1198	1249	TCTCTTCCCTCACCTCCCTT	60.186	20	GTGCCACTGGGATTAGTGGT	59.851	20	174	1115	1288	TTCTCTTCCCTCACCTCCCT	60.186	20	GTGCCACTGGGATTAGTGGT	59.851	20	175	1114	1288	GGGACCTAACGGAGGACATT	60.19	20	GTGCCACTGGGATTAGTGGT	59.851	20	193	1096	1288
PB.347.3	2	p1	(A)10	10	3126	3135	GAGGACAGCTTTGGAAGCAC	59.997	20	CAGAGCCCATTTAATTTGAAACA	60.342	23	257	2933	3189	CCTCTGTCTCAACGCTGGAT	60.408	20	CAGAGCCCATTTAATTTGAAACA	60.342	23	209	2981	3189	ACAGCTTTGGAAGCACTTGG	60.431	20	CAGAGCCCATTTAATTTGAAACA	60.342	23	253	2937	3189
PB.349.2	1	c	(T)15gtatggaaaagtcctgactcagatgaaactggattgaattagtgatcactctatttttctacaatactggtgc(GT)16	120	947	1066	TGTTGTTGCTTGTCTCGACC	59.88	20	AACCGAACTTCACACGAACA	59.187	20	270	862	1131	TGTTGTTGCTTGTCTCGACC	59.88	20	AACCGAACTTCACACGAACAC	60.066	21	270	862	1131	TGTTGTTGCTTGTCTCGACC	59.88	20	ACTTCACACGAACACCGGA	60.146	19	264	862	1125
PB.351.1	1	p1	(A)15	15	310	324	TGGCTAACACAGACGCTGAC	60.056	20	ATCCAGCAACGAAGTCCATC	60.081	20	196	216	411	TGGCTAACACAGACGCTGAC	60.056	20	AAATGGGTGTCCAACCAAGA	60.21	20	237	216	452	CTGGCTAACACAGACGCTGA	60.199	20	ATCCAGCAACGAAGTCCATC	60.081	20	197	215	411
PB.351.1	2	p3	(GCA)7	21	1287	1307	CAGGAGAGAGGGCTACATGG	59.82	20	GCTCTTGTAAAGTGCCCAGG	59.875	20	260	1112	1371	TACGAGCCTTCCCTGTGAAT	59.694	20	GCTCTTGTAAAGTGCCCAGG	59.875	20	210	1162	1371	TGAGGCAGAGTGTCAGGAGA	59.685	20	GCTCTTGTAAAGTGCCCAGG	59.875	20	273	1099	1371
PB.351.2	1	p1	(A)14	14	311	324	TGGCTAACACAGACGCTGAC	60.056	20	ATCCAGCAACGAAGTCCATC	60.081	20	195	217	411	TGGCTAACACAGACGCTGAC	60.056	20	AAATGGGTGTCCAACCAAGA	60.21	20	236	217	452	CTGGCTAACACAGACGCTGA	60.199	20	ATCCAGCAACGAAGTCCATC	60.081	20	196	216	411
PB.351.2	2	p3	(GCA)7	21	1288	1308	CAGGAGAGAGGGCTACATGG	59.82	20	TAAAAGTGCCCAGGTTGAGG	60.103	20	254	1113	1366	GCTGACTGTGTGAGGCAGAG	59.764	20	TAAAAGTGCCCAGGTTGAGG	60.103	20	277	1090	1366	TACGAGCCTTCCCTGTGAAT	59.694	20	TAAAAGTGCCCAGGTTGAGG	60.103	20	204	1163	1366
PB.351.2	3	p2	(TA)7	14	3401	3414	CCTGCTGATGTGAAAGATGC	59.399	20	CAGCTCAAACTCAGCCCTTC	60.134	20	171	3332	3502	CCTGCTGATGTGAAAGATGC	59.399	20	GCTCAAACTCAGCCCTTCAG	60.134	20	169	3332	3500	CCTGCTGATGTGAAAGATGC	59.399	20	AGCTCAAACTCAGCCCTTCA	60.134	20	170	3332	3501
PB.351.3	1	p1	(A)13	13	275	287	TGGCTAACACAGACGCTGAC	60.056	20	ATCCAGCAACGAAGTCCATC	60.081	20	201	184	384	CTGGCTAACACAGACGCTGA	60.199	20	ATCCAGCAACGAAGTCCATC	60.081	20	202	183	384	TGGCTAACACAGACGCTGAC	60.056	20	AGCCCGTCTAACAAACGACA	60.689	20	260	184	443
PB.351.3	2	p1	(A)12	12	524	535	ATGCCCCTCTGTTGCTCTTA	59.836	20	AGTCTGCCACCAGGTCAAAC	60.159	20	184	493	676	AGCTGCGCTTTGTCTTTTGT	60.197	20	AGTCTGCCACCAGGTCAAAC	60.159	20	270	407	676	ATGCCCCTCTGTTGCTCTTA	59.836	20	ACTGCAGCTGACGCAGAATA	59.77	20	232	493	724
PB.351.3	3	p5	(GATTA)5	25	1655	1679	ACGCCTGCTTGTGTTCTTTT	59.92	20	GCACTTCTGGTTGGATGCTA	58.877	20	276	1478	1753	GCCTGCTTGTGTTCTTTTCC	59.859	20	GCACTTCTGGTTGGATGCTA	58.877	20	274	1480	1753	GCTTGTGTTCTTTTCCTGGC	59.859	20	GCACTTCTGGTTGGATGCTA	58.877	20	270	1484	1753
PB.352.1	1	p3	(GGA)6	18	580	597	CTCAGTGAGCTCCAGAACCC	59.986	20	CAGGATGAAGTTTGGCCTGT	60.111	20	280	449	728	AGAAGCTCCACTCCCACTCA	59.986	20	TGGTATTGTAGCTACCCCCG	59.839	20	242	401	642	TGAGAAGCTCCACTCCCACT	59.986	20	TGGTATTGTAGCTACCCCCG	59.839	20	244	399	642
PB.353.2	1	p1	(A)19	19	73	91	GGACAAGATTTACCGCAAGG	59.569	20	ATTAGAGGTGCCGCATTACG	60.117	20	214	39	252	GGGACAAGATTTACCGCAAG	59.569	20	ATTAGAGGTGCCGCATTACG	60.117	20	215	38	252	GGACAAGATTTACCGCAAGG	59.569	20	ATTGCCGTTGCATTAGAGGT	59.597	20	225	39	263
PB.353.2	2	p1	(T)13	13	732	744	GCTCGTACCCTTCTGTCTCG	60.012	20	ATCACATCAGCAGCATTTGG	59.679	20	163	706	868	CTCGTACCCTTCTGTCTCGC	60.012	20	ATCACATCAGCAGCATTTGG	59.679	20	162	707	868	GCTCGTACCCTTCTGTCTCG	60.012	20	ATCAGCAGCATTTGGGAGAG	60.362	20	158	706	863
PB.353.2	3	p1	(T)19	19	991	1009	CAGTGATCGCTGATTTGTCG	60.413	20	ACACTGGATGGGAAAGTTGC	59.973	20	226	951	1176	GATCGCTGATTTGTCGACTG	59.399	20	ACACTGGATGGGAAAGTTGC	59.973	20	222	955	1176	GATCGCTGATTTGTCGACTG	59.399	20	ATGGGAAAGTTGCCACAAAC	59.836	20	215	955	1169
PB.353.2	4	p1	(T)10	10	1133	1142	TTTGCACAGTTCAGATTCCG	59.84	20	ACACTGGATGGGAAAGTTGC	59.973	20	149	1028	1176	TTTGCACAGTTCAGATTCCG	59.84	20	ATGGGAAAGTTGCCACAAAC	59.836	20	142	1028	1169	CAGTGATCGCTGATTTGTCG	60.413	20	ACACTGGATGGGAAAGTTGC	59.973	20	226	951	1176
PB.353.4	1	p1	(A)17	17	66	82	GGGACAAGATTACCGCAAGG	61.746	20	ATTAGAGGTGCCGCATTACG	60.117	20	202	34	235	CTTGCCGGGACAAGATTACC	61.746	20	ATTAGAGGTGCCGCATTACG	60.117	20	208	28	235	TTGCCGGGACAAGATTACC	60.848	19	ATTAGAGGTGCCGCATTACG	60.117	20	207	29	235
PB.353.4	2	p1	(T)10	10	710	719	CGTCCGAGCTACAAGAGACC	60.012	20	TCCTTGAGCCTGGACACTCT	59.986	20	279	553	831	CAAGTACCAGAGGAGCGAGG	60.005	20	TCTTCAATCAGCGTCACCAC	59.837	20	234	526	759	CGTCCGAGCTACAAGAGACC	60.012	20	TCTTCAATCAGCGTCACCAC	59.837	20	207	553	759
PB.353.4	3	p1	(T)11	11	1305	1315	GTGGAAGACCAGCACCTGTT	60.159	20	CAGTGTTGTGCAGGTGTGTG	59.811	20	146	1207	1352	GTGGAAGACCAGCACCTGTT	60.159	20	CCTCAGTGTTGTGCAGGTGT	59.782	20	149	1207	1355	GTGGAAGACCAGCACCTGTT	60.159	20	ATCACATCAGCAGCATTTGG	59.679	20	229	1207	1435
PB.353.4	4	p1	(T)18	18	1558	1575	CAGTGATCGCTGATTTGTCG	60.413	20	ACACTGGATGGGAAAGTTGC	59.973	20	219	1518	1736	GATCGCTGATTTGTCGACTG	59.399	20	ACACTGGATGGGAAAGTTGC	59.973	20	215	1522	1736	GATCGCTGATTTGTCGACTG	59.399	20	ATGGGAAAGTTGCCACAAAC	59.836	20	208	1522	1729
PB.353.4	5	p1	(T)10	10	2038	2047	TCCATCTATGGAAAGGCCAC	59.894	20	GCAGTTGACTGTGACCCCTT	60.159	20	225	1916	2140	ACAACAGAAGTGCAAAGGGG	60.149	20	AAAAAGACCGGTTCCAGGTT	59.842	20	202	2015	2216	ACAACAGAAGTGCAAAGGGG	60.149	20	CAGTCGAACCTGGAAGAAGG	59.837	20	230	2015	2244
PB.354.1	1	p1	(T)11	11	1753	1763	AAACTGCTTTTTCGGCTTGA	59.996	20	CGTAACCCTTGTCAGCCACT	60.171	20	266	1606	1871	AACTGCTTTTTCGGCTTGAA	59.996	20	CGTAACCCTTGTCAGCCACT	60.171	20	265	1607	1871	TGAATGATCACTGGCCAAAA	60.049	20	CGTAACCCTTGTCAGCCACT	60.171	20	249	1623	1871
PB.355.1	1	p2	(AC)18	36	2617	2652	TGTGGCTCGATAATGCACTC	59.83	20	TGGTCCTCCAGGTAGTGAGC	60.261	20	230	2532	2761	GTGGCTCGATAATGCACTCA	59.83	20	TGGTCCTCCAGGTAGTGAGC	60.261	20	229	2533	2761	TGTGGCTCGATAATGCACTC	59.83	20	TGTGGGGATCACAGTGAGAG	59.659	20	160	2532	2691
PB.355.1	2	p2	(CA)6	12	2802	2813	CTCACTGTGATCCCCACAGA	59.659	20	AGAAATGTTGCGGCTGGTAG	60.27	20	221	2674	2894	CTCTCACTGTGATCCCCACA	59.659	20	AGAAATGTTGCGGCTGGTAG	60.27	20	223	2672	2894	TACCTGGAGGACCATGCTGT	60.533	20	AGAAATGTTGCGGCTGGTAG	60.27	20	147	2748	2894
PB.363.2	1	p3	(CTT)5	15	392	406	GTTGGACTCATCATCTGGGG	60.326	20	GTCTGCAGTCCTGTCAACGA	60.03	20	238	351	588	TGGACTCATCATCTGGGGTT	60.326	20	GTCTGCAGTCCTGTCAACGA	60.03	20	236	353	588	TTGGACTCATCATCTGGGGT	60.326	20	GTCTGCAGTCCTGTCAACGA	60.03	20	237	352	588
PB.363.2	2	p1	(T)11	11	2137	2147	TTCTGTAGGCAGGAGCTGGT	60.012	20	GCCATTAAACCCAGACCTGA	59.933	20	186	2033	2218	ACCCTCTTTGCCAACATCAC	59.973	20	GCCATTAAACCCAGACCTGA	59.933	20	214	2005	2218	TCTGTAGGCAGGAGCTGGTT	60.012	20	GCATGCAGGGGTCACTAGAT	60.104	20	231	2034	2264
PB.364.2	1	p1	(T)10	10	1048	1057	CTGAAGGACAATCACGGCTT	60.255	20	GTGCAGGAATCTCTTGGAGC	59.957	20	222	975	1196	ACTGAAGGACAATCACGGCT	59.727	20	GTGCAGGAATCTCTTGGAGC	59.957	20	223	974	1196	CTGAAGGACAATCACGGCTT	60.255	20	GCAGGAATCTCTTGGAGCTG	60.096	20	220	975	1194
PB.364.2	2	c	(TG)10(AG)29	78	1457	1534	AGATGGAGAACGCAGACCAC	60.269	20	CCTGCGCTAACAGACACAAA	60.05	20	166	1392	1557	CCAGACCAGACCTGCAAACT	60.298	20	CCTGCGCTAACAGACACAAA	60.05	20	198	1360	1557	CAGTGTTCCCCTGTCCAAAC	60.399	20	CCTGCGCTAACAGACACAAA	60.05	20	139	1419	1557
PB.364.2	3	p1	(A)11	11	1723	1733	CAGCGTGCTGAGTTTAGGGT	60.453	20	CATTTCGAAGCACAGAACAAA	58.953	21	278	1658	1935	CAGCGTGCTGAGTTTAGGGT	60.453	20	ACATTTCGAAGCACAGAACAAA	59.791	22	279	1658	1936	AGCAGCGTGCTGAGTTTAGG	60.73	20	CATTTCGAAGCACAGAACAAA	58.953	21	280	1656	1935
PB.366.2	1	p1	(T)11	11	2368	2378	ATAGCCTTGCGGTTTGTCAG	60.27	20	GCCCAGGGCTAGCAAATAA	60.181	19	209	2192	2400	GTCCTCACCGTGGAAATAGC	59.556	20	GCCCAGGGCTAGCAAATAA	60.181	19	224	2177	2400	AATAGCCTTGCGGTTTGTCA	60.637	20	GCCCAGGGCTAGCAAATAA	60.181	19	210	2191	2400
PB.366.2	2	p1	(T)11	11	2499	2509	GCCCTGGGCTAGTTACTAAGG	59.295	21	TGTCTTTCTCTGTGTATTGCAGG	59.434	23	197	2392	2588	GCCCTGGGCTAGTTACTAAGG	59.295	21	TTCTCTGTGTATTGCAGGTATGC	59.307	23	192	2392	2583	CAGTCAGTCGAACTGCTTCAA	59.224	21	TTCTCTGTGTATTGCAGGTATGC	59.307	23	278	2306	2583
PB.366.2	3	p1	(T)17	17	3086	3102	CGTAGTGAAAGCAGTGTGCC	59.515	20	GCTCAGATTTCTGCCTCAGC	60.249	20	272	2875	3146	CGTAGTGAAAGCAGTGTGCC	59.515	20	GCAGCTCAGATTTCTGCCTC	60.249	20	275	2875	3149	CGTAGTGAAAGCAGTGTGCC	59.515	20	AAGCAGCTCAGATTTCTGCC	59.723	20	277	2875	3151
PB.368.1	1	p1	(T)25	25	1	25	--
PB.368.1	2	p3	(CTC)5	15	141	155	TGGGAAGAGATTGGCAAGTT	59.67	20	TTAAGGAGGCCAAAGAGCAA	59.953	20	263	76	338	TGGGAAGAGATTGGCAAGTT	59.67	20	GCCCATCGTGACTGTTTTCT	60.119	20	155	76	230	TGGGAAGAGATTGGCAAGTT	59.67	20	TGTTTTCTCTGTTGCCGTTG	59.881	20	143	76	218
PB.369.1	1	p3	(GAG)6	18	112	129	GCCCATCGTGACTGTTTTCT	60.119	20	TGGGAAGAGATTGGCAAGTT	59.67	20	158	35	192	TGTTTTCTCTGTTGCCGTTG	59.881	20	TGGGAAGAGATTGGCAAGTT	59.67	20	146	47	192	CGAGGAGGAGGATTGACTGA	60.34	20	TGGGAAGAGATTGGCAAGTT	59.67	20	193	0	192
PB.369.1	2	p1	(A)11	11	648	658	TGCACTGATACCCAATCCTG	59.522	20	GCGAGGAAGGGAGCTGTAAT	60.733	20	279	423	701	CCCAATCCTGATGAGGTACAA	59.799	21	AATAAAGCGAGGAAGGGAGC	59.82	20	275	433	707	GATGGAAAGTGGTATTGCTGC	59.588	21	CCCTGTTTCCTGTAGTCCCA	59.959	20	165	616	780
PB.369.2	1	p1	(T)11	11	30	40	GAGGCTGAGATAGTGGGACG	59.827	20	GACTCCTCGGCTTTCTCCTT	59.957	20	176	1	176	GAGGCTGAGATAGTGGGACG	59.827	20	ACTCCTCGGCTTTCTCCTTC	59.957	20	175	1	175	GAGGCTGAGATAGTGGGACG	59.827	20	TGACACGTCAACCTGGTGTT	60.047	20	121	1	121
PB.370.1	1	p2	(CT)6	12	847	858	CCTCACTGCCGCTTGATAAT	60.235	20	CTCTCCTCCTTGGCTGACAC	59.986	20	247	680	926	CCTCACTGCCGCTTGATAAT	60.235	20	CTCCTTGGCTGACACCTGAT	60.261	20	242	680	921	GAAATGTCCACCACCAGCTC	60.52	20	AGACTTACCCCTTGCACCCT	59.994	20	244	819	1062
PB.370.1	2	p1	(G)14	14	1339	1352	GCCCTCAAATGGATCTGTGT	59.934	20	TCAGCTCATTTGCTTGAGGA	59.673	20	234	1254	1487	GCCCTCAAATGGATCTGTGT	59.934	20	GGTGCCAGGACACAACTGTA	59.597	20	154	1254	1407	CAAAACAATGAATTGGCCCT	59.801	20	TCAGCTCATTTGCTTGAGGA	59.673	20	249	1239	1487
PB.370.1	3	p1	(A)11	11	2258	2268	CCGTTGCTGATTATGCTTGT	58.799	20	TTGTTGTTGCCTCTGTTTGC	59.888	20	279	2226	2504	ACCGTTGCTGATTATGCTTG	58.799	20	TTGTTGTTGCCTCTGTTTGC	59.888	20	280	2225	2504	ACCGTTGCTGATTATGCTTGT	59.651	21	TTGTTGTTGCCTCTGTTTGC	59.888	20	280	2225	2504
PB.371.1	1	p2	(GA)6	12	22	33	--
PB.371.1	2	c	(T)11a(T)11	23	1603	1625	TCGACTTTGGGAAAAACCAC	59.948	20	TGGAAGTGGTTGTCGTGTGT	60.047	20	220	1443	1662	GACAGTAAAGGACGGGCAAA	60.11	20	TGGAAGTGGTTGTCGTGTGT	60.047	20	250	1413	1662	GACAGTAAAGGACGGGCAAA	60.11	20	AGTGGTTGTCGTGTGTCCAA	60.047	20	246	1413	1658
PB.371.1	3	p1	(T)12	12	2022	2033	CCTTTTTCACCGCAGACATT	60.11	20	CCAGCCTTAGCCTTGAACTG	60.008	20	244	1866	2109	CCTTTTTCACCGCAGACATT	60.11	20	CACCAGCCTTAGCCTTGAAC	59.875	20	246	1866	2111	TTTCACCGCAGACATTTTGA	60.234	20	CCAGCCTTAGCCTTGAACTG	60.008	20	240	1870	2109
PB.372.1	1	p2	(GA)18	36	29	64	ttggtaaataaggtttgacctcg	59.441	23	TAACATCATATCGCCAGCCA	60.058	20	268	0	267	tggtaaataaggtttgacctcg	58.188	22	TAACATCATATCGCCAGCCA	60.058	20	267	1	267	ggtaaataaggtttgacctcgtg	58.983	23	TAACATCATATCGCCAGCCA	60.058	20	266	2	267
PB.372.1	2	p1	(T)13	13	3440	3452	CAGTGTCCACATGGGTCAGA	60.59	20	CACGAGCTGAGTTGTGCAAT	60.056	20	275	3372	3646	CAAACAGTGTCCACATGGGT	59.283	20	CACGAGCTGAGTTGTGCAAT	60.056	20	279	3368	3646	TCCTTTTTGTCCCGTCTGAT	59.526	20	CCTCTTCCATCCCGGTAGTT	60.319	20	278	3338	3615
PB.372.1	3	c	(A)11taaataaat(A)10	30	3788	3817	--
PB.372.2	1	p1	(T)12	12	3287	3298	TCCTTTTTGTCCGTCTGATG	58.695	20	CTCTTCCATCCCGTGTTCAT	59.927	20	272	3187	3458	CCTTTTTGTCCGTCTGATGA	58.695	20	TCTTCCATCCCGTGTTCATT	60.317	20	270	3188	3457	TCCTTTTTGTCCGTCTGATG	58.695	20	TCTTCCATCCCGTGTTCATT	60.317	20	271	3187	3457
PB.373.1	1	p1	(T)25	25	1	25	--
PB.373.1	2	p2	(TG)7	14	1389	1402	TCTCTTGCTTGTTCCCCATT	59.67	20	ATTCTTGGCAAGTGGCTTGT	59.74	20	259	1188	1446	TTCTCTCTTGCTTGTTCCCC	59.405	20	ATTCTTGGCAAGTGGCTTGT	59.74	20	262	1185	1446	CTCTCTTGCTTGTTCCCCAT	59.284	20	ATTCTTGGCAAGTGGCTTGT	59.74	20	260	1187	1446
PB.374.2	1	c	(T)14c(T)13	28	1	28	--
PB.374.2	2	c	(CA)7attatggttgcatggtttgtaaccagaggacaaagtgtggaaatcctccaattatcat(A)20	92	614	705	ATTCTTGGCAAGTGGCTTGT	59.74	20	TTTCTCTCTTGCTTGTTCCCA	59.978	21	265	568	832	ATTCTTGGCAAGTGGCTTGT	59.74	20	TTCTCTCTTGCTTGTTCCCA	58.569	20	264	568	831	GAATTCTTGGCAAGTGGCTT	59.316	20	TTTCTCTCTTGCTTGTTCCCA	59.978	21	267	566	832
PB.374.4	1	p1	(T)12	12	2015	2026	GCTTTCCTTCCCTTCAGGAG	60.319	20	TACAAAGGAGGACACCTGGC	60.111	20	197	1896	2092	TTCCCTTCAGGAGGCAAATA	59.64	20	TACAAAGGAGGACACCTGGC	60.111	20	190	1903	2092	CTCGCTTTGTTGCAGTCATC	59.596	20	TACAAAGGAGGACACCTGGC	60.111	20	230	1863	2092
PB.375.1	1	p1	(T)30	30	1	30	--
PB.375.1	2	p2	(CA)10	20	246	265	acacggacaatggtcagaca	60.005	20	gtcctgttggcctgtatggt	59.851	20	190	120	309	gttctcacacacagctccga	60.03	20	gtcctgttggcctgtatggt	59.851	20	165	145	309	acacggacaatggtcagaca	60.005	20	cccggagctctttatctcct	59.805	20	235	120	354
PB.375.1	3	p1	(G)15	15	2692	2706	TGACAGGTCAAAGTGATCCG	59.676	20	GTCGTGCTAGTTTCCTTGCC	59.882	20	235	2604	2838	TGACAGGTCAAAGTGATCCG	59.676	20	TCAGTGCCAGCTGAGTGAAC	60.187	20	163	2604	2766	CGTTGTGCATCATGTGTGTC	59.575	20	GTCGTGCTAGTTTCCTTGCC	59.882	20	213	2626	2838
PB.377.1	1	p1	(T)12	12	680	691	TAGCTGTCTCGAGTTGTGCG	60.347	20	CCCGATGCTCTTATTCTGGA	60.17	20	269	611	879	TAGCTGTCTCGAGTTGTGCG	60.347	20	TATTTTCCCGCAATTTGTCC	59.773	20	135	611	745	TAGCTGTCTCGAGTTGTGCG	60.347	20	CAAGTGCCCGATGCTCTTAT	60.235	20	275	611	885
PB.377.2	1	p1	(T)26	26	1	26	--
PB.377.2	2	p1	(A)15	15	2041	2055	CCAAAGGTTTTACCGCTGAC	59.609	20	TAATGGGCCCTTTGAGACAT	59.387	20	278	1887	2164	CCAAAGGTTTTACCGCTGAC	59.609	20	ATAATGGGCCCTTTGAGACA	59.387	20	279	1887	2165	CCAAAGGTTTTACCGCTGAC	59.609	20	AATGGGCCCTTTGAGACATT	60.693	20	277	1887	2163
PB.378.3	1	p1	(A)14	14	66	79	gggcgacattgtgttttacc	60.235	20	gggtcgacgctcttaatgtc	59.7	20	278	20	297	ggcgacattgtgttttacca	59.444	20	gggtcgacgctcttaatgtc	59.7	20	277	21	297	gggcgacattgtgttttacc	60.235	20	tgggtcgacgctcttaatgt	60.657	20	279	20	298
PB.378.3	2	p1	(T)20	20	227	246	gggcgacattgtgttttacc	60.235	20	gggtcgacgctcttaatgtc	59.7	20	278	20	297	ggcgacattgtgttttacca	59.444	20	gggtcgacgctcttaatgtc	59.7	20	277	21	297	gggcgacattgtgttttacc	60.235	20	tgggtcgacgctcttaatgt	60.657	20	279	20	298
PB.378.4	1	p1	(A)14	14	36	49	ACCCAGAGCGGAAAGAAGAC	60.766	20	TCGACGCTCCTTATGTCCTT	59.836	20	254	11	264	ACCCAGAGCGGAAAGAAGAC	60.766	20	CACACGACGGGTGAGAAATA	59.566	20	150	11	160	tgTTTTACCAACCCAGAGCG	61.049	20	TCGACGCTCCTTATGTCCTT	59.836	20	264	1	264
PB.378.4	2	p1	(T)20	20	196	215	ACCCAGAGCGGAAAGAAGAC	60.766	20	TCGACGCTCCTTATGTCCTT	59.836	20	254	11	264	ACCCAGAGCGGAAAGAAGAC	60.766	20	CACACGACGGGTGAGAAATA	59.566	20	150	11	160	tgTTTTACCAACCCAGAGCG	61.049	20	TCGACGCTCCTTATGTCCTT	59.836	20	264	1	264
PB.378.4	3	p1	(T)10	10	1439	1448	TAGTGGGCCCTTTGAGACAT	59.55	20	CCGCTGACAACTGTCTGGTA	59.897	20	266	1327	1592	ATAGTGGGCCCTTTGAGACA	59.55	20	CCGCTGACAACTGTCTGGTA	59.897	20	267	1326	1592	TGATAGTGGGCCCTTTGAGA	60.594	20	CCGCTGACAACTGTCTGGTA	59.897	20	269	1324	1592
PB.378.5	1	p1	(A)12	12	66	77	CCAGAGCGGAAAGAAGAAGA	59.688	20	TCGACGCTCCTTATGTCCTT	59.836	20	257	42	298	CGGAGGTTCGGTTTTCTCTT	60.601	20	CGGCTCACCCTTTTGTGTAT	59.993	20	257	198	454	CGGAGGTTCGGTTTTCTCTT	60.601	20	GATGGTCCTTCTCCGTTTCA	60.05	20	228	198	425
PB.378.5	2	p1	(T)25	25	225	249	CCAGAGCGGAAAGAAGAAGA	59.688	20	TCGACGCTCCTTATGTCCTT	59.836	20	257	42	298	CGGAGGTTCGGTTTTCTCTT	60.601	20	CGGCTCACCCTTTTGTGTAT	59.993	20	257	198	454	CGGAGGTTCGGTTTTCTCTT	60.601	20	GATGGTCCTTCTCCGTTTCA	60.05	20	228	198	425
PB.379.1	1	c	(AGAC)5acagacagacagacagacactgac(ACAG)5	64	21	84	--
PB.379.1	2	c	(CT)14gtctctctctg(TC)7	53	197	249	CAGACGCAGACAGACAGACC	59.603	20	GCCAATTCCTGCTGAATCTC	59.78	20	260	159	418	CAGACGCAGACAGACAGACC	59.603	20	CCAGTTTAGCCAATTCCTGC	59.708	20	268	159	426	CAGACGCAGACAGACAGACC	59.603	20	TCATCGGCCTCTCTTAGTGG	60.353	20	182	159	340
PB.379.1	3	p1	(A)14	14	1620	1633	CAGCCATGATGGACTTGGTA	59.522	20	TTGGTCTTATCACATAAACTTGGG	59.328	24	210	1517	1726	CAGCCATGATGGACTTGGTA	59.522	20	TGGTCTTATCACATAAACTTGGG	58.064	23	209	1517	1725	CCACCACTTTCATACCAAAAA	57.533	21	AGCAAAGTAGCCCACAAAAGA	59.031	21	280	1554	1833
PB.379.1	4	p2	(TA)6	12	2889	2900	GCAGCACCATTCTTTTTATGG	59.6	21	caatggGCTTTATTGTTTCCA	59.818	21	124	2838	2961	TGCAGCACCATTCTTTTTATG	58.83	21	caatggGCTTTATTGTTTCCA	59.818	21	125	2837	2961	GCAGCACCATTCTTTTTATGG	59.6	21	tggGCTTTATTGTTTCCAATC	58.932	21	121	2838	2958
PB.379.2	1	p4	(ACAG)5	20	39	58	gacacagacaGACCCAGACAGA	60.353	22	GAGAGAGAGAGAGAGGCGCA	60.12	20	176	9	184	gacagacacagacaGACCCAGA	60.353	22	GAGAGAGAGAGAGAGGCGCA	60.12	20	180	5	184	gacacagacaGACCCAGACAGA	60.353	22	CCAAAACACCTCCGAGAGAG	59.837	20	229	9	237
PB.379.2	2	c	(CT)14gtctctctctg(TC)8	55	171	225	CAGACGCAGACAGACAGACC	59.603	20	GCCAATTCCTGCTGAATCTC	59.78	20	262	133	394	CAGACGCAGACAGACAGACC	59.603	20	CCAGTTTAGCCAATTCCTGC	59.708	20	270	133	402	CAGACGCAGACAGACAGACC	59.603	20	TCATCGGCCTCTCTTAGTGG	60.353	20	184	133	316
PB.379.2	3	p1	(A)13	13	1708	1720	TCACCACCACTTTCATACCAA	58.885	21	AGCAAAGTAGCCCACAAAAGA	59.031	21	280	1639	1918	TCACCACCACTTTCATACCAA	58.885	21	GCAAAGTAGCCCACAAAAGA	58.027	20	279	1639	1917	CACCACCACTTTCATACCAAAA	59.763	22	AGCAAAGTAGCCCACAAAAGA	59.031	21	279	1640	1918
PB.379.2	4	p2	(AT)7	14	2971	2984	GCAGCACCATTCTTTTTATGG	59.6	21	caatgggctttattgttccAA	59.818	21	125	2922	3046	GCAGCACCATTCTTTTTATGG	59.6	21	tcaatgggctttattgttccA	60.308	21	126	2922	3047	GCAGCACCATTCTTTTTATGG	59.6	21	caatgggctttattgttccA	58.48	20	125	2922	3046
PB.379.3	1	p4	(AGAC)5	20	7	26	--
PB.379.3	2	c	(CT)14g(TC)11	51	153	203	CAGACGCAGACAGACAGACC	59.603	20	GCCAATTCCTGCTGAATCTC	59.78	20	258	115	372	CAGACGCAGACAGACAGACC	59.603	20	CCAGTTTAGCCAATTCCTGC	59.708	20	266	115	380	CAGACGCAGACAGACAGACC	59.603	20	TCATCGGCCTCTCTTAGTGG	60.353	20	180	115	294
PB.379.4	1	p4	(ACAG)5	20	33	52	gacagacacagacaGACAGACAGA	59.596	24	GAGAGAGAGAGAGAGGCGCA	60.12	20	178	1	178	cacagacaGACAGACAGACACTG	58.585	23	GAGAGAGAGAGAGAGGCGCA	60.12	20	172	7	178	gacagacacagacaGACAGACAGA	59.596	24	CCAAAACACCTCCGAGAGAG	59.837	20	225	1	225
PB.379.4	2	c	(CT)12gtctctctctg(TC)7	49	165	213	CAGACGCAGACAGACAGACC	59.603	20	TGCTGATCTCCTCCTCCAGT	59.945	20	279	127	405	CAGACGCAGACAGACAGACC	59.603	20	GTGCTGATCTCCTCCTCCAG	59.945	20	280	127	406	CAGACGCAGACAGACAGACC	59.603	20	GCCAATTCCTGCTGAATCTC	59.78	20	256	127	382
PB.379.4	3	p1	(A)13	13	1607	1619	CACCACCACTTTCATACCAAAA	59.763	22	GCAAAGTAGCCCACAAAAGA	58.027	20	280	1538	1817	CACCACCACTTTCATACCAAAA	59.763	22	GCAAAGTAGCCCACAAAAGAT	58.391	21	280	1538	1817	CAGCCATGATGGACTTGGTA	59.522	20	TTGGTCTTATCACATAAACTTGGG	59.328	24	210	1503	1712
PB.380.1	1	c	(T)12agttgagttttaatcaggatgtaattaataactattcagactggaatt(TG)8	76	2744	2819	TATGGACCAGTTCCAGAGGG	59.92	20	AGTGTCCCCGTCACACATTT	60.284	20	168	2680	2847	TATGGACCAGTTCCAGAGGG	59.92	20	CCCCGTCACACATTTAGACA	59.415	20	163	2680	2842	TATGGACCAGTTCCAGAGGG	59.92	20	TGTCCCCGTCACACATTTAG	59.415	20	166	2680	2845
PB.385.1	1	c	(TG)16cgcgcgcgcgtgcg(TGTC)8	78	1653	1730	GGGAGAACAGATGTGACGGT	59.969	20	GAGGAATGAAAACCCACCCT	60.169	20	261	1517	1777	GGGAGAACAGATGTGACGGT	59.969	20	ATGAAAACCCACCCTGACTG	59.82	20	256	1517	1772	AGCCCAGAGGAGCGATTTAT	60.194	20	TTGCACAGGGTGATATCCAA	59.924	20	273	1588	1860
PB.388.1	1	p1	(A)11	11	145	155	CCGAATTAAAAGGGGGAAAA	60.115	20	ATAATCCCATTCTCGTTGCG	59.923	20	229	112	340	CCGAATTAAAAGGGGGAAAA	60.115	20	GCGTCTGTCCATTGGAAACT	60.119	20	195	112	306	ACCGAATTAAAAGGGGGAAA	59.653	20	ATAATCCCATTCTCGTTGCG	59.923	20	230	111	340
PB.388.1	2	p1	(A)17	17	2414	2430	--
PB.388.2	1	p1	(A)11	11	121	131	CCGAATTAAAAGGGGGAAAA	60.115	20	ATAATCCCATTCTCGTTGCG	59.923	20	229	88	316	CCGAATTAAAAGGGGGAAAA	60.115	20	GCGTCTGTCCATTGGAAACT	60.119	20	195	88	282	ACCGAATTAAAAGGGGGAAA	59.653	20	ATAATCCCATTCTCGTTGCG	59.923	20	230	87	316
PB.388.2	2	p2	(GA)17	34	757	790	GGATTCCCAACACCATGAAC	60.034	20	AAAGCCAAGGACGAGCTACA	60.015	20	218	650	867	TTGGATTTTAAAACGTCGCC	59.943	20	AAAGCCAAGGACGAGCTACA	60.015	20	250	618	867	GGATTCCCAACACCATGAAC	60.034	20	TACGTTTCGCCCAATAGAGG	60.089	20	181	650	830
PB.388.2	3	p1	(T)16	16	1036	1051	AAACCTCACCCACACGCTAC	60.035	20	GTGAACCTGCTCACATGTCC	59.105	20	229	964	1192	GTAAACCTCACCCACACGCT	60.035	20	GTGAACCTGCTCACATGTCC	59.105	20	231	962	1192	GTAAACCTCACCCACACGCT	60.035	20	CTCACATGTCCCCACGAAGT	60.987	20	222	962	1183
PB.388.2	4	c	(T)21agagcgcgctgtaaatcgttttccatctaatcattaatcaagcgcagcgtgcccggggaggcttgagcaaaggtttcaaggtg(A)30	134	1342	1475	GAGGAACGGCACCTCTTTTT	60.61	20	TCCAATCATGTTGCTGGAAA	60.049	20	277	1246	1522	CGCTTCAAGTGAGGAGGAAC	59.989	20	CTGGAAAATACCCAGCCTCC	60.817	20	277	1233	1509	CGCTTCAAGTGAGGAGGAAC	59.989	20	TGGAAAATACCCAGCCTCCT	60.817	20	276	1233	1508
PB.388.2	5	p1	(C)10	10	1638	1647	TTTCCAGCAACATGATTGGA	60.049	20	AAACCGAGTGATGATAGGCG	60.096	20	262	1503	1764	CAAAGGACGCAAGGATGTTT	60.11	20	AAACCGAGTGATGATAGGCG	60.096	20	206	1559	1764	ACAGGAGTTTGCCTCCTCAA	59.844	20	AAACCGAGTGATGATAGGCG	60.096	20	223	1542	1764
PB.388.2	6	c	(T)11ggaggggccggggtcccctcagcccacaaggtcggaccctctcacgccaccgagggaagggggtggagactgtggcacccacacaaaacggacccg(T)12cttttcttttc(T)15	145	1820	1964	--
PB.388.3	1	p1	(A)11	11	121	131	CCGAATTAAAAGGGGGAAAA	60.115	20	ATAATCCCATTCTCGTTGCG	59.923	20	229	88	316	CCGAATTAAAAGGGGGAAAA	60.115	20	GCGTCTGTCCATTGGAAACT	60.119	20	195	88	282	ACCGAATTAAAAGGGGGAAA	59.653	20	ATAATCCCATTCTCGTTGCG	59.923	20	230	87	316
PB.388.3	2	p1	(A)22	22	2380	2401	--
PB.393.1	1	p1	(T)11	11	1305	1315	gggaccatcagaagagggtt	60.314	20	gttgtagcgcacaggcatta	59.902	20	241	1203	1443	ccatcagaagagggttctgg	59.649	20	gttgtagcgcacaggcatta	59.902	20	237	1207	1443	tccaaatcttccttcctccc	60.38	20	gttgtagcgcacaggcatta	59.902	20	198	1246	1443
PB.393.1	2	p1	(A)12	12	3734	3745	TCATGGATGTTGGGGAAGAT	60.135	20	TATGCATTCCATTGCGACAT	59.921	20	278	3528	3805	GTTCATGGATGTTGGGGAAG	60.173	20	TATGCATTCCATTGCGACAT	59.921	20	280	3526	3805	AGATTGCACAAAGGGTTGCT	59.74	20	TTTTATGCATTCCATTGCGA	60.037	20	265	3544	3808
PB.393.2	1	c	(TG)8agtgtctgatga(GT)7	42	88	129	gagcacttcgggtgaaacat	60.119	20	ATGAAGTCCCCATTGCAAAC	59.797	20	257	49	305	atgagcacttcgggtgaaac	60.119	20	ATGAAGTCCCCATTGCAAAC	59.797	20	259	47	305	atgagcacttcgggtgaaac	60.119	20	GTCCCCATTGCAAACAAAAC	60.214	20	254	47	300
PB.393.2	2	p1	(T)15	15	470	484	GTTTGCAATGGGGACTTCAT	59.797	20	CAGCTTTGAGGGATTCTTGC	59.955	20	241	286	526	GTTTTGTTTGCAATGGGGAC	60.214	20	CAGCTTTGAGGGATTCTTGC	59.955	20	246	281	526	TTTGTTTGCAATGGGGACTT	60.344	20	CAGCTTTGAGGGATTCTTGC	59.955	20	244	283	526
PB.393.2	3	p2	(CA)14	28	1188	1215	ATAAACGCGATGTTGCTTCC	60.103	20	TGGCTCTTCTTTTGCAAGGT	59.993	20	262	1042	1303	ATAAACGCGATGTTGCTTCC	60.103	20	GGCTCTTCTTTTGCAAGGTG	59.993	20	261	1042	1302	ATGGCTGTGGACTGGAAGAC	60.12	20	GGCTCTTCTTTTGCAAGGTG	59.993	20	195	1108	1302
PB.393.2	4	p1	(T)14	14	2798	2811	ctctggagaagtggagacgg	59.978	20	cagccaagcattactgtgga	59.864	20	260	2696	2955	cgctacagcgaagagctgat	60.837	20	cagccaagcattactgtgga	59.864	20	232	2724	2955	agaagtggagacggccatt	59.67	19	cagccaagcattactgtgga	59.864	20	254	2702	2955
PB.395.1	1	p1	(A)11	11	506	516	GACAGTTGGGCGTTTGTTTT	60.015	20	GCCAACAAGTCCTCAGGTGT	60.159	20	181	377	557	AGCTAACGACGAACCGCTAA	60.039	20	GCCAACAAGTCCTCAGGTGT	60.159	20	117	441	557	GCTAACGACGAACCGCTAAC	59.911	20	GCCAACAAGTCCTCAGGTGT	60.159	20	116	442	557
PB.395.1	2	p1	(T)20	20	2863	2882	TTCCCTTCGTTTAGCACCAC	60.11	20	AGTCATTGAGCATGGCTGTG	59.862	20	232	2719	2950	GTCTTGCCAATGACCTGCTT	60.263	20	AGTCATTGAGCATGGCTGTG	59.862	20	129	2822	2950	TCCCTTCGTTTAGCACCACT	59.734	20	AGTCATTGAGCATGGCTGTG	59.862	20	231	2720	2950
PB.396.1	1	p1	(T)16	16	62	77	gagtcgcggaatcagtatcg	60.765	20	CCCTTCGGTACAGCTCTTTG	59.869	20	273	24	296	gagtcgcggaatcagtatcg	60.765	20	GCTCTTTGACCTGGACGAAC	59.851	20	261	24	284	gagtcgcggaatcagtatcg	60.765	20	TCAACGGGGCATTAGAGAAG	60.206	20	162	24	185
PB.396.1	2	p4	(GACT)6	24	3097	3120	tcagggtaccttacaaccgc	59.993	20	tgcactgaaagtgctccatc	59.992	20	217	3006	3222	tcagggtaccttacaaccgc	59.993	20	ctgctacatctcaagcacgc	59.77	20	139	3006	3144	cagacttcccctgctcagac	59.986	20	ctgctacatctcaagcacgc	59.77	20	210	2935	3144
PB.397.2	1	p1	(T)10	10	2354	2363	TTTCTGCGCCACTTCTTCTT	60.132	20	tgatgctgtcacatttgGGT	59.967	20	259	2322	2580	TTTCTGCGCCACTTCTTCTT	60.132	20	gtgatgctgtcacatttgGG	59.967	20	260	2322	2581	TTTCTGCGCCACTTCTTCTT	60.132	20	ggtgatgctgtcacatttgG	59.967	20	261	2322	2582
PB.397.2	2	p1	(C)18	18	2472	2489	TGCAGCGGTCAGTAGAATTG	60.011	20	tgatgctgtcacatttgGGT	59.967	20	217	2364	2580	TGCAGCGGTCAGTAGAATTG	60.011	20	gtgatgctgtcacatttgGG	59.967	20	218	2364	2581	TGCAGCGGTCAGTAGAATTG	60.011	20	ggtgatgctgtcacatttgG	59.967	20	219	2364	2582
PB.397.2	3	c	(T)12cttcctatagatgtatagctgatagacaaggctgctatgtctagttgcgcgaatgagcaacagagcac(T)10	90	2717	2806	agggtgcctgtggattaaga	59.55	20	tgcgtacaatcaagtggtcg	60.72	20	233	2648	2880	cagggtgcctgtggattaag	60.508	20	tgcgtacaatcaagtggtcg	60.72	20	234	2647	2880	taaacgaatccacagggtgc	60.894	20	tgcgtacaatcaagtggtcg	60.72	20	246	2635	2880
PB.399.2	1	p1	(T)15	15	1780	1794	tcctccacttgggatacctg	59.92	20	gctggcatttcaacaccttt	60.118	20	199	1666	1864	tcctccacttgggatacctg	59.92	20	aaagctggcatttcaacacc	60.118	20	202	1666	1867	cctcgagagagatgccagac	60.096	20	gctggcatttcaacaccttt	60.118	20	224	1641	1864
PB.399.4	1	p1	(T)11	11	1619	1629	TAAAGGGCGAGAGAACAGGA	59.948	20	GGGAACTTCCAAAGCACAAA	60.088	20	239	1593	1831	TAAAGGGCGAGAGAACAGGA	59.948	20	GTGAAGGCCTTACAGGTGGA	60.111	20	276	1593	1868	TAAAGGGCGAGAGAACAGGA	59.948	20	GCTGGCATTTCAACACCTTT	60.118	20	108	1593	1700
PB.400.1	1	p1	(T)28	28	1	28	--
PB.400.1	2	p2	(CA)15	30	737	766	GTTGAAAGGCCGTCTCTCTG	59.989	20	TCTGCCTCAGCTCCAGAAAT	60.096	20	204	615	818	GAGAAGCAAGGCTGAGTGCT	59.898	20	ATCTGCCTCAGCTCCAGAAA	60.096	20	227	593	819	GAGAAGCAAGGCTGAGTGCT	59.898	20	TCTGCCTCAGCTCCAGAAAT	60.096	20	226	593	818
PB.400.1	3	p4	(AAAT)5	20	962	981	GTAGTCGAGAAGGGGGAAGC	60.212	20	ATGATTCCACGAGAAGACGG	60.073	20	237	854	1090	TCCTCTCCCTCACCTCAAAA	59.773	20	ATGATTCCACGAGAAGACGG	60.073	20	203	888	1090	TTCCTCTCCCTCACCTCAAA	59.773	20	ATGATTCCACGAGAAGACGG	60.073	20	204	887	1090
PB.401.1	1	p1	(T)11	11	2855	2865	TGCAGCCACCAAATAAGTTTT	59.639	21	GCTGTTCTCAGTTTGTGGCA	60.032	20	230	2733	2962	TGCAGCCACCAAATAAGTTTT	59.639	21	TGCTGTTCTCAGTTTGTGGC	60.032	20	231	2733	2963	TGCAGCCACCAAATAAGTTT	58.294	20	GCTGTTCTCAGTTTGTGGCA	60.032	20	230	2733	2962
PB.401.2	1	p1	(T)11	11	2127	2137	tctgcagccaccaaataaagt	59.761	21	gctgttctcagtttgtggca	60.032	20	233	2004	2236	tgcagccaccaaataaagtt	58.294	20	gctgttctcagtttgtggca	60.032	20	231	2006	2236	tgcagccaccaaataaagtt	58.294	20	tgctgttctcagtttgtggc	60.032	20	232	2006	2237
PB.402.1	1	c	(T)30c(T)35	66	1	66	--
PB.402.1	2	p1	(A)10	10	839	848	GGTTTTCTTGGTTTGCCAGA	60.088	20	CTGGCCTTGTGTAAAAGGGA	60.103	20	269	778	1046	GGTTTTCTTGGTTTGCCAGA	60.088	20	GACATGTGACTGGCCTTGTG	60.162	20	278	778	1055	GGTTTTCTTGGTTTGCCAGA	60.088	20	GTGACATGTGACTGGCCTTG	60.162	20	280	778	1057
PB.403.1	1	c	(GT)6a(TG)9	31	2378	2408	AAGTTTCCAGCCCCCTCTAA	60.068	20	GGTTACAAACACGCACAGCA	60.764	20	275	2172	2446	AGTTTCCAGCCCCCTCTAAA	60.068	20	GGTTACAAACACGCACAGCA	60.764	20	274	2173	2446	CCGTGTGTGAGACTGGATGT	59.577	20	CGATGCCATGATTTCCATAA	59.333	20	270	2347	2616
PB.403.1	2	p1	(T)13	13	2814	2826	TGTTTTCCACGCCAATGATA	59.93	20	ACAAGTGACTGGCTGGTGTG	59.782	20	211	2652	2862	GCCCTATTCATCTGGGATCA	59.854	20	GGAACACAGGGCAGAACAGT	60.159	20	234	2713	2946	GCCCTATTCATCTGGGATCA	59.854	20	ACAAGTGACTGGCTGGTGTG	59.782	20	150	2713	2862
PB.403.2	1	p2	(AC)21	42	2454	2495	TGAGGACAACGACTGAATGC	59.837	20	TGCTGCTCTTGAGTGCTGTT	59.929	20	127	2429	2555	TGAGGACAACGACTGAATGC	59.837	20	ACTGTCCCTGGTGATTCTGC	60.12	20	192	2429	2620	CGATGAGGACAACGACTGAA	59.831	20	ACTGTCCCTGGTGATTCTGC	60.12	20	195	2426	2620
PB.403.2	2	p2	(GT)11	22	2797	2818	CCGTGTGTGAGACTGGATGT	59.577	20	AATTAGGAGCGAGAGCGATG	59.574	20	274	2766	3039	GCAGAATCACCAGGGACAGT	60.12	20	GGTTACAAACACGCACAGCA	60.764	20	257	2601	2857	AAACACACGCAGAATCACCA	60.16	20	GGTTACAAACACGCACAGCA	60.764	20	265	2593	2857
PB.403.3	1	c	(AC)14(CA)23	74	1884	1957	CGAAGCCAAACAGGACTCTC	59.989	20	GTGTGTTTGGTACGTGTGGC	59.929	20	264	1802	2065	CGAAGACAGCGACAAACAAA	60.027	20	GCTGCTCTTGAGTGCTGTTG	59.929	20	185	1835	2019	CGAAGACAGCGACAAACAAA	60.027	20	TGCTGCTCTTGAGTGCTGTT	59.929	20	186	1835	2020
PB.403.3	2	c	(GT)6a(TG)7	27	2258	2284	GCCACACGTACCAAACACAC	59.929	20	GGTTACAAACACGCACAGCA	60.764	20	277	2046	2322	CCGTGTGTGAGACTGGATGT	59.577	20	AATTAGGAGCGAGAGCGATG	59.574	20	277	2227	2503	GCAGAATCACCAGGGACAGT	60.12	20	GGTTACAAACACGCACAGCA	60.764	20	257	2066	2322
PB.403.4	1	c	(GT)6a(TG)7	27	1585	1611	AAGTTTCCAGCCCCCTCTAA	60.068	20	GGTTACAAACACGCACAGCA	60.764	20	245	1405	1649	AGTTTCCAGCCCCCTCTAAA	60.068	20	GGTTACAAACACGCACAGCA	60.764	20	244	1406	1649	CCGTGTGTGAGACTGGATGT	59.577	20	AATTAGGAGCGAGAGCGATG	59.574	20	275	1554	1828
PB.403.5	1	c	(AC)27a(AC)9	73	2043	2115	CGATGAGGACAACGACTGAA	59.831	20	GTGTGTTTGGTACGTGTGGC	59.929	20	209	2014	2222	CGATGAGGACAACGACTGAA	59.831	20	ACTGTCCCTGGTGATTCTGC	60.12	20	229	2014	2242	CGATGAGGACAACGACTGAA	59.831	20	GTGATTCTGCGTGTGTTTGG	60.16	20	219	2014	2232
PB.403.5	2	c	(GT)6a(TG)7	27	2417	2443	GCCACACGTACCAAACACAC	59.929	20	GGTTACAAACACGCACAGCA	60.764	20	279	2203	2481	CCGTGTGTGAGACTGGATGT	59.577	20	AATTAGGAGCGAGAGCGATG	59.574	20	278	2386	2663	GCAGAATCACCAGGGACAGT	60.12	20	GGTTACAAACACGCACAGCA	60.764	20	259	2223	2481
PB.405.1	1	p3	(GAG)7	21	1230	1250	CCATTGGTTCCCATTCTGAC	60.173	20	GAGGACCTGCTCTTCCTCCT	59.952	20	269	1005	1273	CCTTCGTCCTTTCAGGATCA	60.187	20	GAGGACCTGCTCTTCCTCCT	59.952	20	102	1172	1273	TGACAGTACCCTCTCCTGGC	60.261	20	GAGGACCTGCTCTTCCTCCT	59.952	20	199	1075	1273
PB.405.1	2	p3	(AGC)7	21	2044	2064	GTGATTGTACTGCCTTCGCA	59.871	20	CTCTCCTCCTCGTCCTCCTC	60.482	20	101	1994	2094	GTGATTGTACTGCCTTCGCA	59.871	20	TCTCTCCTCCTCGTCCTCCT	60.482	20	102	1994	2095	GTGATTGTACTGCCTTCGCA	59.871	20	CTCTCTCCTCCTCGTCCTCC	60.482	20	103	1994	2096
PB.405.1	3	p2	(TG)27	54	2563	2616	GAACGCCTATTCCATCGTGT	59.962	20	AGAGCCTGTTGTGCGAGTTC	60.599	20	266	2525	2790	ATTGAACGCCTATTCCATCG	59.923	20	AGAGCCTGTTGTGCGAGTTC	60.599	20	269	2522	2790	ACGCCTATTCCATCGTGTGT	60.406	20	AGAGCCTGTTGTGCGAGTTC	60.599	20	264	2527	2790
PB.405.1	4	p1	(A)11	11	3334	3344	TTAGCCACCATGTGTTGGAG	59.566	20	AGTGATTTCAGGCATGAGGC	60.226	20	271	3289	3559	AGCAGTGTTGGAGCTTAGCC	59.644	20	CATACTGGGAATGCAAAGCA	59.688	20	250	3275	3524	AGCAGTGTTGGAGCTTAGCC	59.644	20	TGAGGCCAGAATACCAGAGC	60.362	20	271	3275	3545
PB.405.2	1	c	(T)42c(T)38	81	1	81	--
PB.408.1	1	c	(GGA)6gagagttaagtttaaaaagagaaaaaaaaataataaaataataataat(A)11	77	64	140	GCTCCTCGCCTCTCACGA	62.892	18	CACCGTCAAACAGGACATTG	60.001	20	257	27	283	TCCTCGCCTCTCACGAGC	62.892	18	CACCGTCAAACAGGACATTG	60.001	20	255	29	283	TCCTCGCCTCTCACGAGC	62.892	18	TGTACGTACCTCCACCGTCA	60.025	20	267	29	295
PB.408.1	2	p1	(T)16	16	481	496	ATGAAGTGTGTTTAGCGCCC	60.14	20	CGCCACAAAACTATTCCCAC	60.365	20	214	420	633	ATGAAGTGTGTTTAGCGCCC	60.14	20	TATCACAACAACGCCACAGG	60.574	20	106	420	525	ATGAAGTGTGTTTAGCGCCC	60.14	20	GGAATATCACAACAACGCCA	59.4	20	110	420	529
PB.408.1	3	p1	(T)10	10	602	611	ATGAAGTGTGTTTAGCGCCC	60.14	20	CGCCACAAAACTATTCCCAC	60.365	20	214	420	633	ATGAAGTGTGTTTAGCGCCC	60.14	20	TATCACAACAACGCCACAGG	60.574	20	106	420	525	ATGAAGTGTGTTTAGCGCCC	60.14	20	GGAATATCACAACAACGCCA	59.4	20	110	420	529
PB.408.1	4	p1	(A)10	10	1099	1108	GGGAGGACAGGTAAAGAGGC	60.074	20	CTGAGCAATCTCCACGACAA	59.984	20	258	945	1202	GTGCAGGGAGGACAGGTAAA	60.111	20	CTGAGCAATCTCCACGACAA	59.984	20	263	940	1202	CAAGAACGTGGCTGTTGAAA	59.881	20	CTGAGCAATCTCCACGACAA	59.984	20	234	969	1202
PB.409.2	1	p3	(AAC)5	15	1183	1197	ACCAGAGCTGCCTACCTGAA	60.012	20	CGAGCCCATTCGTAAACTGT	60.132	20	219	1114	1332	ACCAGAGCTGCCTACCTGAA	60.012	20	ATTTGAGAACGTCGGACTGC	60.263	20	123	1114	1236	CCAGAGCTGCCTACCTGAAG	60.149	20	CGAGCCCATTCGTAAACTGT	60.132	20	218	1115	1332
PB.410.1	1	p3	(CAG)5	15	168	182	taagtatttccgaggctgcG	60.356	20	ACCTCGAACATTTCTGTGCC	60.119	20	204	101	304	taagtatttccgaggctgcG	60.356	20	CCCAGCGTTATGTGTCTCCT	60.134	20	173	101	273	taagtatttccgaggctgcG	60.356	20	TTATGTGTCTCCTCTCGGGC	60.218	20	166	101	266
PB.410.1	2	p1	(A)12	12	3124	3135	GGGGACATGGTCCACTCTAA	59.779	20	CCATCCTCCTCCACTTAGCA	60.21	20	222	3080	3301	CAGTAAAGCACGAAAATGCG	59.509	20	TTCACACCACCTTCAACCAA	59.976	20	143	3219	3361	GGGGACATGGTCCACTCTAA	59.779	20	CACACCACCTTCAACCAACA	60.454	20	280	3080	3359
PB.410.1	3	p1	(T)15	15	3254	3268	GGGGACATGGTCCACTCTAA	59.779	20	CCATCCTCCTCCACTTAGCA	60.21	20	222	3080	3301	CAGTAAAGCACGAAAATGCG	59.509	20	TTCACACCACCTTCAACCAA	59.976	20	143	3219	3361	GGGGACATGGTCCACTCTAA	59.779	20	CACACCACCTTCAACCAACA	60.454	20	280	3080	3359
PB.410.2	1	p3	(CAG)5	15	20	34	--
PB.410.2	2	p1	(A)12	12	2922	2933	GGGGACATGGTCCACTCTAA	59.779	20	CCATCCTCCTCCACTTAGCA	60.21	20	222	2878	3099	CAGTAAAGCACGAAAATGCG	59.509	20	TTCACACCACCTTCAACCAA	59.976	20	143	3017	3159	GGGGACATGGTCCACTCTAA	59.779	20	CACACCACCTTCAACCAACA	60.454	20	280	2878	3157
PB.410.2	3	p1	(T)15	15	3052	3066	GGGGACATGGTCCACTCTAA	59.779	20	CCATCCTCCTCCACTTAGCA	60.21	20	222	2878	3099	CAGTAAAGCACGAAAATGCG	59.509	20	TTCACACCACCTTCAACCAA	59.976	20	143	3017	3159	GGGGACATGGTCCACTCTAA	59.779	20	CACACCACCTTCAACCAACA	60.454	20	280	2878	3157
PB.410.3	1	p2	(AC)26	52	573	624	GACACCTGGAGATTTTCCCA	59.903	20	GGGCATTCATTTCCAGTCAT	59.756	20	217	514	730	AGGGAGCGAGAATACACACG	60.277	20	GGGCATTCATTTCCAGTCAT	59.756	20	195	536	730	GACACCTGGAGATTTTCCCA	59.903	20	AGGGCATTCATTTCCAGTCA	60.461	20	218	514	731
PB.410.3	2	p1	(T)10	10	1130	1139	CGCTCTATTTCCCGTCTGAA	60.344	20	GGGCAAGATTCTCCATTCAA	60.014	20	211	1010	1220	CTCTGCATTTGCATCTGGTG	60.413	20	GGGCAAGATTCTCCATTCAA	60.014	20	123	1098	1220	CGCTCTATTTCCCGTCTGAA	60.344	20	AATGCGAGCTGCCTTAAGAA	60.117	20	166	1010	1175
PB.410.4	1	p3	(AGC)5	15	1	15	--
PB.410.4	2	p2	(AC)7	14	3808	3821	CTGCTGCCTGTGTTTTGAGA	60.175	20	GGGCATTCATTTCCAGTCAT	59.756	20	200	3728	3927	CTGCTGCCTGTGTTTTGAGA	60.175	20	TGAGGGCATTCATTTCCAGT	60.461	20	203	3728	3930	CTGCTGCCTGTGTTTTGAGA	60.175	20	AGGGCATTCATTTCCAGTCA	60.461	20	201	3728	3928
PB.410.5	1	p1	(A)13	13	2809	2821	GGGGACATGGTCCACTCTAA	59.779	20	CCATCCTCCTCCACTTAGCA	60.21	20	221	2765	2985	GAAGTCCTGGATTGCCTCTG	59.803	20	AAAACGCATTTTCGTGCTTT	59.764	20	270	2659	2928	GGGGACATGGTCCACTCTAA	59.779	20	AAAACGCATTTTCGTGCTTT	59.764	20	164	2765	2928
PB.410.5	2	p1	(T)13	13	2940	2952	GGGGACATGGTCCACTCTAA	59.779	20	CCATCCTCCTCCACTTAGCA	60.21	20	221	2765	2985	GAAGTCCTGGATTGCCTCTG	59.803	20	AAAACGCATTTTCGTGCTTT	59.764	20	270	2659	2928	GGGGACATGGTCCACTCTAA	59.779	20	AAAACGCATTTTCGTGCTTT	59.764	20	164	2765	2928
PB.410.6	1	p1	(A)11	11	717	727	TTGAAGGGAGTCCTGGATTG	60.042	20	AAAACGCATTTTCGTGCTTT	59.764	20	274	561	834	GGGGACATGGTCCACTCTAA	59.779	20	CCATCCTCCTCCACTTAGCA	60.21	20	221	673	893	GGGGACATGGTCCACTCTAA	59.779	20	AAAACGCATTTTCGTGCTTT	59.764	20	162	673	834
PB.410.6	2	p1	(T)15	15	846	860	GGGGACATGGTCCACTCTAA	59.779	20	CCATCCTCCTCCACTTAGCA	60.21	20	221	673	893	CAGTAAAGCACGAAAATGCG	59.509	20	TTCACACCACCTTCAACCAA	59.976	20	143	811	953	GGGGACATGGTCCACTCTAA	59.779	20	CACACCACCTTCAACCAACA	60.454	20	279	673	951
PB.412.1	1	p2	(CT)6	12	126	137	AAGGGAAAGAGGGCCAGATA	60.032	20	CGAGAGAGAGGTGTTGAGGG	59.978	20	122	70	191	AAGGGAAAGAGGGCCAGATA	60.032	20	CGCCTCTAGATGTTTCTCCG	59.971	20	200	70	269	AAGGGAAAGAGGGCCAGATA	60.032	20	GTTTCTCCGCTGGGATGTAA	60.074	20	189	70	258
PB.412.1	2	p2	(GT)6	12	391	402	CTGGGTTGTGACCACAGATG	59.997	20	TAACCATCCTGCTTTTTGGC	60.074	20	268	204	471	CTGGGTTGTGACCACAGATG	59.997	20	TTATAACAGGCCCGATGAGG	59.916	20	241	204	444	CGGAGAAACATCTAGAGGCG	59.971	20	TAACCATCCTGCTTTTTGGC	60.074	20	222	250	471
PB.412.1	3	p2	(CA)6	12	2237	2248	GCAGCTTAAAAGCCCATGTC	59.851	20	AAATCCTTTTCAGGGCTGGT	59.94	20	109	2192	2300	TTTGCACATAGCTCAGGCAG	60.157	20	AAATCCTTTTCAGGGCTGGT	59.94	20	125	2176	2300	AGCACTCTGCAGCCTTCAAT	60.164	20	AAATCCTTTTCAGGGCTGGT	59.94	20	175	2126	2300
PB.412.2	1	c*	(G)10(GT)6*	21	285	305	CGATCATCTTCTCACGGTCC	60.622	20	TAAGTCAGGACAGGCGCTTT	60.015	20	247	224	470	CGATCATCTTCTCACGGTCC	60.622	20	ACTCATCAACTGCCCAAAGG	60.111	20	177	224	400	CGATCATCTTCTCACGGTCC	60.622	20	GACAGGCGCTTTCTGTCTCT	59.751	20	239	224	462
PB.412.2	2	p2	(CA)6	12	2138	2149	GCAGCTTAAAAGCCCATGTC	59.851	20	AAATCCTTTTCAGGGCTGGT	59.94	20	109	2093	2201	TTTGCACATAGCTCAGGCAG	60.157	20	AAATCCTTTTCAGGGCTGGT	59.94	20	125	2077	2201	AGCACTCTGCAGCCTTCAAT	60.164	20	AAATCCTTTTCAGGGCTGGT	59.94	20	175	2027	2201
PB.412.2	3	p1	(G)10	10	2521	2530	GACGAGTTTCATCCACTCCC	59.511	20	GACACAGTTGGCAAGCAGAA	60.032	20	275	2485	2759	GAGTTTCATCCACTCCCCAG	59.505	20	GACACAGTTGGCAAGCAGAA	60.032	20	272	2488	2759	CGACGAGTTTCATCCACTCC	60.656	20	GACACAGTTGGCAAGCAGAA	60.032	20	276	2484	2759
PB.412.3	1	p2	(CA)6	12	1748	1759	GCAGCTTAAAAGCCCATGTC	59.851	20	AAATCCTTTTCAGGGCTGGT	59.94	20	109	1703	1811	TTTGCACATAGCTCAGGCAG	60.157	20	AAATCCTTTTCAGGGCTGGT	59.94	20	125	1687	1811	AGCACTCTGCAGCCTTCAAT	60.164	20	AAATCCTTTTCAGGGCTGGT	59.94	20	175	1637	1811
PB.414.2	1	p1	(T)15	15	1	15	--
PB.417.1	1	c	(T)16ctgggggt(G)11	35	187	221	ggtgatgaagttgagcgtga	59.837	20	gaccggatcaggagcactta	60.218	20	257	11	267	ggtgatgaagttgagcgtga	59.837	20	accggatcaggagcacttag	59.308	20	256	11	266	cggattgaaaacgatggtg	59.909	19	gacagctctccctgctgttc	60.143	20	236	65	300
PB.418.5	1	p1	(A)14	14	2321	2334	CAGACGACAAAAGCAATGGA	59.84	20	TCGTAACACACTCGTCCAGC	59.905	20	184	2286	2469	CAGACGACAAAAGCAATGGA	59.84	20	TAACACACTCGTCCAGCCAG	59.897	20	181	2286	2466	CAGACGACAAAAGCAATGGA	59.84	20	ACATTCTTGTTTTCTGGGCG	60.11	20	118	2286	2403
PB.419.2	1	p2	(GT)9	18	1654	1671	ACTGATCAGGTGCAGCAGTG	60.055	20	TCAATTTGGCAGTGGAATGA	60.049	20	123	1601	1723	CAGTGCAGCACAAGTCACCT	60.096	20	TCAATTTGGCAGTGGAATGA	60.049	20	108	1616	1723	AGCAGTGCAGCACAAGTCAC	60.26	20	TCAATTTGGCAGTGGAATGA	60.049	20	110	1614	1723
PB.419.3	1	p2	(GT)9	18	1236	1253	ACTGATCAGGTGCAGCAGTG	60.055	20	TTCAGTAGGCTTGAACAGGCT	59.135	21	273	1183	1455	CAGTGCAGCACAAGTCACCT	60.096	20	TTCAGTAGGCTTGAACAGGCT	59.135	21	258	1198	1455	AGCAGTGCAGCACAAGTCAC	60.26	20	TTCAGTAGGCTTGAACAGGCT	59.135	21	260	1196	1455
PB.421.1	1	p1	(T)30	30	1	30	--
PB.421.1	2	p2	(AT)10	20	408	427	GCATTTCCTTGGTCAGTTTGA	60.103	21	AATCAGCTTCATCCACCAGG	60.073	20	213	298	510	GCATTTCCTTGGTCAGTTTGA	60.103	21	TCAATCAGCTTCATCCACCA	60.201	20	215	298	512	GCATTTCCTTGGTCAGTTTGA	60.103	21	GCTTCATCCACCAGGAGAAC	59.661	20	208	298	505
PB.421.1	3	c	(T)19aattata(ATT)6gtttaagcggcactcatctgacaggggt(TAGCC)6	102	2663	2764	AACGGAGACACGATACCAGG	59.989	20	AGCTCTCAGCTCAAAGTCCG	59.891	20	269	2535	2803	ATCCTCCATTTCTGCGTGAC	60.081	20	AGCTCTCAGCTCAAAGTCCG	59.891	20	228	2576	2803	CCCAGGTGAGACGAGACAAT	60.112	20	AGCTCTCAGCTCAAAGTCCG	59.891	20	174	2630	2803
PB.422.1	1	p1	(T)13	13	2374	2386	GCCTTCTGGTGACTGAGAGG	59.986	20	TGCCAGTTTCATTCGTTCAG	59.84	20	277	2141	2417	GCCTTCTGGTGACTGAGAGG	59.986	20	CTGCCAGTTTCATTCGTTCA	59.84	20	278	2141	2418	TGCCATTTTGATTTTCCGAT	60.268	20	TACATTTCTGCTCCTGTGCG	60.011	20	212	2249	2460
PB.424.1	1	p1	(T)18	18	383	400	GTGCTCATTACAGGTGGCCT	60.142	20	TGTGGAAAACATTGCTTGGA	60.088	20	157	310	466	CAACATCAGCTTCTCCCCTC	59.803	20	TGTGGAAAACATTGCTTGGA	60.088	20	239	228	466	GTGCTCATTACAGGTGGCCT	60.142	20	CAAGTGATGCGGTTGTTCAC	60.16	20	233	310	542
PB.424.3	1	p1	(T)14	14	1	14	--
PB.425.1	1	p1	(T)29	29	1	29	--
PB.426.2	1	p3	(AAG)5	15	1049	1063	TGTGGAGCAGAACTGTGAGG	60.022	20	GTCCACCTCATCTTTGCGTT	60.119	20	166	1014	1179	AGGACGATGAGGACCAACAG	60.112	20	ATCGTCCACCTCATCTTTGC	60.081	20	275	908	1182	GGTGTGGAGCAGAACTGTGA	59.872	20	ATCGTCCACCTCATCTTTGC	60.081	20	171	1012	1182
PB.434.2	1	p1	(T)14	14	1041	1054	GCCTGAGAGGAGCTCAGAGA	59.969	20	ACACAATGGCTCCTTCTTGG	60.111	20	244	837	1080	GCCTGAGAGGAGCTCAGAGA	59.969	20	CAATGGCTCCTTCTTGGAAA	60.184	20	241	837	1077	AGCTGTAAGATGGACACGGG	60.134	20	ACACAATGGCTCCTTCTTGG	60.111	20	141	940	1080
PB.434.2	2	p1	(A)10	10	2352	2361	tctttcaccaaatgccagtg	59.691	20	aaacagtggctgtgtcgttg	59.794	20	179	2283	2461	gctttctttcaccaaatgcc	59.691	20	aaacagtggctgtgtcgttg	59.794	20	183	2279	2461	caccaaatgccagtggtaca	60.427	20	aaacagtggctgtgtcgttg	59.794	20	174	2288	2461
PB.434.2	3	p1	(T)12	12	2587	2598	cgacacagccactgtttctc	59.467	20	cagcattgatgaagtcctgc	59.399	20	270	2445	2714	cgacacagccactgtttctc	59.467	20	cctgcatggaagtcttcactc	59.859	21	255	2445	2699	cgttagcatttgcaacgaca	60.838	20	cctgcatggaagtcttcactc	59.859	21	270	2430	2699
PB.435.1	1	p1	(T)17	17	2236	2252	CACCAACAACATCTGTGCCT	59.597	20	GCATCAGCAAAAACTCTGACA	59.065	21	255	2039	2293	CACCAACAACATCTGTGCCT	59.597	20	AGCATCAGCAAAAACTCTGACA	60.059	22	256	2039	2294	ACCACCAACAACATCTGTGC	59.446	20	GCATCAGCAAAAACTCTGACA	59.065	21	257	2037	2293
PB.435.2	1	p1	(T)17	17	2324	2340	GCCCTGAAGTGGACAAAAAC	59.574	20	GCATCAGCAAAAACTCTGACA	59.065	21	230	2152	2381	ACCCAACAACATCTGTGCCT	60.431	20	GCATCAGCAAAAACTCTGACA	59.065	21	259	2123	2381	GCCCTGAAGTGGACAAAAAC	59.574	20	AGCATCAGCAAAAACTCTGACA	60.059	22	231	2152	2382
PB.435.3	1	p1	(T)17	17	2165	2181	GCCCTGAAGTGGACAAAAAC	59.574	20	GCATCAGCAAAAACTCTGACA	59.065	21	230	1993	2222	ACCCAACAACATCTGTGCCT	60.431	20	GCATCAGCAAAAACTCTGACA	59.065	21	259	1964	2222	GCCCTGAAGTGGACAAAAAC	59.574	20	AGCATCAGCAAAAACTCTGACA	60.059	22	231	1993	2223
PB.436.3	1	p2	(AC)7	14	71	84	CTTCTCAGCACTCGTTCTGCT	59.945	21	GAGTTTGCCTCATCCTGCTC	59.957	20	183	10	192	TTCTCAGCACTCGTTCTGCT	58.909	20	GAGTTTGCCTCATCCTGCTC	59.957	20	182	11	192	CTTCTCAGCACTCGTTCTGCT	59.945	21	TTGCCTCATCCTGCTCTTCT	60.096	20	179	10	188
PB.436.3	2	p1	(A)25	25	1286	1310	TTCATGCAGCCTGTGAAGTC	59.992	20	AATTTATACCCACACGGGCA	60.074	20	225	1125	1349	TTCATGCAGCCTGTGAAGTC	59.992	20	ATGAAAGCCTCAGTTGCGTT	59.882	20	260	1125	1384	TTCATGCAGCCTGTGAAGTC	59.992	20	TTGCGTTCAGGGATAAAAGC	60.209	20	247	1125	1371
PB.436.4	1	p2	(AC)8	16	72	87	CTTCTCAGCACTCGTTCTGCT	59.945	21	ATGGAGGAGCACACTTACCG	60.134	20	236	10	245	TTCTCAGCACTCGTTCTGCT	58.909	20	ATGGAGGAGCACACTTACCG	60.134	20	235	11	245	CAGCACTCGTTCTGCTACACA	60.252	21	ATGGAGGAGCACACTTACCG	60.134	20	231	15	245
PB.436.5	1	p1	(A)10	10	1969	1978	CAATTGCTGTGCAGTTTGCT	60.058	20	TGCAGCACCACAATCTGAAT	60.272	20	121	1915	2035	CCATGGCTTGATGACCTTTT	59.933	20	ATGCAGCACCACAATCTGAA	60.272	20	200	1837	2036	CCATGGCTTGATGACCTTTT	59.933	20	TGCAGCACCACAATCTGAAT	60.272	20	199	1837	2035
PB.436.5	2	p1	(T)10	10	2091	2100	CAATTGCTGTGCAGTTTGCT	60.058	20	caaaaggttgcttgggagtt	59.215	20	252	1915	2166	CAATTGCTGTGCAGTTTGCT	60.058	20	aagaccaaaaggttgcttgg	59.215	20	257	1915	2171	ACAATTGCTGTGCAGTTTGC	59.918	20	caaaaggttgcttgggagtt	59.215	20	253	1914	2166
PB.436.6	1	p1	(A)10	10	134	143	CAATTGCTGTGCAGTTTGCT	60.058	20	AAAAGGTTGCTTGGGGAGTT	59.976	20	253	80	332	ACAATTGCTGTGCAGTTTGC	59.918	20	AAAAGGTTGCTTGGGGAGTT	59.976	20	254	79	332	CAATTGCTGTGCAGTTTGCT	60.058	20	TGCAGCACCACAATCTGAAT	60.272	20	122	80	201
PB.436.6	2	p1	(A)25	25	1441	1465	TTCATGCAGCCTGTGAAGTC	59.992	20	AATTTATACCCACACGGGCA	60.074	20	225	1280	1504	TTCATGCAGCCTGTGAAGTC	59.992	20	ATGAAAGCCTCAGTTGCGTT	59.882	20	259	1280	1538	TTAACGAGGAGTCCCAGGTG	60.103	20	AATTTATACCCACACGGGCA	60.074	20	150	1355	1504
PB.439.1	1	p2	(TG)6	12	580	591	TGTGTCAGAACAAAGAGGCAG	59.071	21	ATCCAAGCGACTGTGTTCCT	59.727	20	237	551	787	TGTGTCAGAACAAAGAGGCAG	59.071	21	TGAGGCAGGTACTGTTCCCT	59.721	20	278	551	828	TGTGTCAGAACAAAGAGGCAG	59.071	21	TCGAGGTGCACTTACAACCA	60.301	20	185	551	735
PB.439.1	2	p1	(T)12	12	1418	1429	tactgacgaaaccatgctcg	59.864	20	ggagtgagttgcccacaaat	59.973	20	260	1272	1531	catgctcgttgacttttgga	59.84	20	ggagtgagttgcccacaaat	59.973	20	248	1284	1531	tactgacgaaaccatgctcg	59.864	20	tgcaaaatgaagtttggctg	59.849	20	219	1272	1490
PB.439.1	3	p3	(AGA)7	21	2011	2031	gctgctgtatccaaagccat	60.243	20	cccttcaatacaggtcccct	60.183	20	260	1840	2099	gctgctgtatccaaagccat	60.243	20	caggtcccctcttcctcttc	60.186	20	250	1840	2089	aagccatagctgtggtcagg	60.277	20	cccttcaatacaggtcccct	60.183	20	247	1853	2099
PB.440.1	1	p2	(GA)8	16	112	127	ctcctccgagaccacagc	59.475	18	CGAACAGCAGAAACTCTCCC	59.989	20	218	44	261	ctcctccgagaccacagc	59.475	18	CCGAACAGCAGAAACTCTCC	59.989	20	219	44	262	ctcctccgagaccacagc	59.475	18	TCCCGAACAGCAGAAACTCT	59.989	20	221	44	264
PB.440.1	2	p1	(T)20	20	2808	2827	AAGTGCCTGTGTGTGTGTCC	59.63	20	attgtcatcttgcctgctcc	60.226	20	275	2679	2953	AGTGCCTGTGTGTGTGTCCT	59.197	20	attgtcatcttgcctgctcc	60.226	20	274	2680	2953	AAGTGCCTGTGTGTGTGTCC	59.63	20	atcttgcctgctccagcata	60.905	20	269	2679	2947
PB.442.2	1	p1	(A)10	10	1637	1646	GGCCTTGGATAAATTTGCCT	60.28	20	CACAACTGTGACGAGGATGC	60.319	20	203	1555	1757	TGTTTAAAATGGGCCTTGGA	60.294	20	CACAACTGTGACGAGGATGC	60.319	20	214	1544	1757	GGCCTTGGATAAATTTGCCT	60.28	20	CAACTGTGACGAGGATGCAG	60.463	20	201	1555	1755
PB.442.2	2	p2	(TA)11	22	2226	2247	AAACCCGTCTTGCTGTTGTC	60.156	20	AAAACCTGCTGCCAAATTGT	59.615	20	254	2068	2321	CTGTTGTCGGGCAGATTCTT	60.255	20	AAAACCTGCTGCCAAATTGT	59.615	20	242	2080	2321	GGGCAGATTCTTTGACCATC	59.488	20	AAAACCTGCTGCCAAATTGT	59.615	20	234	2088	2321
PB.442.2	3	p2	(TA)8	16	2356	2371	--
PB.443.1	1	p3	(AGC)5	15	276	290	GGTTCAAACGGTCGTGTTTC	60.397	20	CACTCATCACCACTGTTGCC	60.162	20	266	124	389	GGTTCAAACGGTCGTGTTTC	60.397	20	CCACTCATCACCACTGTTGC	60.162	20	267	124	390	GATGGATCAGCGTGAGGAAG	60.769	20	GGCATCGTCTGTTTCCAGAT	60.081	20	214	204	417
PB.444.1	1	p1	(T)28	28	1	28	--
PB.444.1	2	c	(CA)7(AC)11	36	2532	2567	acagcacagggaaaacaagg	60.149	20	tatctttgctttggcccatc	60.038	20	185	2434	2618	acatcacaacagcacaggga	60.162	20	tatctttgctttggcccatc	60.038	20	193	2426	2618	acatcacaacagcacaggga	60.162	20	ttgtatctttgctttggccc	60.074	20	196	2426	2621
PB.444.1	3	p1	(A)16	16	3352	3367	tcggagctcgtcacctatct	59.973	20	cgtcgttatttgtccagcct	60.132	20	142	3318	3459	ctcggagctcgtcacctatc	59.973	20	cgtcgttatttgtccagcct	60.132	20	143	3317	3459	tcggagctcgtcacctatct	59.973	20	acccgtcgttatttgtccag	59.853	20	145	3318	3462
PB.445.2	1	p1	(T)24	24	1	24	--
PB.445.2	2	p1	(T)24	24	236	259	CGTCGTTATTTGTCCAGCCT	60.132	20	TCGGAGCTCGTCACCTATCT	59.973	20	151	141	291	CGTCGTTATTTGTCCAGCCT	60.132	20	CTCGGAGCTCGTCACCTATC	59.973	20	152	141	292	ACCCGTCGTTATTTGTCCAG	59.853	20	TCGGAGCTCGTCACCTATCT	59.973	20	154	138	291
PB.445.2	3	p1	(A)10	10	538	547	ACCTGCCCATCACAACTTTC	59.973	20	TGGCTGATCAACAGAAAATCA	59.262	21	233	420	652	AAAACCTGCCCATCACAACT	59.454	20	TGGCTGATCAACAGAAAATCA	59.262	21	236	417	652	AAAACCTGCCCATCACAACT	59.454	20	TGATTGGCTGATCAACAGAAA	59.262	21	240	417	656
PB.445.2	4	p2	(TG)16	32	1039	1070	TGTAATCTTTGCTTTGGCCC	60.074	20	ACATCACAACAGCACAGGGA	60.162	20	196	984	1179	TGTGAAGTTTTGTTGGCAGC	59.888	20	ACAGCACAGGGAAAACAAGG	60.149	20	251	921	1171	TGTGAAGTTTTGTTGGCAGC	59.888	20	ACATCACAACAGCACAGGGA	60.162	20	259	921	1179
PB.449.1	1	p1	(T)14	14	476	489	TAAAGACCCCCATCATCGTC	59.75	20	ATCAGTCTGCTGCTCCCAGT	60.017	20	121	424	544	CGAGGCAAGATCAAGTGGTT	60.255	20	ATCAGTCTGCTGCTCCCAGT	60.017	20	170	375	544	GCTGGATCAGTCCTTTCCAC	59.661	20	ATCAGTCTGCTGCTCCCAGT	60.017	20	214	331	544
PB.449.2	1	p3	(TCC)5	15	305	319	CTGATCTGGGAGAGGGATGA	60.152	20	TCCAGCAACTGCCTGTAAGA	59.591	20	147	226	372	CTGATCTGGGAGAGGGATGA	60.152	20	TCTCCAGCAACTGCCTGTAA	59.591	20	149	226	374	CTGATCTGGGAGAGGGATGA	60.152	20	GTCATCTCCAGCAACTGCCT	60.418	20	153	226	378
PB.450.1	1	p1	(T)31	31	1	31	--
PB.450.1	2	p1	(A)19	19	1079	1097	TCCTTCAGTCTGTGGCTCTG	59.125	20	CCAGCTGTTTTGGGGAATAA	59.931	20	138	987	1124	TCCTTCAGTCTGTGGCTCTG	59.125	20	CTGAAAAGAGTCCCCCAACA	60.081	20	190	987	1176	CCTTCAGTCTGTGGCTCTGG	60.997	20	CCAGCTGTTTTGGGGAATAA	59.931	20	137	988	1124
PB.451.1	1	p1	(T)18	18	348	365	CCGTTTATCATGAGCTCCGT	60.096	20	ATTTCTGAAACCTCGCGACA	60.776	20	181	271	451	GTAAGCTCGGCCGTTTATCA	60.23	20	ATTTCTGAAACCTCGCGACA	60.776	20	191	261	451	CGACCTCCACTTCTCCGTAA	60.246	20	ATTTCTGAAACCTCGCGACA	60.776	20	207	245	451
PB.451.1	2	p1	(T)18	18	2140	2157	CCAGCTGTTTTGGGGAATAA	59.931	20	TCCTTCAGTCTGTGGCTCTG	59.125	20	137	2111	2247	CTGAAAAGAGTCCCCCAACA	60.081	20	TCCTTCAGTCTGTGGCTCTG	59.125	20	189	2059	2247	CCAGCTGTTTTGGGGAATAA	59.931	20	CCTTCAGTCTGTGGCTCTGG	60.997	20	136	2111	2246
PB.451.3	1	p1	(T)16	16	332	347	CCGTTTATCATGAGCTCCGT	60.096	20	ATTTCTGAAACCTCGCGACA	60.776	20	179	255	433	GTAAGCTCGGCCGTTTATCA	60.23	20	ATTTCTGAAACCTCGCGACA	60.776	20	189	245	433	CGACCTCCACTTCTCCGTAA	60.246	20	ATTTCTGAAACCTCGCGACA	60.776	20	205	229	433
PB.456.1	1	p1	(A)11	11	2118	2128	TCACAGTAGAGCTTCGCTTCA	58.963	21	CATGCCAAAAACTACCTTGGA	59.982	21	123	2038	2160	TCACAGTAGAGCTTCGCTTCA	58.963	21	TCCATGCCAAAAACTACCTTG	59.982	21	125	2038	2162	CTCACAGTAGAGCTTCGCTTCA	59.958	22	CATGCCAAAAACTACCTTGGA	59.982	21	124	2037	2160
PB.459.1	1	p1	(T)28	28	1	28	--
PB.459.1	2	p2	(TA)6	12	155	166	TGAAGCACCTGATATGTCCAA	59.138	21	ACAAGAAAAGTGTGGGACGG	60.005	20	181	124	304	TGAAGCACCTGATATGTCCAA	59.138	21	GAAAAGTGTGGGACGGAGTC	59.555	20	177	124	300	TGAAGCACCTGATATGTCCA	57.608	20	ACAAGAAAAGTGTGGGACGG	60.005	20	181	124	304
PB.459.1	3	p3	(CCG)5	15	3355	3369	ACCGTCAACTCGTTGTTTCC	60.012	20	CCTGCTCTCTTCGCTCTCAG	60.567	20	196	3201	3396	TAGTGACGGTCTCGCCTTCT	60.012	20	CCTGCTCTCTTCGCTCTCAG	60.567	20	219	3178	3396	TAGTGACGGTCTCGCCTTCT	60.012	20	TGTTAAAGTGTGTCGTGGCG	60.753	20	263	3178	3440
PB.460.1	1	c	(T)10agcagtgtgttaaagtgtgtcgtggcgcggctctccgccgggaggaattatcctgctctcttcgctctcagttgaaaa(GCG)5	103	134	236	CGCTCTCAACTAGTCCGTCC	60.012	20	CCTGCGGTTTTCAGGATTT	60.059	19	244	46	289	CGCTCTCAACTAGTCCGTCC	60.012	20	CCAGATCCTCAGCTGGACA	59.92	19	225	46	270	CTCTCAACTAGTCCGTCCCG	59.861	20	CCTGCGGTTTTCAGGATTT	60.059	19	242	48	289
PB.460.1	2	p2	(AT)6	12	3425	3436	ACAAGAAAAGTGTGGGACGG	60.005	20	TGAAGCACCTGATATGTCCAA	59.138	21	181	3286	3466	GAAAAGTGTGGGACGGAGTC	59.555	20	TGAAGCACCTGATATGTCCAA	59.138	21	177	3290	3466	ACAAGAAAAGTGTGGGACGG	60.005	20	TGAAGCACCTGATATGTCCA	57.608	20	181	3286	3466
PB.460.2	1	c	(T)13agcagtgtgttaaagtgtgtcgtggcgcggctctccgccgggagaattatcctgctctcttcgctctcagttgaaaa(GCG)5	105	107	211	CGCTCTCAACTAGTCCGTCC	60.012	20	ATTACAAAAAGAGGCCTGCG	59.361	20	258	22	279	CTCTCAACTAGTCCGTCCCG	59.861	20	ATTACAAAAAGAGGCCTGCG	59.361	20	256	24	279	GCGTCGCTCTCAACTAGTCC	60.164	20	ATTACAAAAAGAGGCCTGCG	59.361	20	262	18	279
PB.460.2	2	p2	(AT)7	14	3469	3482	ACAAGAAAAGTGTGGGACGG	60.005	20	TGAAGCACCTGATATGTCCAA	59.138	21	183	3330	3512	GAAAAGTGTGGGACGGAGTC	59.555	20	TGAAGCACCTGATATGTCCAA	59.138	21	179	3334	3512	ACAAGAAAAGTGTGGGACGG	60.005	20	TGAAGCACCTGATATGTCCA	57.608	20	183	3330	3512
PB.462.1	1	p1	(T)26	26	1	26	--
PB.462.1	2	p2	(TG)6	12	338	349	AACCAGTCCAAGTCCCACAG	60.002	20	GGTGCCCAATAGACTGTGCT	60.142	20	152	243	394	AACCAGTCCAAGTCCCACAG	60.002	20	ACTGAAGACGTCCCCAACAG	60.151	20	132	243	374	TTGAAACCAGTCCAAGTCCC	59.943	20	GGTGCCCAATAGACTGTGCT	60.142	20	156	239	394
PB.462.1	3	p3	(AGG)6	18	894	911	TAGGAACTGCCACAGAGGCT	60.012	20	TCAAGTCCCCCAACTGTCTC	60.088	20	258	698	955	ACAGAGGCTTCAGATTGGGA	59.803	20	TCAAGTCCCCCAACTGTCTC	60.088	20	247	709	955	CAGAGGCTTCAGATTGGGAA	60.331	20	TCAAGTCCCCCAACTGTCTC	60.088	20	246	710	955
PB.462.1	4	p3	(CTG)5	15	2336	2350	GAGGTCGTTGTGGAGGTCAT	59.969	20	AGCCGAGAGAACAAGCGTAA	60.154	20	219	2164	2382	GAGGTCGTTGTGGAGGTCAT	59.969	20	GCCGAGAGAACAAGCGTAAG	60.154	20	218	2164	2381	GAGGTCGTTGTGGAGGTCAT	59.969	20	GAGGTGTGCAGCAGTAGCAG	59.801	20	237	2164	2400
PB.462.1	5	p1	(G)11	11	3275	3285	GTCTGTTCAGGAGGGAGTCG	59.835	20	ttgccgtaggAGTTCAGGTC	60.255	20	152	3157	3308	ACTGAAAATGGCTGCTTTGG	60.249	20	ttgccgtaggAGTTCAGGTC	60.255	20	277	3032	3308	GCGGGCAATATTATCAGTGG	60.31	20	ttgccgtaggAGTTCAGGTC	60.255	20	256	3053	3308
PB.464.1	1	p1	(T)13	13	625	637	GGTGGTTCAGTTGTGTGACG	60.047	20	CCTGCACTGACAAAAAGGGT	60.149	20	265	481	745	GGTGGTTCAGTTGTGTGACG	60.047	20	ACCTGCACTGACAAAAAGGG	60.149	20	266	481	746	GGTGGTTCAGTTGTGTGACG	60.047	20	GGATACACTGGCATGTGTGG	59.837	20	227	481	707
PB.465.1	1	p1	(T)12	12	3056	3067	CAATTCGCAGTCAAAGCAAA	59.992	20	GGCACCTTGTAAGGGACAAA	59.971	20	280	3002	3281	GACAATTCGCAGTCAAAGCA	59.995	20	TCACAGTTCTTGGCGATTTG	59.84	20	153	3000	3152	CACAGGGGATGAGGAGAAAA	60.042	20	TCACAGTTCTTGGCGATTTG	59.84	20	224	2929	3152
PB.468.1	1	p2	(GT)6	12	2016	2027	GAAGGATGGGCAAGAAGTCA	60.195	20	ACGAGCAAACAGCATCACAC	59.912	20	271	1856	2126	TGAAGGATGGGCAAGAAGTC	60.195	20	ACGAGCAAACAGCATCACAC	59.912	20	272	1855	2126	CATCTCAGTGTGTGCGTGTG	59.931	20	AAGGTGGAACGAGCAAACAG	60.291	20	145	1990	2134
PB.468.1	2	p1	(A)15	15	2608	2622	TCATAGGTGACGTGGTTGCT	59.165	20	TGAAACCAAACGTCTCTGAGG	60.275	21	200	2548	2747	GTCATAGGTGACGTGGTTGCT	60.05	21	TGAAACCAAACGTCTCTGAGG	60.275	21	201	2547	2747	TCATAGGTGACGTGGTTGCT	59.165	20	CCTAGGTGGTTGGTTCACAA	58.468	20	152	2548	2699
PB.468.3	1	p2	(TG)10	20	971	990	GGCGCTCCAAGAGTGTTTAC	59.882	20	CTTTGTCACCCTCTGGTGGT	60.002	20	194	871	1064	GGCGCTCCAAGAGTGTTTAC	59.882	20	CCAGACTTGGGTCCAGATGT	59.962	20	218	871	1088	GCGGAGTCTACCTGCTCAAG	60.156	20	CTTTGTCACCCTCTGGTGGT	60.002	20	236	829	1064
PB.468.3	2	p2	(GT)6	12	1888	1899	GAAGGATGGGCAAGAAGTCA	60.195	20	ACGAGCAAACAGCATCACAC	59.912	20	271	1728	1998	TGAAGGATGGGCAAGAAGTC	60.195	20	ACGAGCAAACAGCATCACAC	59.912	20	272	1727	1998	CATCTCAGTGTGTGCGTGTG	59.931	20	AAGGTGGAACGAGCAAACAG	60.291	20	145	1862	2006
PB.469.1	1	c	(TG)11tccgtctcgaaggggctattccacagaggccaaatataggccttgaatggttgaaatagctgtgttatccctgactaagagtgctatcttt(AC)13aacacacac(CA)8	164	177	340	GAGTTGACTCCAGGGTTTGG	59.549	20	CCGGAAAATTGTGTGTCTGT	58.469	20	280	119	398	GTTGACTCCAGGGTTTGGTC	59.405	20	GCCGGAAAATTGTGTGTCTG	61.475	20	279	121	399	GTTGACTCCAGGGTTTGGTC	59.405	20	CCGGAAAATTGTGTGTCTGT	58.469	20	278	121	398
PB.469.1	2	p2	(TG)11	22	1136	1157	TGTGACCACTTTTCCTCATCC	59.958	21	GGGATGGGTTGACCTGAATA	59.605	20	243	976	1218	GACCACTTTTCCTCATCCTCC	59.927	21	GGGATGGGTTGACCTGAATA	59.605	20	240	979	1218	GGCAGCTAACCTGATAGAGGG	60.235	21	GGGATGGGTTGACCTGAATA	59.605	20	277	942	1218
PB.469.1	3	p2	(CA)19	38	1345	1382	TATTCAGGTCAACCCATCCC	59.605	20	AGGAGGTGGAGTTTCCCACT	59.968	20	261	1199	1459	TATTCAGGTCAACCCATCCC	59.605	20	CCCAGGGAGTGTGTTTAGGA	59.959	20	277	1199	1475	TATTCAGGTCAACCCATCCC	59.605	20	AACCGCAGAGTGAGTGTGTG	59.94	20	234	1199	1432
PB.469.1	4	p1	(T)15	15	2439	2453	TTGGAGATTCCGATCCAGAC	60.011	20	CAAACACACTCCGCGTAAGA	59.904	20	271	2400	2670	CACCTGGCATCCATACACAC	59.837	20	GAGGTTCAGAGGTTTCAGCG	59.989	20	178	2567	2744	CACCTGGCATCCATACACAC	59.837	20	GCCAGACAGGAGGTTCAGAG	59.986	20	187	2567	2753
PB.469.1	5	p2	(CA)6	12	2591	2602	TTGGAGATTCCGATCCAGAC	60.011	20	CAAACACACTCCGCGTAAGA	59.904	20	271	2400	2670	CACCTGGCATCCATACACAC	59.837	20	GAGGTTCAGAGGTTTCAGCG	59.989	20	178	2567	2744	CACCTGGCATCCATACACAC	59.837	20	GCCAGACAGGAGGTTCAGAG	59.986	20	187	2567	2753
PB.469.1	6	p2	(GT)6	12	2937	2948	CGCTGAAACCTCTGAACCTC	59.989	20	cATCTGGAAAATCACCACCC	60.173	20	264	2725	2988	CTCTGAACCTCCTGTCTGGC	59.986	20	cATCTGGAAAATCACCACCC	60.173	20	255	2734	2988	GTCAGGCACCACAAGGAAAT	59.973	20	cATCTGGAAAATCACCACCC	60.173	20	101	2888	2988
PB.470.1	1	p2	(TG)18	36	390	425	CGTGCGTATGCAGAAGATTG	60.423	20	GGCATGTGCAAGTTATGGTG	59.995	20	274	230	503	TCGTGCGTATGCAGAAGATT	59.449	20	GGCATGTGCAAGTTATGGTG	59.995	20	275	229	503	CGTGCGTATGCAGAAGATTG	60.423	20	CAGGCATGTGCAAGTTATGG	60.134	20	276	230	505
PB.470.1	2	c	(GT)6atgtatata(TG)6	33	1039	1071	ATGATCTATTGGCTGGTGGG	59.773	20	CTCCCTACGCCCATTAACAA	59.953	20	258	930	1187	ATCTATTGGCTGGTGGGTGA	60.34	20	CTCCCTACGCCCATTAACAA	59.953	20	255	933	1187	TGATCTATTGGCTGGTGGGT	60.34	20	CTCCCTACGCCCATTAACAA	59.953	20	257	931	1187
PB.470.1	3	p2	(TG)19	38	1266	1303	TTGTTAATGGGCGTAGGGAG	59.953	20	GGCTATAGGAGACCAAGGGC	60.06	20	246	1168	1413	TTGTTAATGGGCGTAGGGAG	59.953	20	GACCAAGGGCATGAGGACTA	60.073	20	236	1168	1403	TTGTTAATGGGCGTAGGGAG	59.953	20	TGGGCTTTGAATAGTCCTCG	60.206	20	270	1168	1437
PB.472.1	1	p1	(A)10	10	891	900	AATGGAAGTTTTATGGCCGA	59.411	20	GGCTCCACCTGCTGGTAATA	60.096	20	184	805	988	GGAAGTTTTATGGCCGACAG	59.569	20	ACAAGATGCACGAAATGGCT	60.667	20	197	808	1004	AAATGGAAGTTTTATGGCCG	58.943	20	GGCTCCACCTGCTGGTAATA	60.096	20	185	804	988
PB.474.1	1	p2	(CT)7	14	937	950	TTACTGCCAAGACAATGCCA	60.257	20	TCCTGGAGGCTTTGAACTGT	59.844	20	276	910	1185	GGCAGGGAGAAACTCTGATG	59.803	20	GGGGAAATAGGGAAAACAGC	59.777	20	248	826	1073	TACTGCCAAGACAATGCCAC	59.722	20	TCCTGGAGGCTTTGAACTGT	59.844	20	275	911	1185
PB.474.1	2	p2	(GT)9	18	2714	2731	TTCCATGTTTGTCTATGCGG	59.542	20	TGTCCATCCACTTCCCTTTC	59.903	20	217	2573	2789	TTCCATGTTTGTCTATGCGG	59.542	20	TTGCGATGTCAACTGTGGTT	60.16	20	242	2573	2814	TTCCATGTTTGTCTATGCGG	59.542	20	TTTGCGATGTCAACTGTGGT	60.16	20	243	2573	2815
PB.477.1	1	p1	(T)10	10	1714	1723	CAGTACGCTTGTCAGTCGGA	60.049	20	TTTCACACATACGGCAAAACA	60.022	21	232	1556	1787	CAGTACGCTTGTCAGTCGGA	60.049	20	TGTTTTTCACACATACGGCAA	60.022	21	236	1556	1791	AGCCTGAGTCCGACAATGTT	59.727	20	TGTTTTTCACACATACGGCAA	60.022	21	270	1522	1791
PB.477.1	2	p1	(A)10	10	2900	2909	TTCACAGGTTGTTTTGGCTG	59.734	20	AAATATTCTGTGGGGAGGGG	60.011	20	224	2724	2947	TAAGTGGCCAAATTGCAGTG	59.729	20	AAATATTCTGTGGGGAGGGG	60.011	20	200	2748	2947	CTTTGGCTATTGGTTGTGGG	60.357	20	AAATATTCTGTGGGGAGGGG	60.011	20	127	2821	2947
PB.478.1	1	p1	(A)15	15	1006	1020	TTTGAACCCTTCACGTCTCC	60.088	20	CCAGGCCTTTATTGAAACCA	59.931	20	241	905	1145	GGCTAAGCTCTTTGTGCAGG	60.154	20	CCAGGCCTTTATTGAAACCA	59.931	20	266	880	1145	GGGCTAAGCTCTTTGTGCAG	60.154	20	CCAGGCCTTTATTGAAACCA	59.931	20	267	879	1145
PB.479.1	1	p3	(GGA)8	24	154	177	AGCTCCGTTAGTGACAAGCC	59.501	20	ACAAAGTTGACGTTGGACCC	59.867	20	235	112	346	AGCTCCGTTAGTGACAAGCC	59.501	20	CGAGGAGAGAGTGCACATGA	60.138	20	201	112	312	AGCTCCGTTAGTGACAAGCC	59.501	20	GTCAGAACGGCACTCTTTCC	59.851	20	274	112	385
PB.480.2	1	c	(A)10catggttaacaggttcatttatcgcaaaatcactaatatgaatgatattcattttttaccatcaccaatttactatttattttcagcccca(TTTG)5	121	1565	1685	tctgaattcactcgcgaaaa	59.542	20	tcctgaatccaaacagtcaca	59.124	21	228	1540	1767	tctgaattcactcgcgaaaa	59.542	20	ctcctgaatccaaacagtcaca	60.149	22	229	1540	1768	ctgaattcactcgcgaaaaa	59.037	20	tcctgaatccaaacagtcaca	59.124	21	227	1541	1767
PB.480.2	2	p1	(T)12	12	1898	1909	aaaaggtctgcaaatcgcac	60.257	20	tcctttgacaaccaagcaca	60.278	20	262	1861	2122	aaaaggtctgcaaatcgcac	60.257	20	ctttgacaaccaagcacacg	60.338	20	260	1861	2120	aaaaggtctgcaaatcgcac	60.257	20	gatgtgtcttggcctcatca	59.637	20	184	1861	2044
PB.480.2	3	p2	(TA)8	16	2718	2733	gcaacaggacagctttgaca	60.032	20	cagagctacaaccatagggca	60.277	21	178	2583	2760	tgcctacacaaggtgagcag	60.049	20	cagagctacaaccatagggca	60.277	21	140	2621	2760	tgcctacacaaggtgagcag	60.049	20	tggccaaaacttgggtgtta	61.28	20	263	2621	2883
PB.480.3	1	p1	(T)10	10	2184	2193	CAGCTCCAATCAGTGCAAAA	59.988	20	AAAAGCACCATGTAGCCTGC	60.278	20	277	2073	2349	TGCAGCTAGAGGACAGACCA	59.726	20	AAAAGCACCATGTAGCCTGC	60.278	20	242	2108	2349	GCTTCTGCCAATTTCTTGGA	60.331	20	AAAAGCACCATGTAGCCTGC	60.278	20	190	2160	2349
PB.481.1	1	p1	(T)10	10	667	676	ACTCCATTCCCTCTCCACCT	59.929	20	GTGGGTTGGGATTATCATGG	59.871	20	265	620	884	ACTCCATTCCCTCTCCACCT	59.929	20	CCAACAGGCAAGTCACACAC	60.203	20	240	620	859	ACTCCATTCCCTCTCCACCT	59.929	20	ACCAACAGGCAAGTCACACA	60.203	20	241	620	860
PB.482.2	1	c*	(T)15ctctttttgggcgaaacctgttgtcagtttcccccggaccagggtttgatgccagttccacccgtatctgccccgagttaccctctgg(A)12(AAG)13*	152	155	306	GTTTTCCGGCGAATAAAGGT	60.312	20	GGCGGAGAAGAAGAATCCAG	61.23	20	256	74	329	GTTTTCCGGCGAATAAAGGT	60.312	20	GGCGGAGAAGAAGAATCCA	60.288	19	256	74	329	GATCATGATGGGGACGTTTT	59.611	20	GGCGGAGAAGAAGAATCCAG	61.23	20	271	59	329
PB.483.2	1	p1	(T)12	12	3135	3146	ATTTGAGGGGTACCTTGGCT	59.827	20	CCCAATCTTTGGATGCAGTT	59.933	20	271	3106	3376	ATTTGAGGGGTACCTTGGCT	59.827	20	ATTTGCCCAATCTTTGGATG	59.762	20	276	3106	3381	GAGGGGTACCTTGGCTTTTT	59.46	20	CCCAATCTTTGGATGCAGTT	59.933	20	267	3110	3376
PB.484.1	1	p1	(T)22	22	1655	1676	TGTACCCTTTCATTGTCCTGG	59.838	21	CTAGCCGCCAGAAAACCATA	60.223	20	167	1615	1781	TGTCCTGGTTTGTGTTCAGTG	59.626	21	TAGCCGCCAGAAAACCATAG	60.223	20	153	1628	1780	TGTCCTGGTTTGTGTTCAGTG	59.626	21	CTAGCCGCCAGAAAACCATA	60.223	20	154	1628	1781
PB.485.1	1	c	(TG)9tc(TG)12	44	1059	1102	CGAAGCTGACTCTCTCCTGG	60.275	20	CCACAGCCAAGGACACATAA	59.566	20	271	867	1137	GCGAAGCTGACTCTCTCCTG	60.431	20	CCACAGCCAAGGACACATAA	59.566	20	272	866	1137	TCATTCAGGCTCCTCACAGAT	59.818	21	GCTTGCTTTAGGTTTCACGC	60.025	20	214	1027	1240
PB.486.1	1	p2	(AC)16	32	307	338	CATTTCCGCAAAGTCAGGAT	60.074	20	GTTGCAGCGCAATGAAATAA	59.848	20	197	269	465	AACATTTCCGCAAAGTCAGG	60.11	20	GTTGCAGCGCAATGAAATAA	59.848	20	199	267	465	GTTGGGCTCCAATGAAACAT	59.797	20	GTTGCAGCGCAATGAAATAA	59.848	20	265	201	465
PB.486.1	2	p1	(A)10	10	1556	1565	CCCTCAACACCCACCTCTTA	59.959	20	GCTCGGACTTGTGGCTTTAG	60.015	20	213	1484	1696	CCCTCAACACCCACCTCTTA	59.959	20	CTGGGGGTAAACGTGAAGAA	59.964	20	181	1484	1664	TCCCCACTTCTCTCTCCTGA	59.913	20	GCTCGGACTTGTGGCTTTAG	60.015	20	263	1434	1696
PB.486.1	3	p2	(AC)6	12	2748	2759	CTCTCCTGGAAGGCAAAGTG	59.982	20	aacagccaacacaacccagt	60.466	20	172	2630	2801	CTCTCCTGGAAGGCAAAGTG	59.982	20	gtggttttgaaaatcctgcg	60.481	20	258	2630	2887	CTCTCCTGGAAGGCAAAGTG	59.982	20	accacaacagccaacacaac	59.493	20	177	2630	2806
PB.488.1	1	p4	(CTCC)6	24	139	162	tcacttaccgagggatccag	60.065	20	atgttcaccaaactccccac	59.679	20	267	76	342	tcacttaccgagggatccag	60.065	20	acatgttcaccaaactcccc	59.679	20	269	76	344	tcacttaccgagggatccag	60.065	20	caaactccccacgacaactc	60.545	20	259	76	334
PB.488.1	2	p3	(TTA)5	15	274	288	tcacttaccgagggatccag	60.065	20	atgttcaccaaactccccac	59.679	20	267	76	342	tcacttaccgagggatccag	60.065	20	acatgttcaccaaactcccc	59.679	20	269	76	344	tcacttaccgagggatccag	60.065	20	caaactccccacgacaactc	60.545	20	259	76	334
PB.488.1	3	p1	(T)11	11	484	494	cgtcaagggcaactttctgt	60.291	20	ccatccaacatccccataac	59.871	20	274	410	683	cgtcaagggcaactttctgt	60.291	20	accatccaacatccccataa	59.871	20	275	410	684	cgtcaagggcaactttctgt	60.291	20	aaccatccaacatccccata	59.871	20	276	410	685
PB.488.1	4	p1	(T)11	11	2921	2931	tgtagtgccacagcaactcc	59.905	20	actgttttgattggaaggcg	60.11	20	135	2894	3028	tgtagtgccacagcaactcc	59.905	20	ctgttttgattggaaggcgt	60.11	20	134	2894	3027	tgtagtgccacagcaactcc	59.905	20	acatgggagcaaaaggactg	60.111	20	151	2894	3044
PB.492.1	1	p1	(T)11	11	2076	2086	GCCTTTCACTGGGACTCAAA	60.232	20	CAAAGCCTGTGGCTACTTCC	59.875	20	107	2047	2153	TTTGCCTTTCACTGGGACTC	60.232	20	CAAAGCCTGTGGCTACTTCC	59.875	20	110	2044	2153	GCCTTTCACTGGGACTCAAA	60.232	20	AAAGCCTGTGGCTACTTCCA	59.875	20	106	2047	2152
PB.492.2	1	p1	(T)13	13	1716	1728	GAACTGGCACTGATCAGCAA	59.992	20	ATGCAGATGCTGTAGGGGTC	60.104	20	276	1688	1963	GAACTGGCACTGATCAGCAA	59.992	20	GCAGATGCTGTAGGGGTCAT	60.104	20	274	1688	1961	GAACTGGCACTGATCAGCAA	59.992	20	ACACCAGACCCCAACTGAAC	59.859	20	246	1688	1933
PB.492.2	2	p2	(CA)9	18	2151	2168	GACCCCTACAGCATCTGCAT	60.104	20	CAGCTAGAGGGCTGGAAAGA	59.711	20	248	1944	2191	GTTCAGTTGGGGTCTGGTGT	59.859	20	CAGCTAGAGGGCTGGAAAGA	59.711	20	278	1914	2191	GACCCCTACAGCATCTGCAT	60.104	20	GACAGCTAGAGGGCTGGAAA	59.574	20	250	1944	2193
PB.494.1	1	c	(AC)16(CA)7	46	1	46	--
PB.494.1	2	p1	(C)11	11	3415	3425	--
PB.495.1	1	p1	(A)13	13	1030	1042	CATCAAGAGGGCCCTACAGT	59.162	20	AATACCATGTGCTGCCCTTC	59.962	20	277	878	1154	CATCAAGAGGGCCCTACAGT	59.162	20	AGAAATACCATGTGCTGCCC	59.962	20	280	878	1157	AGGAAAAATCCTTTTCGGCA	60.902	20	AATACCATGTGCTGCCCTTC	59.962	20	252	903	1154
PB.499.1	1	p1	(T)23	23	1	23	--
PB.499.2	1	p2	(TG)9	18	1615	1632	TAGATCACCGCTGTCAGCCT	60.966	20	AGCTTTGTGGGCTTTGAAGA	59.993	20	246	1535	1780	TTCGTTTTGCTGAGCCGTAT	60.772	20	TCCATTCTTCAACCTGCACA	60.24	20	254	1412	1665	TTCGTTTTGCTGAGCCGTAT	60.772	20	CCATTCTTCAACCTGCACAA	59.691	20	253	1412	1664
PB.499.2	2	p1	(T)10	10	2005	2014	TCACATCAACGAAACACCAAA	59.996	21	TGGTTATGTTGCTGGTCACAG	59.624	21	207	1913	2119	TCACATCAACGAAACACCAAA	59.996	21	TGGTTATGTTGCTGGTCACA	58.543	20	207	1913	2119	CACCAAATTCTGCTGCTAACC	59.761	21	TGGTTATGTTGCTGGTCACA	58.543	20	193	1927	2119
PB.501.1	1	c	(GT)8(GA)6	28	571	598	TGTGGCTGAGGATGTTTTGA	60.24	20	TCCAGGAGCCACTCATTACC	60.073	20	272	353	624	TGTGGCTGAGGATGTTTTGA	60.24	20	CAAATCCAGGAGCCACTCAT	60.073	20	276	353	628	CTGTGGCTGAGGATGTTTTG	59.288	20	TCCAGGAGCCACTCATTACC	60.073	20	273	352	624
PB.502.1	1	p3	(CCT)7	21	1376	1396	CGAGGCAAAAGTAGTCAGGC	60.015	20	GCTGTAATCCTCCTCGGTCA	60.218	20	274	1236	1509	CCGAGGCAAAAGTAGTCAGG	59.869	20	GCTGTAATCCTCCTCGGTCA	60.218	20	275	1235	1509	CCCGAGGCAAAAGTAGTCAG	59.869	20	GCTGTAATCCTCCTCGGTCA	60.218	20	276	1234	1509
PB.503.1	1	c	(CA)8g(CA)10tatatatatacaaatacactcatgcctgtttggggttctc(T)13	90	412	501	GGCACATGCCTCTGACTGTA	59.862	20	AAGCAGGTAGTTGTGGGTGG	60.028	20	232	327	558	TTGTCACTGCTCAGGCACTC	60.187	20	AAGCAGGTAGTTGTGGGTGG	60.028	20	187	372	558	GGCACATGCCTCTGACTGTA	59.862	20	CTCTCTGTGCAGAAGGGGAG	60.127	20	255	327	581
PB.503.1	2	p1	(T)11	11	1912	1922	TGGTTCCCAGTTGTTGTGAA	59.976	20	TTTTTGCAGAGTTGCAGATAACA	59.939	23	261	1700	1960	ATTACTGCTGCTGCTCGGTT	60.044	20	TTTTTGCAGAGTTGCAGATAACA	59.939	23	168	1793	1960	ACTGCTGCTGCTCGGTTTAT	60.044	20	TTTTTGCAGAGTTGCAGATAACA	59.939	23	165	1796	1960
PB.503.1	3	p3	(GAG)5	15	3485	3499	GTGGACTCCATCCCGTTAGA	59.927	20	TCGAGACGTAAAGTGGGACC	60.111	20	174	3385	3558	AGTGGGACCACGACTACGAC	60.033	20	ccgcaagcaatcatcAAATA	59.662	20	203	3404	3606	GTGGACTCCATCCCGTTAGA	59.927	20	ccgcaagcaatcatcAAATA	59.662	20	222	3385	3606
PB.504.3	1	p1	(C)11	11	1894	1904	tgaggtgcctctttcaccat	60.656	20	tgcatcatctcagccagaac	59.95	20	219	1740	1958	tgaggtgcctctttcaccat	60.656	20	gcatcatctcagccagaaca	59.95	20	218	1740	1957	tgaggtgcctctttcaccat	60.656	20	ctgcatcatctcagccagaa	60.096	20	220	1740	1959
PB.506.2	1	p1	(T)10	10	1941	1950	AAAGTGATCGGGAAAAGTGC	59.174	20	CTGCCAGAGCAAATGAAACA	59.988	20	179	1882	2060	AAAGTGATCGGGAAAAGTGC	59.174	20	AGAGCTGAAAGGAATGGCAA	59.955	20	138	1882	2019	AAAGTGATCGGGAAAAGTGC	59.174	20	ATGGTGGTATCTGCCAGAGC	60.104	20	189	1882	2070
PB.507.1	1	p2	(GT)15	30	1235	1264	gctttcctgttgatgcttgg	60.776	20	tgttggcttttattccctcg	60.067	20	279	1046	1324	ttagcctgttgaatcgtggg	61.021	20	agggaagtcgacagcagaaa	59.989	20	271	1171	1441	ttagcctgttgaatcgtggg	61.021	20	caagacggcccaaaataaga	60.067	20	230	1171	1400
PB.507.1	2	p1	(T)21	21	2539	2559	TGCAACAACTAAGTGGCCTG	59.904	20	tcacaactccaagcatccag	59.831	20	264	2470	2733	TGCAACAACTAAGTGGCCTG	59.904	20	CAGAAGCAGGACACGGCTAT	60.419	20	118	2470	2587	TGCAACAACTAAGTGGCCTG	59.904	20	AGAAGCAGGACACGGCTATG	60.419	20	117	2470	2586
PB.507.1	3	p1	(T)15	15	3623	3637	taatatcaacgggactccgc	59.923	20	tattgtgtgattgggcgaaa	59.93	20	268	3579	3846	taatatcaacgggactccgc	59.923	20	tctattgtgtgattgggcga	60.073	20	270	3579	3848	taatatcaacgggactccgc	59.923	20	gggcgaaatgtaggcactta	60.096	20	256	3579	3834
PB.507.2	1	c	(TC)12tgtctctctctgtctctctcgacgtttcttccagcagattttatctcccccctccct(C)11	92	47	138	GACCAGAAGAGCAAACACGG	60.833	20	AAGGCCACAATCATCTGAGC	60.226	20	260	0	259	GACCAGAAGAGCAAACACGG	60.833	20	CACATGACAAAAGGCCACAA	60.552	20	270	0	269	CGAGAGGAAGCAGCGAAAT	60.63	19	GTCACTGGTGTTTCCACACG	60.047	20	273	20	292
PB.507.2	2	p2	(TG)24	48	1381	1428	TTAGCCTGTTGAATCGTGGG	61.021	20	AGGGAAGTCGACAGCAGAAA	59.989	20	272	1320	1591	TTTTAGCCTGTTGAATCGTGG	60.117	21	AGGGAAGTCGACAGCAGAAA	59.989	20	274	1318	1591	TTAGCCTGTTGAATCGTGGG	61.021	20	CACAGCACTCCTAAATGCCA	59.864	20	249	1320	1568
PB.507.2	3	p1	(T)18	18	1868	1885	CTAACATTGAGCTGGCCGTT	60.27	20	AACACTCAGCCTCAACCAGG	60.298	20	278	1759	2036	GCCCCATTTCTGTGGAGTAG	59.55	20	AACACTCAGCCTCAACCAGG	60.298	20	256	1781	2036	GCATGAGGGCAGAATGAAAG	60.744	20	AGCACCGCGATACAGTCTCT	60.043	20	270	1810	2079
PB.507.2	4	p1	(T)16	16	2669	2684	ATGCGCCTCTGATTTCTGAC	60.37	20	AGAAGCAGGACACGGCTATG	60.419	20	171	2541	2711	ATGCGCCTCTGATTTCTGAC	60.37	20	CAGAAGCAGGACACGGCTAT	60.419	20	172	2541	2712	GCGCCTCTGATTTCTGACTT	59.579	20	CAGAAGCAGGACACGGCTAT	60.419	20	170	2543	2712
PB.507.3	1	p4	(TTTA)6	24	85	108	ACTCGTCCTTGTTTTGGTGC	60.156	20	TCACCGGAGTGGGAATAAAG	59.926	20	121	46	166	ACTCGTCCTTGTTTTGGTGC	60.156	20	CTCACCGGAGTGGGAATAAA	59.926	20	122	46	167	ACTCGTCCTTGTTTTGGTGC	60.156	20	CGGAGTGGGAATAAAGCTGA	60.206	20	117	46	162
PB.507.3	2	p2	(TG)15	30	1388	1417	AGCTTTCCTGTGATGCTTGG	60.397	20	TGGGTGTTGCTTTTATTCCC	59.801	20	277	1201	1477	TTAGCCTGTTGAATCGTGGG	61.021	20	AGGGAAGTCGACAGCAGAAA	59.989	20	260	1326	1585	TTAGCCTGTTGAATCGTGGG	61.021	20	TCCTAAATGCCAAGACACCC	59.933	20	229	1326	1554
PB.507.3	3	p1	(T)15	15	2659	2673	gcgcctctgatttctgactt	59.579	20	cagaagcaggacacggctat	60.419	20	169	2533	2701	gcgcctctgatttctgactt	59.579	20	agaagcaggacacggctatg	60.419	20	168	2533	2700	gttaaaatgagcattgcgcc	60.597	20	cagaagcaggacacggctat	60.419	20	184	2518	2701
PB.508.1	1	p1	(T)22	22	1	22	--
PB.508.1	2	c	(A)10gtttgtctttgaatttcatgtgtc(A)12	46	375	420	ACTGTCTGAGCCCCCTTTTT	60.11	20	TCTCCTCCCCATTACCAGAA	59.478	20	256	293	548	ACTGTCTGAGCCCCCTTTTT	60.11	20	TTTTTCCTTCAAGGTGCCTC	59.288	20	157	293	449	CCCAACCCAAATCTCAAATG	60.162	20	TTTTTCCTTCAAGGTGCCTC	59.288	20	241	209	449
PB.508.1	3	c*	(GA)7(A)13*	26	546	571	TGACTGAGGTGTGGATGGAG	59.659	20	AATCCCTCCTGGAAAACCTG	60.298	20	262	354	615	GAGGCACCTTGAAGGAAAAA	59.288	20	CTGGGATAAGCGGAAGACAG	59.83	20	235	430	664	TGACTGAGGTGTGGATGGAG	59.659	20	CAAATCCCTCCTGGAAAACC	60.663	20	264	354	617
PB.508.1	4	c	(GAG)5gaaggtgacgatgataaaggaatggtacagttgaaagtggtttgagaggaagtggaggtttttttcg(T)18	100	1049	1148	GAGAATCAGACCGGTGAATGA	60.065	21	ACAATCTCTTTGACGAAGCAA	57.619	21	279	1025	1303	TGAGAGAATCAGACCGGTGA	59.34	20	TCTTTGACGAAGCAATAAAATCA	58.927	23	276	1022	1297	TGAGAGAATCAGACCGGTGA	59.34	20	TCTTTGACGAAGCAATAAAATCAA	60.127	24	276	1022	1297
PB.509.1	1	p1	(T)28	28	1	28	--
PB.509.1	2	c	(A)16cgaaaaaaacctccacttcctctcaaaccactttcaactgtaccattcctttatcatcgtcacct(TCC)5	96	1183	1278	ACAATCTCTTTGACGAAGCAA	57.619	21	TGAGAGAATCAGACCGGTGA	59.34	20	280	1026	1305	ACAATCTCTTTGACGAAGCAA	57.619	21	GAGAATCAGACCGGTGAATGA	60.065	21	277	1026	1302	TCTTTGACGAAGCAATAAAATCA	58.927	23	TGAGAGAATCAGACCGGTGA	59.34	20	274	1032	1305
PB.509.1	3	c*	(T)11(TC)7*	24	1757	1780	AATCCCTCCTGGAAAACCTG	60.298	20	TGACTGAGGTGTGGATGGAG	59.659	20	261	1711	1971	CTGGGATAAGCGGAAGACAG	59.83	20	GAGGCACCTTGAAGGAAAAA	59.288	20	233	1662	1894	CAAATCCCTCCTGGAAAACC	60.663	20	TGACTGAGGTGTGGATGGAG	59.659	20	263	1709	1971
PB.509.1	4	c	(T)12gacacatgaaattcaaagacaaac(T)11	47	1906	1952	AATCCCTCCTGGAAAACCTG	60.298	20	TGACTGAGGTGTGGATGGAG	59.659	20	261	1711	1971	CTGGGATAAGCGGAAGACAG	59.83	20	GAGGCACCTTGAAGGAAAAA	59.288	20	233	1662	1894	CAAATCCCTCCTGGAAAACC	60.663	20	TGACTGAGGTGTGGATGGAG	59.659	20	263	1709	1971
PB.512.1	1	p1	(T)20	20	1	20	--
PB.512.1	2	p1	(T)15	15	397	411	GAAGGACAAGGAGCTGGATG	59.803	20	GCATCAGGCAAATTTAAGCC	59.688	20	220	225	444	TGCAGCTGTGAAAAGTGACA	59.164	20	CATACCTGACCCAAGCGACT	60.134	20	163	354	516	TGCAGCTGTGAAAAGTGACA	59.164	20	ATACCTGACCCAAGCGACTG	60.134	20	162	354	515
PB.512.1	3	p2	(GT)7	14	2283	2296	GAGTGACGGACTGCATCTCA	59.988	20	CACACGCACACATACACTGC	59.811	20	162	2225	2386	CCAGCAGGAGTTCTGTCCTC	59.986	20	CACACGCACACATACACTGC	59.811	20	245	2142	2386	TCCAGCAGGAGTTCTGTCCT	59.986	20	CACACGCACACATACACTGC	59.811	20	246	2141	2386
PB.512.1	4	p2	(CA)9	18	2538	2555	AGTAGCTGCCCATCACAAGC	60.428	20	CACAGTCATGAACCCTGGTG	59.997	20	270	2467	2736	AGTAGCTGCCCATCACAAGC	60.428	20	TCTGTCTGTGCGGGAATGTA	60.263	20	235	2467	2701	AGTAGCTGCCCATCACAAGC	60.428	20	TGTGCGGGAATGTATAGCAG	59.712	20	229	2467	2695
PB.514.1	1	p3	(CTG)7	21	203	223	CGTCACAAACACTGCTCGTT	59.946	20	CAGCTCGCTGCAGTAGTCAC	59.953	20	248	82	329	CGTCACAAACACTGCTCGTT	59.946	20	ATCTGGGAAGGAAGACAGCA	59.803	20	215	82	296	CGTCACAAACACTGCTCGTT	59.946	20	CATCTGGGAAGGAAGACAGC	59.803	20	216	82	297
PB.514.1	2	p2	(TG)14	28	1652	1679	GCATCCTGCATTCTGAGACA	59.95	20	TTCCCTAGCCCCTTACCCTA	59.918	20	263	1596	1858	TGCATCCTGCATTCTGAGAC	59.95	20	TTCCCTAGCCCCTTACCCTA	59.918	20	264	1595	1858	GCATCCTGCATTCTGAGACA	59.95	20	TCCCTAGCCCCTTACCCTAA	59.918	20	262	1596	1857
PB.514.1	3	p2	(TG)12	24	1907	1930	TTAGGGTAAGGGGCTAGGGA	59.918	20	TTTTGTGGCTTCTCTTTGGG	60.22	20	186	1838	2023	TAGGGTAAGGGGCTAGGGAA	59.918	20	TTTTGTGGCTTCTCTTTGGG	60.22	20	185	1839	2023	AGGGTAAGGGGCTAGGGAAT	60.163	20	TTTTGTGGCTTCTCTTTGGG	60.22	20	184	1840	2023
PB.514.2	1	p2	(TG)8	16	117	132	CAAACACCTGGAACACCTTG	59.03	20	CATTGTGTCATTGGTCAGGC	59.967	20	242	57	298	CAAACACCTGGAACACCTTG	59.03	20	CATTGGTCAGGCTCTGGAAT	60.073	20	234	57	290	ACAAACACCTGGAACACCTTG	59.915	21	CATTGTGTCATTGGTCAGGC	59.967	20	243	56	298
PB.514.2	2	p2	(TG)23	46	1328	1373	GCATCCTGCATTCTGAGACA	59.95	20	TTCCCTAGCCCCTTACCCTA	59.918	20	278	1273	1550	TGCATCCTGCATTCTGAGAC	59.95	20	TTCCCTAGCCCCTTACCCTA	59.918	20	279	1272	1550	GCATCCTGCATTCTGAGACA	59.95	20	TCCCTAGCCCCTTACCCTAA	59.918	20	277	1273	1549
PB.514.2	3	p2	(TG)16	32	1600	1631	TAGGGTAAGGGGCTAGGGAA	59.918	20	TGCTTCCTTTTTGTGGCTCT	59.993	20	199	1531	1729	TTAGGGTAAGGGGCTAGGGA	59.918	20	TGCTTCCTTTTTGTGGCTCT	59.993	20	200	1530	1729	AGGGTAAGGGGCTAGGGAAT	60.163	20	TGCTTCCTTTTTGTGGCTCT	59.993	20	198	1532	1729
PB.516.1	1	p2	(AT)7	14	618	631	CTGGGCTTTGACAAGGAGAG	59.982	20	ATTTGATCCAGGTCAGGGTG	59.779	20	279	381	659	GGAGCATGCCTACTACCTGC	59.866	20	ATTTGATCCAGGTCAGGGTG	59.779	20	172	488	659	GGAAAACTTCGTATCGCTGC	59.851	20	ATTTGATCCAGGTCAGGGTG	59.779	20	258	402	659
PB.517.1	1	p3	(GCA)5	15	10	24	--
PB.517.1	2	p1	(T)12	12	1423	1434	AGAACGGCCTAGACTCCAGC	60.923	20	ATGTGACAAAGGCATCACGA	60.12	20	193	1352	1544	TCAGAACGGCCTAGACTCCA	60.934	20	ATGTGACAAAGGCATCACGA	60.12	20	195	1350	1544	CTCAGAACGGCCTAGACTCC	59.04	20	ATGTGACAAAGGCATCACGA	60.12	20	196	1349	1544
PB.517.1	3	p1	(T)17	17	1791	1807	CACTGAAATCAGGCATCTGG	59.241	20	CATGAAAAGGACTGAAGTCAGAA	58.498	23	235	1682	1916	TGAAATCAGGCATCTGGTGT	59.09	20	CATGAAAAGGACTGAAGTCAGAA	58.498	23	232	1685	1916	CACTGAAATCAGGCATCTGG	59.241	20	ACATGAAAAGGACTGAAGTCAGAA	59.323	24	236	1682	1917
PB.517.2	1	c	(AGC)6gcaggagttcagtgctgccttcagtgacgaagatgatggtgattacgcagaaccgagtcaacaacatataaattaacagctaa(T)12	113	1	113	--
PB.517.2	2	p1	(T)12	12	1507	1518	GAATGGCCTAGACTCCAGCA	60.362	20	ATGTGACAAAGGCATCACGA	60.12	20	192	1437	1628	GAATGGCCTAGACTCCAGCA	60.362	20	AATGTGACAAAGGCATCACG	59.572	20	193	1437	1629	AATGGCCTAGACTCCAGCAC	59.313	20	ATGTGACAAAGGCATCACGA	60.12	20	191	1438	1628
PB.517.2	3	p1	(T)16	16	1875	1890	CACTGAAATCAGGCATCTGG	59.241	20	CATGAAAAGGACTGAAGTCAGAA	58.498	23	234	1766	1999	TGAAATCAGGCATCTGGTGT	59.09	20	CATGAAAAGGACTGAAGTCAGAA	58.498	23	231	1769	1999	CACTGAAATCAGGCATCTGG	59.241	20	ACATGAAAAGGACTGAAGTCAGAA	59.323	24	235	1766	2000
PB.517.3	1	p1	(T)12	12	1519	1530	AGAACGGCCTAGACTCCAGC	60.923	20	ATGTGACAAAGGCATCACGA	60.12	20	193	1448	1640	TCAGAACGGCCTAGACTCCA	60.934	20	ATGTGACAAAGGCATCACGA	60.12	20	195	1446	1640	CTCAGAACGGCCTAGACTCC	59.04	20	ATGTGACAAAGGCATCACGA	60.12	20	196	1445	1640
PB.517.3	2	p1	(T)17	17	1887	1903	CACTGAAATCAGGCATCTGG	59.241	20	CATGAAAAGGACTGAAGTCAGAA	58.498	23	235	1778	2012	TGAAATCAGGCATCTGGTGT	59.09	20	CATGAAAAGGACTGAAGTCAGAA	58.498	23	232	1781	2012	CACTGAAATCAGGCATCTGG	59.241	20	ACATGAAAAGGACTGAAGTCAGAA	59.323	24	236	1778	2013
PB.518.1	1	p1	(T)11	11	1638	1648	GCAGCAAGTAGTTGTTGGCA	60.058	20	TGTGTTTCAAGGCTGCTGTC	60.032	20	262	1592	1853	GCAGCAAGTAGTTGTTGGCA	60.058	20	GTGTTTCAAGGCTGCTGTCA	60.032	20	261	1592	1852	GCAGCAAGTAGTTGTTGGCA	60.058	20	TGCCTTTGCAGTTTGTTTCA	60.415	20	105	1592	1696
PB.519.2	1	p1	(T)15	15	710	724	CTTCTGCCACCCCTAATGAA	60.066	20	CACTGATGACTGATGTGGGG	59.954	20	239	566	804	CTTCTGCCACCCCTAATGAA	60.066	20	CCACTGATGACTGATGTGGG	59.954	20	240	566	805	TCTGCCACCCCTAATGAAAC	59.933	20	CACTGATGACTGATGTGGGG	59.954	20	237	568	804
PB.520.1	1	p1	(T)11	11	2020	2030	GGAAATGTGCATCAAAAGCA	59.67	20	TGAAGACTGACCTTCCCCAC	60.088	20	101	1979	2079	CGCAGACAAAATTGGAATCA	59.664	20	TGAAGACTGACCTTCCCCAC	60.088	20	242	1838	2079	GCGCAGACAAAATTGGAATC	60.594	20	TGAAGACTGACCTTCCCCAC	60.088	20	243	1837	2079
PB.521.1	1	p2	(TA)6	12	518	529	TCGTTTCTTGTATGCTGGTTG	58.833	21	TCCATTAGGGAAACACGTGAC	59.845	21	266	298	563	TCATCGTTTCTTGTATGCTGG	58.785	21	TCCATTAGGGAAACACGTGAC	59.845	21	269	295	563	TCGTTTCTTGTATGCTGGTTGT	59.677	22	TCCATTAGGGAAACACGTGAC	59.845	21	266	298	563
PB.521.1	2	c	(CA)6ctcacaaacacacact(CA)9	46	717	762	ACACAATAACTCTGCGTGCG	59.935	20	ATCTGGCTGTGCACATTGTT	59.169	20	257	692	948	ACACAATAACTCTGCGTGCG	59.935	20	CTGGCTGTGCACATTGTTG	59.877	19	255	692	946	ACACAATAACTCTGCGTGCG	59.935	20	TGGCTGTGCACATTGTTGAT	61.163	20	254	692	945
PB.521.1	3	p1	(A)10	10	881	890	ACACAATAACTCTGCGTGCG	59.935	20	ATCTGGCTGTGCACATTGTT	59.169	20	257	692	948	ACACAATAACTCTGCGTGCG	59.935	20	CTGGCTGTGCACATTGTTG	59.877	19	255	692	946	ACACAATAACTCTGCGTGCG	59.935	20	TGGCTGTGCACATTGTTGAT	61.163	20	254	692	945
PB.526.1	1	p1	(A)12	12	1006	1017	TACTTCCTATTCCCCCACCC	60.011	20	ATGTCTGACCTTCCGTGGTC	59.969	20	231	858	1088	AGCTCAGCTGTGCACTTGAA	59.929	20	ATGTCTGACCTTCCGTGGTC	59.969	20	201	888	1088	GTGGACGACTGACCACACTG	60.207	20	ATGTCTGACCTTCCGTGGTC	59.969	20	130	959	1088
PB.527.2	1	p2	(TG)10	20	1732	1751	GCTATCCCACCCTAAGGAGC	60.06	20	CTAGAAAACAAGCGAAGCCG	60.145	20	226	1644	1869	GCTATCCCACCCTAAGGAGC	60.06	20	AAGACAGCTGCGACATCAGA	59.733	20	188	1644	1831	GCTATCCCACCCTAAGGAGC	60.06	20	GAAGACAGCTGCGACATCAG	59.733	20	189	1644	1832
PB.527.2	2	p1	(T)10	10	2101	2110	--
PB.528.1	1	p2	(GT)21	42	2812	2853	TCAAATAACCGGTGCCTCTT	59.569	20	ACACTAAGAGGGGGAGGGAG	59.553	20	279	2785	3063	CAAATAACCGGTGCCTCTTG	60.493	20	ACACTAAGAGGGGGAGGGAG	59.553	20	278	2786	3063	GTCAAATAACCGGTGCCTCT	59.056	20	ACACTAAGAGGGGGAGGGAG	59.553	20	280	2784	3063
PB.528.2	1	p2	(GT)30	60	2279	2338	AAATAACCGGTGCCTCTTGT	58.579	20	GGGAGGGAGGGACAAAAA	59.832	18	280	2254	2533	AAATAACCGGTGCCTCTTG	57.685	19	GGGAGGGAGGGACAAAAA	59.832	18	280	2254	2533	AATAACCGGTGCCTCTTGT	57.126	19	AGGGAGGGAGGGACAAAAA	60.807	19	280	2255	2534
PB.528.2	2	c	(T)12ggtcttgtttttttttgttaatcttttttttg(TCCC)5	64	2479	2542	GTGTGTGTGTGTGTGTGTGTGT	58.828	22	AGACCCTGTGCTTTAGCAGG	59.496	20	260	2316	2575	GTGTGTGTGTGTGTGTGTGTGT	58.828	22	AGACCCTGTGCTTTAGCAGG	59.496	20	262	2314	2575	GTGTGTGTGTGTGTGTGTGTGT	58.828	22	AGACCCTGTGCTTTAGCAGG	59.496	20	264	2312	2575
PB.528.2	3	p1	(A)11	11	2658	2668	ATAGGCCATGTTTGTCGTCC	59.82	20	ATTCAACATCCCACAGCCTC	59.934	20	252	2627	2878	CCCTCTTAGTGTGAGCCTGC	60.012	20	CCCAGAGGATGCAGAAAAGA	60.331	20	270	2541	2810	TAAGCCAACATGCAGCACTC	60.019	20	CCCAGAGGATGCAGAAAAGA	60.331	20	225	2586	2810
PB.528.3	1	p2	(GT)18	36	2372	2407	CTGGTCAAATAACGGTGCCT	59.993	20	AGGGAGGGAGGGACAAAAA	60.807	19	278	2333	2610	CGGTGCCTCTTGTTAAAGTG	58.431	20	ACACTAAGAGGGGGAGGGAG	59.553	20	280	2345	2624	CTGGTCAAATAACGGTGCCT	59.993	20	GAGGGAGGGAGGGACAAA	59.976	18	279	2333	2611
PB.529.1	1	p1	(T)14	14	120	133	AGGAGCAAAGGACCAGATCA	59.803	20	ACCCTGCGTGGATTAATGAG	59.955	20	103	90	192	AAACAGAAACTGACGGCTGG	60.291	20	ACCCTGCGTGGATTAATGAG	59.955	20	144	49	192	GCCACAATAAGGAGCAAAGG	59.708	20	ACCCTGCGTGGATTAATGAG	59.955	20	112	81	192
PB.530.1	1	p3	(TTG)5	15	208	222	TTCCGGAAGACGGACATAAC	59.933	20	CACATCTGTGCGCTTTGAGT	60.056	20	280	155	434	TTCCGGAAGACGGACATAAC	59.933	20	TCCCTCAAAAGACACGGTTC	60.088	20	261	155	415	TTACATTCCGGAAGACGGAC	59.933	20	TCCCTCAAAAGACACGGTTC	60.088	20	266	150	415
PB.530.1	2	p2	(TG)10	20	484	503	GTACGGGAAATCGCTTTGAA	60.074	20	GTTTTACTCGCGTGCATTGA	59.879	20	233	296	528	GTACGGGAAATCGCTTTGAA	60.074	20	TTTTACTCGCGTGCATTGAC	59.879	20	232	296	527	GAACCGTGTCTTTTGAGGGA	60.088	20	AGGACAGAAATGTGCAAGGG	60.111	20	198	396	593
PB.530.1	3	p1	(A)12	12	736	747	CCCTTGCACATTTCTGTCCT	60.111	20	TAATTTCCTTCAGGGGCCTT	59.903	20	199	574	772	TCAATGCACGCGAGTAAAAC	59.879	20	TAATTTCCTTCAGGGGCCTT	59.903	20	264	509	772	GTCAATGCACGCGAGTAAAA	59.879	20	TAATTTCCTTCAGGGGCCTT	59.903	20	265	508	772
PB.536.1	1	p3	(GGC)5	15	548	562	GCCAATAAGAACAAACCGGA	59.938	20	GTCATCAGTGAGCTCGACCA	59.988	20	192	403	594	AAGATTGGTGCCGTAGATGC	60.103	20	GTCATCAGTGAGCTCGACCA	59.988	20	279	316	594	CGTCAGAGGTTTCCCCACTA	60.103	20	GTCATCAGTGAGCTCGACCA	59.988	20	226	369	594
PB.536.1	2	p3	(ATT)5	15	1111	1125	CTCTGACAACGCTCCTCCTC	60.135	20	aaagggaaagcgggctatta	60.056	20	272	897	1168	TCTCTGACAACGCTCCTCCT	60.135	20	aaagggaaagcgggctatta	60.056	20	273	896	1168	tgtgggggtaaggatgaaaa	60.162	20	ccaaatccaccaatacccag	60.044	20	158	1082	1239
PB.537.1	1	p1	(T)12	12	401	412	GGACCCCGGAAACCTACTTA	60.18	20	CGGGTGTATTTGAGGCTGTT	59.993	20	203	373	575	GGACCCCGGAAACCTACTTA	60.18	20	TATGAGGTGCAGGAGCAGTG	60.008	20	149	373	521	CATCATCGCTGGCTGAGTAA	59.972	20	GCTGTCGTCCAGTCAATGAA	59.837	20	265	227	491
PB.537.1	2	p1	(A)10	10	2484	2493	TTGACATCACCAAAGAGCCA	60.24	20	TGATCGATTAAGAGGCAGCA	59.523	20	272	2266	2537	TTGACATCACCAAAGAGCCA	60.24	20	ATTAAGAGGCAGCAAAACGC	59.501	20	266	2266	2531	GACATCACCAAAGAGCCACA	59.682	20	TGATCGATTAAGAGGCAGCA	59.523	20	270	2268	2537
PB.539.1	1	c	(GT)21gaaatgcactggttacagcatgttcatcgaggggtccatgatcccagtctgacaggtggagggt(A)13	119	885	1003	AACGGAAGGACTGCAAACAG	60.291	20	GAAATCTTGGCTGGAAAGCA	60.331	20	280	813	1092	AACGGAAGGACTGCAAACAG	60.291	20	AAATCTTGGCTGGAAAGCAG	59.452	20	279	813	1091	GAAAACGGAAGGACTGCAAA	60.227	20	GAGAAACAAGGCGTCCACTG	60.833	20	229	810	1038
PB.539.1	2	p1	(T)11	11	1437	1447	TGAGTCAGTGCGAGGATGTC	59.988	20	TGGTGATGTTACTTGGCCTG	59.566	20	211	1294	1504	TTTGAGTCAGTGCGAGGATG	59.984	20	TGGTGATGTTACTTGGCCTG	59.566	20	213	1292	1504	GAAATTGCACAGCATCTGGA	59.805	20	TGGTGATGTTACTTGGCCTG	59.566	20	267	1238	1504
PB.539.1	3	p1	(T)13	13	1610	1622	GCCTGGCGTAGTCGTTTTTA	60.264	20	CAAAATTTGGGGTAGGAGCA	59.931	20	191	1465	1655	GCCTGGCGTAGTCGTTTTTA	60.264	20	GCCACCAGAAAGCACAAAAT	60.118	20	205	1465	1669	GCCTGGCGTAGTCGTTTTTA	60.264	20	GCACAAAATTTGGGGTAGGA	59.801	20	194	1465	1658
PB.539.1	4	p1	(T)12	12	2902	2913	CCCTCATGTGCCTCTGATTT	60.073	20	TGGCACATTTTCAGCATTTT	59.161	20	151	2816	2966	CCCTCATGTGCCTCTGATTT	60.073	20	TTGGCACATTTTCAGCATTT	59.161	20	152	2816	2967	CCCTCATGTGCCTCTGATTT	60.073	20	TTTGGCACATTTTCAGCATT	59.161	20	153	2816	2968
PB.540.5	1	p1	(T)20	20	485	504	TATTTTGCCAGTGCCATCAA	60.073	20	TGCCCTTGCAGATCAACATA	60.22	20	153	460	612	TATTTTGCCAGTGCCATCAA	60.073	20	TGTAGGTGGCCTGACTGACA	60.309	20	125	460	584	TATTTTGCCAGTGCCATCAA	60.073	20	TTTCTCAAGTCTGCCCTTGC	60.517	20	164	460	623
PB.540.5	2	p3	(GTT)11	33	1340	1372	CACAGATTTGGCATTACGGG	61.273	20	CCAACTGGAACCTGTTATCACT	58.109	22	279	1139	1417	CCACAGATTTGGCATTACGG	61.273	20	CCAACTGGAACCTGTTATCACT	58.109	22	280	1138	1417	TTGGCATTACGGGGCTTAT	60.295	19	CCAACTGGAACCTGTTATCACT	58.109	22	272	1146	1417
PB.540.6	1	p1	(T)27	27	1	27	--
PB.540.6	2	p1	(A)32	32	905	936	GAGGAGTAGGAGCCCCAAAC	60.074	20	GCTTGTGCTTTACCCAGGAA	60.249	20	266	803	1068	CCTTTGACACCCTCTGTCGT	60.151	20	GCTTGTGCTTTACCCAGGAA	60.249	20	205	864	1068	AGTCACGTCGATATCCTGGG	59.95	20	CTGCTGACTGTGAGTCCCCT	60.458	20	273	768	1040
PB.540.6	3	p1	(A)13	13	1156	1168	TTCCTGGGTAAAGCACAAGC	60.249	20	GGAATCGTAAATTTCAGCAAATG	59.864	23	150	1049	1198	AGGGGACTCACAGTCAGCAG	60.458	20	GCTGGTGTTAATTGTAGGAATCG	59.912	23	194	1021	1214	GGTAAAGCACAAGCCCATTG	60.502	20	GCTGGTGTTAATTGTAGGAATCG	59.912	23	160	1055	1214
PB.540.6	4	p1	(T)11	11	2254	2264	CCGCCTGAAGGTCAGAGTAG	60.005	20	CACCAATGCACTTGCATACC	59.995	20	222	2113	2334	ACCGCCTGAAGGTCAGAGTA	59.867	20	CACCAATGCACTTGCATACC	59.995	20	223	2112	2334	CCGCCTGAAGGTCAGAGTAG	60.005	20	TGCATACCCAACCAAATGAA	59.786	20	210	2113	2322
PB.542.2	1	p1	(C)13	13	871	883	CCAGTACATCCTGCCCACTT	59.989	20	tgaaacgtttatTGAAGTCAAATG	58.295	24	246	702	947	GAACCACCTCCCCCTTACAT	60.052	20	tgaaacgtttatTGAAGTCAAATG	58.295	24	197	751	947	CCAGTACATCCTGCCCACTT	59.989	20	ctgaaacgtttatTGAAGTCAAATG	59.178	25	247	702	948
PB.543.1	1	p1	(T)26	26	1	26	--
PB.543.1	2	p3	(CTG)8	24	2980	3003	TTTTCGGAGTTTGGATCAGG	60.044	20	GAGCGACAGCAACAAATTCA	59.995	20	270	2763	3032	CCTTTTCGGAGTTTGGATCA	60.044	20	GAGCGACAGCAACAAATTCA	59.995	20	272	2761	3032	TTGCTGTGGCACATTTTGTT	60.157	20	GCATCATCATCATCACCAGC	60.047	20	267	2951	3217
PB.543.1	3	c	(TGC)6aaatgttgctgctgttgcaaactgaaggtgatgctgttgatgcaactgctgatgctgctga(TGC)5	94	3107	3200	TGTTGCTGTCGCTCCTGTAG	60.199	20	GATGCAGCAGCAACAAAATG	60.41	20	218	3019	3236	CTGTTGCATTTGTTGCTGCT	60.058	20	CAACATTTAGGCCCAGCAAG	60.628	20	280	3081	3360	TCCTGTAGCTGTTGCTGGTG	60.049	20	GCGAGCAGCCTAAAACTCAA	60.658	20	243	3031	3273
PB.544.1	1	p1	(T)12	12	413	424	TACTTTTCATCCGCTGGTCC	60.074	20	TCACAAGGAAATCACCTCCA	59.059	20	192	343	534	TACTTTTCATCCGCTGGTCC	60.074	20	TCACAAGGAAATCACCTCCAC	59.958	21	192	343	534	TACTTTTCATCCGCTGGTCC	60.074	20	CTCACAAGGAAATCACCTCCA	60.096	21	193	343	535
PB.544.1	2	p1	(T)17	17	788	804	CTGCATTTCAGTTTGCAGGA	59.988	20	ATCAAATGTCCCAGCGTTTC	59.939	20	275	568	842	CTGCATTTCAGTTTGCAGGA	59.988	20	CCCAGCGTTTCCTTAAATCA	60.067	20	266	568	833	GTATGGTTGAAGCACGCAAA	59.735	20	ATCAAATGTCCCAGCGTTTC	59.939	20	120	723	842
PB.544.1	3	p1	(T)11	11	954	964	GAAACGCTGGGACATTTGAT	59.939	20	TTCTGCAGTCCAGCAGTCAC	60.187	20	254	823	1076	TGATTTAAGGAAACGCTGGG	60.067	20	TTCTGCAGTCCAGCAGTCAC	60.187	20	263	814	1076	GAAACGCTGGGACATTTGAT	59.939	20	ACGCTTCTCTTCTGCAGTCC	59.751	20	263	823	1085
PB.544.2	1	c	(CAG)5catcagcagcatcagcagttgcatcaaacagcatcaccttcagttgcaacagcagcaacattt(GCA)6	96	448	543	AGATGCAGCAGCAACAAATG	60.019	20	TGTTGCTGTCGCTCCTGTAG	60.199	20	219	411	629	GCAGCAACAAATGCATCATC	60.237	20	TCCTGTAGCTGTTGCTGGTG	60.049	20	200	418	617	GCAGCAACAAATGCATCATC	60.237	20	CCTGTAGCTGTTGCTGGTGA	60.049	20	199	418	616
PB.545.1	1	p1	(T)13	13	59	71	GTCCGCCACCATGTTTTC	59.9	18	TTCGGTGTGTGAAAATCCAA	59.941	20	130	38	167	GTCCGCCACCATGTTTTC	59.9	18	GGATGTCTGTGTGCTCTCCA	59.827	20	251	38	288	GTCCGCCACCATGTTTTC	59.9	18	GGTTCGGTGTGTGAAAATCC	60.218	20	132	38	169
PB.548.1	1	p1	(T)15	15	2940	2954	AAACGTCATCCGTTCTCTGG	60.111	20	CCAGCATATGAACTTTGGCA	59.688	20	200	2797	2996	CCTGAAACGTCATCCGTTCT	60.111	20	CCAGCATATGAACTTTGGCA	59.688	20	204	2793	2996	ACGTCATCCGTTCTCTGGAC	60.12	20	CCAGCATATGAACTTTGGCA	59.688	20	198	2799	2996
PB.548.2	1	p1	(T)13	13	2942	2954	AAACGTCATCCGTTCTCTGG	60.111	20	CCAGCATATGAACTTTGGCA	59.688	20	197	2800	2996	CCTGAAACGTCATCCGTTCT	60.111	20	CCAGCATATGAACTTTGGCA	59.688	20	201	2796	2996	ACGTCATCCGTTCTCTGGAC	60.12	20	CCAGCATATGAACTTTGGCA	59.688	20	195	2802	2996
PB.548.3	1	p1	(T)20	20	3855	3874	AAACGTCATCCGTTCTCTGG	60.111	20	CCAGCATATGAACTTTGGCA	59.688	20	202	3715	3916	CCTGAAACGTCATCCGTTCT	60.111	20	CCAGCATATGAACTTTGGCA	59.688	20	206	3711	3916	ACGTCATCCGTTCTCTGGAC	60.12	20	CCAGCATATGAACTTTGGCA	59.688	20	200	3717	3916
PB.549.2	1	p1	(T)13	13	88	100	ACATGTTGAGCTAGTCCGCC	60.285	20	CCACACCACCTCAACTCCTT	60.002	20	257	10	266	ACATGTTGAGCTAGTCCGCC	60.285	20	GTCCATGGCCAAGTAAGCAT	59.962	20	229	10	238	ACATGTTGAGCTAGTCCGCC	60.285	20	CTGACTCATCCTCGCTCTCC	60.096	20	128	10	137
PB.549.3	1	p1	(A)12	12	113	124	GTATTTAACGCCGAAGCGAG	59.875	20	GTCCATGGCCAAGTAAGCAT	59.962	20	261	87	347	TATTTAACGCCGAAGCGAGT	59.875	20	GTCCATGGCCAAGTAAGCAT	59.962	20	260	88	347	ATTTAACGCCGAAGCGAGTA	59.875	20	GTCCATGGCCAAGTAAGCAT	59.962	20	259	89	347
PB.552.2	1	p2	(AT)6	12	64	75	ACAAAATGTCGCCCAAGAGT	59.598	20	TGGAGCTGGAGACTCTGGAT	59.945	20	179	4	182	ACAAAATGTCGCCCAAGAGT	59.598	20	CCTTTCATCTGTCCTGGAGC	59.803	20	199	4	202	ACAAAATGTCGCCCAAGAGT	59.598	20	TGGAGACTCTGGATTCCGTC	60.199	20	173	4	176
PB.552.2	2	p1	(A)10	10	592	601	CGCAGTAAATCCAGAAAGCC	59.845	20	CACGATTTTTATCCCGCTGT	59.96	20	254	540	793	GCAGTAAATCCAGAAAGCCG	59.845	20	CACGATTTTTATCCCGCTGT	59.96	20	253	541	793	CCGCAGTAAATCCAGAAAGC	59.845	20	CACGATTTTTATCCCGCTGT	59.96	20	255	539	793
PB.553.1	1	c*	(C)10(CA)15*	39	301	339	CCGTTAGCATCGACCGTATT	59.982	20	CTGTGATGTGTGCTCCGACT	59.897	20	178	199	376	GAATCGTTAGCTCGGAGTCG	59.978	20	CTCTTTGCCAACAGGTCCAT	60.111	20	167	246	412	CGAATCGTTAGCTCGGAGTC	59.978	20	CTCTTTGCCAACAGGTCCAT	60.111	20	168	245	412
PB.553.1	2	p1	(A)10	10	1584	1593	GTTTCAGTTCTCCACTCCCG	59.697	20	TCATCAACTGTACCAAACAGCC	60.037	22	278	1341	1618	TCAGTTCTCCACTCCCGATT	59.655	20	TCATCAACTGTACCAAACAGCC	60.037	22	275	1344	1618	TTCAGTTCTCCACTCCCGAT	59.655	20	TCATCAACTGTACCAAACAGCC	60.037	22	276	1343	1618
PB.553.2	1	p2	(CA)8	16	282	297	CCGTTAGCATCGACCGTATT	59.982	20	GCATCGACAGAGAGGAGGTC	59.952	20	271	172	442	GAATCGTTAGCTCGGAGTCG	59.978	20	GCATCGACAGAGAGGAGGTC	59.952	20	224	219	442	CGAATCGTTAGCTCGGAGTC	59.978	20	GCATCGACAGAGAGGAGGTC	59.952	20	225	218	442
PB.553.2	2	p2	(AC)20	40	2256	2295	GTGTCCCTCATTAGCACCGT	59.997	20	CTGTGATGTGTGCTCCGACT	59.897	20	190	2140	2329	GTCCCTCATTAGCACCGTGT	59.997	20	CTGTGATGTGTGCTCCGACT	59.897	20	188	2142	2329	GTGTCCCTCATTAGCACCGT	59.997	20	CTCTTTGCCAACAGGTCCAT	60.111	20	226	2140	2365
PB.553.2	3	p1	(A)10	10	3537	3546	GTTTCAGTTCTCCACTCCCG	59.697	20	TCATCAACTGTACCAAACAGCC	60.037	22	278	3294	3571	TCAGTTCTCCACTCCCGATT	59.655	20	TCATCAACTGTACCAAACAGCC	60.037	22	275	3297	3571	TTCAGTTCTCCACTCCCGAT	59.655	20	TCATCAACTGTACCAAACAGCC	60.037	22	276	3296	3571
PB.554.1	1	p1	(T)29	29	1	29	--
PB.554.1	2	p1	(A)14	14	234	247	CCTGCCTTCTTTGGAAACAT	59.17	20	AAAGGGCTACCTGACTGGGT	59.994	20	191	202	392	TATTTCCCTGCCTTCTTTGG	59.155	20	AAAGGGCTACCTGACTGGGT	59.994	20	197	196	392	ATTTCCCTGCCTTCTTTGGA	60.929	20	AAAGGGCTACCTGACTGGGT	59.994	20	196	197	392
PB.554.1	3	p1	(A)16	16	939	954	AATGTTGTGTCAGCCAGCAC	59.758	20	CGACGAAAGCAAGGATTTTC	59.823	20	158	860	1017	TCGCTTTGCAAATGTTGTGT	60.302	20	CGACGAAAGCAAGGATTTTC	59.823	20	168	850	1017	GTCGCTTTGCAAATGTTGTG	60.302	20	CGACGAAAGCAAGGATTTTC	59.823	20	169	849	1017
PB.554.1	4	p1	(T)10	10	1736	1745	GGGAATCCACAAAGAGGGAT	60.133	20	GTCAGACATTGGAGGGAGGA	60.048	20	148	1653	1800	GGGAATCCACAAAGAGGGAT	60.133	20	TGTGTCAGACATTGGAGGGA	60.088	20	151	1653	1803	GTGAAAAGGGGAATCCACAA	59.767	20	GTCAGACATTGGAGGGAGGA	60.048	20	156	1645	1800
PB.555.1	1	p1	(T)14	14	5	18	--
PB.555.1	2	p1	(T)21	21	226	246	AGATATAGCGTCCACCACGC	60.125	20	ACTGTAAACAAACGGGCGAG	60.168	20	160	126	285	AGATATAGCGTCCACCACGC	60.125	20	AAAACACACCGTCTGCAACA	60.199	20	251	126	376	AGATATAGCGTCCACCACGC	60.125	20	ACAGCAGCAGAAGTTGGCTT	60.201	20	226	126	351
PB.555.1	3	p1	(A)10	10	2516	2525	CACTGAGAAAAGGGGGATCA	60.042	20	GGGAATCCACAAAGAGGGAT	60.133	20	248	2360	2607	GTCAGACATTGGAGGGAGGA	60.048	20	GGGAATCCACAAAGAGGGAT	60.133	20	149	2459	2607	TGTGTCAGACATTGGAGGGA	60.088	20	GGGAATCCACAAAGAGGGAT	60.133	20	152	2456	2607
PB.555.1	4	p1	(T)16	16	3307	3322	CGACGAAAGCAAGGATTTTC	59.823	20	AATGTTGTGTCAGCCAGCAC	59.758	20	157	3243	3399	CGACGAAAGCAAGGATTTTC	59.823	20	TCGCTTTGCAAATGTTGTGT	60.302	20	167	3243	3409	CGACGAAAGCAAGGATTTTC	59.823	20	GTCGCTTTGCAAATGTTGTG	60.302	20	168	3243	3410
PB.555.1	5	p1	(T)15	15	4016	4030	AAAGGGCTACCTGACTGGGT	59.994	20	CCTGCCTTCTTTGGAAACAT	59.17	20	193	3868	4060	AAAGGGCTACCTGACTGGGT	59.994	20	TATTTCCCTGCCTTCTTTGG	59.155	20	199	3868	4066	AAAGGGCTACCTGACTGGGT	59.994	20	ATTTCCCTGCCTTCTTTGGA	60.929	20	198	3868	4065
PB.557.1	1	c	(A)19cgtcgaaaaattaagaatcttgagttgtaag(T)10g(T)11	72	588	659	TCACACAGTCCGCTTCTGTC	60.03	20	GAACCGAGAAGCCAAACAAC	59.717	20	257	469	725	CACGACGCAGTCAGACAACT	60.096	20	GAACCGAGAAGCCAAACAAC	59.717	20	230	496	725	TCTCACACAGTCCGCTTCTG	60.178	20	GAACCGAGAAGCCAAACAAC	59.717	20	259	467	725
PB.557.1	2	c	(T)18cagtagaaatcaagaggtttttatcattaaaatccatcagttataacatttac(T)13	84	2505	2588	CCATCATTACCAATGCGTCA	60.343	20	TCCTCGATGAGGCTGAGAAT	59.91	20	194	2465	2658	CCATCATTACCAATGCGTCA	60.343	20	GGTTCCAGTGCTCTTTGGAG	59.844	20	262	2465	2726	TACCAATGCGTCATGTGTGA	59.543	20	TCCTCGATGAGGCTGAGAAT	59.91	20	187	2472	2658
PB.557.1	3	c	(AAC)9agtag(TAA)5	47	2943	2989	AGAAGGAGCAGGAGAGGGAC	59.952	20	TCTCAATGCTGTTGTCCTGG	59.831	20	177	2838	3014	TCGCTCTGGTCTACAACGTG	60.049	20	TCTCAATGCTGTTGTCCTGG	59.831	20	279	2736	3014	TGAAGACGCTGATGGAAATG	59.799	20	TCTCAATGCTGTTGTCCTGG	59.831	20	258	2757	3014
PB.557.1	4	p1	(T)12	12	3366	3377	AGAACGCCAGCATTTCTTTG	60.386	20	TCTAAGTGCAGCACAATCGG	60.011	20	238	3220	3457	AGAACGCCAGCATTTCTTTG	60.386	20	CTAAGTGCAGCACAATCGGA	60.011	20	237	3220	3456	AGAACGCCAGCATTTCTTTG	60.386	20	TAAGTGCAGCACAATCGGAA	60.401	20	236	3220	3455
PB.557.2	1	c	(AAC)9agtag(TAA)5	47	1422	1468	AGAAGGAGCAGGAGAGGGAC	59.952	20	TCTCAATGCTGTTGTCCTGG	59.831	20	177	1317	1493	TCGCTCTGGTCTACAACGTG	60.049	20	TCTCAATGCTGTTGTCCTGG	59.831	20	279	1215	1493	TGAAGACGCTGATGGAAATG	59.799	20	TCTCAATGCTGTTGTCCTGG	59.831	20	258	1236	1493
PB.557.2	2	p1	(T)13	13	1845	1857	AGAACGCCAGCATTTCTTTG	60.386	20	TCTAAGTGCAGCACAATCGG	60.011	20	239	1699	1937	AGAACGCCAGCATTTCTTTG	60.386	20	CTAAGTGCAGCACAATCGGA	60.011	20	238	1699	1936	AGAACGCCAGCATTTCTTTG	60.386	20	TAAGTGCAGCACAATCGGAA	60.401	20	237	1699	1935
PB.557.2	3	p1	(A)13	13	3811	3823	GAACCCGAGTGTCTGCTCTC	59.993	20	GATTACAAAACAGGTTCCCCA	58.798	21	132	3717	3848	GAACCCGAGTGTCTGCTCTC	59.993	20	TGATTACAAAACAGGTTCCCC	58.798	21	133	3717	3849	GAACCCGAGTGTCTGCTCTC	59.993	20	GATTACAAAACAGGTTCCCCAC	59.615	22	132	3717	3848
PB.558.1	1	p2	(GA)6	12	1288	1299	AACCTGGCGGTGTGTATAGC	60.022	20	TCTCTCCATGTGTGGAGCTG	59.98	20	268	1055	1322	GACCCAGATGGAGATGGAGA	60.008	20	TCAGAGGCTGCTCCTCAAAT	60.096	20	263	1262	1524	GACCCAGATGGAGATGGAGA	60.008	20	CTGCTTTTTCAGAGGCTGCT	59.898	20	271	1262	1532
PB.558.2	1	p2	(GA)6	12	1210	1221	GCATCTAGTCTGCGTCCTCC	59.981	20	TCTCTCCATGTGTGGAGCTG	59.98	20	250	995	1244	CATCCTGGAGAGTGCTGACA	59.98	20	TCTCTCCATGTGTGGAGCTG	59.98	20	226	1019	1244	AACCTGGCGGTGTGTATAGC	60.022	20	TCTCTCCATGTGTGGAGCTG	59.98	20	186	1059	1244
PB.558.2	2	p1	(T)10	10	2525	2534	GGGTTGTTGCCAGTTTGACT	60.012	20	TTTCACCAACACAGAGCTGC	60.032	20	188	2475	2662	CAGAGCCACATCATTCATGG	60.072	20	TTTCACCAACACAGAGCTGC	60.032	20	211	2452	2662	GCCAAAGAACCAGTTTCCAA	60.088	20	TTTCACCAACACAGAGCTGC	60.032	20	267	2396	2662
PB.559.1	1	p1	(T)10	10	133	142	ACATCTCCACTCCTCATCCG	60.072	20	GTGGTGACGCGTACATTGAC	60.04	20	167	51	217	GATCACAGGGAGGGGATCTT	60.278	20	GTGGTGACGCGTACATTGAC	60.04	20	203	15	217	ATCACAGGGAGGGGATCTTC	60.278	20	GTGGTGACGCGTACATTGAC	60.04	20	202	16	217
PB.559.1	2	p1	(A)10	10	3132	3141	AGCCAACGTGCATAGACACA	60.333	20	GAGAGGGGAGTGAGCTGTTG	59.986	20	184	3028	3211	AGTGGCCTTTCTTTCTGGCT	60.382	20	GAGAGGGGAGTGAGCTGTTG	59.986	20	249	2963	3211	CAGGGTCCAGTCCCAGATAG	59.525	20	GAGAGGGGAGTGAGCTGTTG	59.986	20	220	2992	3211
PB.559.2	1	p1	(G)10	10	165	174	ATCCGCTCCGGTAAGACTTT	60.096	20	GCACATCCTCGGTGTAATCC	60.348	20	232	48	279	GGGGATCTTCAGAGCAGTCA	60.349	20	GCACATCCTCGGTGTAATCC	60.348	20	273	7	279	CGCTCCGGTAAGACTTTGAA	60.378	20	GCACATCCTCGGTGTAATCC	60.348	20	229	51	279
PB.559.2	2	p1	(T)12	12	1776	1787	TCTTATTGTGAAGCGGAGGC	60.352	20	TTTTGGGCATTTTTCTGTCC	59.916	20	278	1563	1840	CTCTTTCCAGGAAGGCACAG	59.982	20	TTCTGTCCTTTTCCTCGCTC	59.55	20	120	1709	1828	TCCTGGTGACTCCTGCTCTC	60.55	20	TTTTGGGCATTTTTCTGTCC	59.916	20	203	1638	1840
PB.559.2	3	p1	(A)13	13	2228	2240	CGGATTTATTGAGGTCTGGG	59.382	20	GGGGAAGTGGTATGCTCTGA	60.073	20	270	2161	2430	CGGATTTATTGAGGTCTGGG	59.382	20	TGAGGAACTCCCTTCGACAC	60.238	20	119	2161	2279	GAGGTCTGGGTGCTGGTAGT	59.179	20	GGGGAAGTGGTATGCTCTGA	60.073	20	260	2171	2430
PB.561.1	1	p1	(T)33	33	26	58	GCAGTGGTATCAACGCAGAG	59.47	20	CTTCAGGGCAACTGTCTTCC	59.844	20	229	2	230	AGCAGTGGTATCAACGCAGA	59.47	20	CTTCAGGGCAACTGTCTTCC	59.844	20	230	1	230	GCAGTGGTATCAACGCAGAG	59.47	20	CAGGGCAACTGTCTTCCATC	60.656	20	226	2	227
PB.561.1	2	p2	(CA)6	12	277	288	GGAAGACAGTTGCCCTGAAG	59.844	20	GCAAATCTCTCTGGAGTGGC	59.957	20	232	211	442	GGAAGACAGTTGCCCTGAAG	59.844	20	CATTCTCCAGGTGATGCAAA	59.648	20	247	211	457	GGAAGACAGTTGCCCTGAAG	59.844	20	TGACATTCTCCAGGTGATGC	59.637	20	250	211	460
PB.561.1	3	p1	(A)11	11	475	485	CAGCTGCAGTTTTTCAACCA	60.027	20	GAAGCGCATGCGTCTCTAAT	60.52	20	109	400	508	CAGCTGCAGTTTTTCAACCA	60.027	20	TGAAGTCATTTTGAAGCGCA	60.523	20	121	400	520	CAGCTGCAGTTTTTCAACCA	60.027	20	TGCAGGCATTTTGTGTCTCT	59.445	20	264	400	663
PB.561.2	1	p1	(T)27	27	1	27	--
PB.561.2	2	p2	(CA)6	12	246	257	GGAAGACAGTTGCCCTGAAG	59.844	20	GCAAATCTCTCTGGAGTGGC	59.957	20	232	180	411	GGAAGACAGTTGCCCTGAAG	59.844	20	CATTCTCCAGGTGATGCAAA	59.648	20	247	180	426	GGAAGACAGTTGCCCTGAAG	59.844	20	TGACATTCTCCAGGTGATGC	59.637	20	250	180	429
PB.561.2	3	p1	(A)11	11	444	454	CAGCTGCAGTTTTTCAACCA	60.027	20	GAAGCGCATGCGTCTCTAAT	60.52	20	109	369	477	CAGCTGCAGTTTTTCAACCA	60.027	20	TGAAGTCATTTTGAAGCGCA	60.523	20	121	369	489	CAGCTGCAGTTTTTCAACCA	60.027	20	TGCAGGCATTTTGTGTCTCT	59.445	20	264	369	632
PB.562.3	1	p1	(T)24	24	1	24	--
PB.562.3	2	p1	(T)11	11	3567	3577	GAAGCGCATGCGTCTCTAAT	60.52	20	CAGCTGCAGTTTTTCAACCA	60.027	20	109	3542	3650	TGAAGTCATTTTGAAGCGCA	60.523	20	CAGCTGCAGTTTTTCAACCA	60.027	20	121	3530	3650	TGCAGGCATTTTGTGTCTCT	59.445	20	CAGCTGCAGTTTTTCAACCA	60.027	20	264	3387	3650
PB.562.3	3	p2	(TG)6	12	3764	3775	GCAAATCTCTCTGGAGTGGC	59.957	20	GGAAGACAGTTGCCCTGAAG	59.844	20	232	3608	3839	CATTCTCCAGGTGATGCAAA	59.648	20	GGAAGACAGTTGCCCTGAAG	59.844	20	247	3593	3839	TGACATTCTCCAGGTGATGC	59.637	20	GGAAGACAGTTGCCCTGAAG	59.844	20	250	3590	3839
PB.567.1	1	c	(A)16g(A)18	35	34	68	tctgaggagcaggtggtaaaa	59.861	21	gagaagtcaacaagccgctc	60.142	20	178	7	184	tctgaggagcaggtggtaaaa	59.861	21	tcaagaggagatggaggcat	59.761	20	225	7	231	ttctgaggagcaggtggtaaa	59.861	21	tcaagaggagatggaggcat	59.761	20	226	6	231
PB.567.1	2	p2	(GA)7	14	1723	1736	acggaaatcctcacaccaag	59.966	20	ggcactccagagagtccaag	59.986	20	200	1590	1789	taccccgacacctcaacttc	59.966	20	ggcactccagagagtccaag	59.986	20	272	1518	1789	aatgctccatgagctgcttt	59.985	20	tttggcatttctcatcacca	60.049	20	130	1695	1824
PB.568.1	1	p1	(A)17	17	3025	3041	TTAAAAATGCCACCGGCTAC	59.964	20	TGTTTAGAAAAGTGGCAACCC	59.121	21	239	2884	3122	CTTAAAAATGCCACCGGCTA	60.089	20	TGTTTAGAAAAGTGGCAACCC	59.121	21	240	2883	3122	CGGTGGTCAAGCCTTAAAAA	60.103	20	TGTTTAGAAAAGTGGCAACCC	59.121	21	252	2871	3122
PB.568.2	1	p1	(A)16	16	2868	2883	CAACCCATATCCAGTCCAAA	58.27	20	TGCCCCTTAAAAATCATTGC	59.907	20	271	2786	3056	TTAAAAATGCCACCGGCTAC	59.964	20	TGTTTAGAAAAGTGGCAACCC	59.121	21	238	2727	2964	CAACCCATATCCAGTCCAAAC	59.16	21	TGCCCCTTAAAAATCATTGC	59.907	20	271	2786	3056
PB.568.3	1	p1	(A)14	14	3040	3053	TTAAAAATGCCACCGGCTAC	59.964	20	TGTTTAGAAAAGTGGCAACCC	59.121	21	234	2901	3134	CTTAAAAATGCCACCGGCTA	60.089	20	TGTTTAGAAAAGTGGCAACCC	59.121	21	235	2900	3134	CGGTGGTCAAGCCTTAAAAA	60.103	20	TGTTTAGAAAAGTGGCAACCC	59.121	21	247	2888	3134
PB.568.4	1	p1	(A)14	14	1681	1694	TTAAAAATGCCACCGGCTAC	59.964	20	TGTTTAGAAAAGTGGCAACCC	59.121	21	235	1541	1775	CTTAAAAATGCCACCGGCTA	60.089	20	TGTTTAGAAAAGTGGCAACCC	59.121	21	236	1540	1775	CGGTGGTCAAGCCTTAAAAA	60.103	20	TGTTTAGAAAAGTGGCAACCC	59.121	21	248	1528	1775
PB.569.1	1	p3	(GCC)8	24	88	111	GGGGTGTCACTGGTCTCTGT	60.006	20	GTCTGTGCCTTTCCTGAAGC	59.997	20	208	28	235	GGGGTGTCACTGGTCTCTGT	60.006	20	CCATTTCTGGACGGTCTTGT	59.966	20	181	28	208	GGGGTGTCACTGGTCTCTGT	60.006	20	ATTGTCCCCACGAGTCAAAG	59.966	20	227	28	254
PB.569.1	2	p3	(GGA)5	15	498	512	CCCTTAAGGAAAATCCTCGC	60.034	20	TCAAGTCCACACCGTTCAAA	60.128	20	255	450	704	GCCCTTAAGGAAAATCCTCG	60.034	20	TCAAGTCCACACCGTTCAAA	60.128	20	256	449	704	CCCTTAAGGAAAATCCTCGC	60.034	20	TTCAAGTCCACACCGTTCAA	60.128	20	256	450	705
PB.569.1	3	c	(T)13c(T)12	26	2652	2677	TTGCATGCTGTGGATGTGTA	59.701	20	GATGCATCACAGTCCCATGT	59.35	20	235	2532	2766	GCAGAAATGCAGTGTTCAGG	59.445	20	GATGCATCACAGTCCCATGT	59.35	20	173	2594	2766	TTGCATGCTGTGGATGTGTA	59.701	20	GTCCATGAAAACAATTCCCC	59.08	20	275	2532	2806
PB.569.1	4	p1	(T)22	22	2902	2923	GAAATTTCACACCACCCTGTT	58.803	21	ACAGGTCTCAGTCCCACCAC	60.006	20	260	2871	3130	GAAATTTCACACCACCCTGTT	58.803	21	GGTCTCAGTCCCACCACATC	60.383	20	257	2871	3127	TTTCACACCACCCTGTTAAAAA	59.397	22	ACAGGTCTCAGTCCCACCAC	60.006	20	256	2875	3130
PB.569.3	1	p3	(GCC)5	15	105	119	GGGGTGTCACTGGTCTCTGT	60.006	20	GTCTGTGCCTTTCCTGAAGC	59.997	20	143	45	187	GGGGTGTCACTGGTCTCTGT	60.006	20	CCATTTCTGGACGGTCTTGT	59.966	20	116	45	160	GGGGTGTCACTGGTCTCTGT	60.006	20	ATTGTCCCCACGAGTCAAAG	59.966	20	162	45	206
PB.569.3	2	p3	(GGA)5	15	515	529	CCCTTAAGGAAAATCCTCGC	60.034	20	GTCCTGCACTGGGTTCAAGT	60.159	20	279	467	745	GCCCTTAAGGAAAATCCTCG	60.034	20	GTCCTGCACTGGGTTCAAGT	60.159	20	280	466	745	CCCTTAAGGAAAATCCTCGC	60.034	20	CCTGCACTGGGTTCAAGTCT	60.298	20	277	467	743
PB.569.3	3	p1	(T)16	16	2649	2664	TTGCATGCTGTGGATGTGTA	59.701	20	AACAATTCTTCCCCCTTTGG	60.159	20	255	2530	2784	GCAGAAATGCAGTGTTCAGG	59.445	20	AACAATTCTTCCCCCTTTGG	60.159	20	194	2591	2784	AAGCAAGCAGAAATGCAGTG	59.224	20	AACAATTCTTCCCCCTTTGG	60.159	20	200	2585	2784
PB.569.3	4	p1	(T)20	20	2890	2909	TGGGACTGTGATGCATCTTT	59.09	20	TGAAGAACATCTGCAAAGTCAGA	60.045	23	225	2737	2961	TGTGATGCATCTTTATTGGCA	60.088	21	TGCAAAGTCAGAACAGAAACAAA	59.949	23	208	2743	2950	TGTGATGCATCTTTATTGGCA	60.088	21	TCTGCAAAGTCAGAACAGAAACA	60.081	23	210	2743	2952
PB.569.4	1	p3	(GCC)8	24	74	97	GGGGTGTCACTGGTCTCTGT	60.006	20	GTCTGTGCCTTTCCTGAAGC	59.997	20	207	14	220	GGGGTGTCACTGGTCTCTGT	60.006	20	CCATTTCTGGACGGTCTTGT	59.966	20	180	14	193	GGGGTGTCACTGGTCTCTGT	60.006	20	ATTGTCCCCACGAGTCAAAG	59.966	20	226	14	239
PB.569.4	2	p3	(GGA)5	15	551	565	GGAAAGATTGCAACATGCCT	60.081	20	GAAAGCCTCTGTACAACCCG	59.734	20	255	344	598	TGAGAAGTGCCAGTTTGCAG	60.175	20	GAAAGCCTCTGTACAACCCG	59.734	20	230	369	598	ATTGCAACATGCCTGGAAAT	60.339	20	GAAAGCCTCTGTACAACCCG	59.734	20	249	350	598
PB.569.4	3	c	(T)14c(T)13	28	2723	2750	TTGCATGCTGTGGATGTGTA	59.701	20	GATGCATCACAGTCCCATGT	59.35	20	236	2603	2838	TTGCATGCTGTGGATGTGTA	59.701	20	GTCCATGAAAACAATTCCCC	59.08	20	276	2603	2878	TTGCATGCTGTGGATGTGTA	59.701	20	CCATGAAAACAATTCCCCC	59.976	19	274	2603	2876
PB.571.1	1	c*	(T)21(TG)8*	36	114	149	ATATGTAGACGACGAGCGGC	60.265	20	TCTCATGCCACAAACAGACC	59.682	20	216	64	279	TCACGCTGTTACCGGATATG	59.566	20	TCTCATGCCACAAACAGACC	59.682	20	231	49	279	ATATGTAGACGACGAGCGGC	60.265	20	AACATGATACGGTCATCCCG	60.603	20	128	64	191
PB.571.1	2	p1	(A)22	22	2379	2400	--
PB.572.1	1	p1	(T)33	33	1	33	--
PB.572.1	2	p2	(AC)6	12	2258	2269	--
PB.572.2	1	p1	(T)30	30	1	30	--
PB.574.7	1	c	(T)57gtacatgtagagtccaattgacgaatgaagg(T)162	250	1813	2062	--
PB.576.2	1	p1	(A)24	24	17	40	--
PB.579.1	1	p1	(A)10	10	2342	2351	CAACCACTGGGACGGATACT	59.844	20	CCTGGATTCGGAGTCTGTGT	60.112	20	220	2179	2398	GAGACCGTGAAGTACCCGAC	59.579	20	CCTGGATTCGGAGTCTGTGT	60.112	20	132	2267	2398	ACCGTGAAGTACCCGACGTA	60.431	20	CCTGGATTCGGAGTCTGTGT	60.112	20	129	2270	2398
PB.579.1	2	p2	(TG)6	12	2549	2560	ACACAGACTCCGAATCCAGG	60.112	20	AGACCCAACGTCAGAGCATC	60.269	20	270	2379	2648	TGTGTGTATGTATGCGTGCG	60.209	20	GAGAGCGAGCTTGGTCAGTT	59.751	20	206	2524	2729	TGTGTGTATGTATGCGTGCG	60.209	20	AGACCCAACGTCAGAGCATC	60.269	20	125	2524	2648
PB.579.1	3	p2	(GT)16	32	3098	3129	TATGGGCTTGTGCATTGTGT	59.995	20	TTCAGTTGGGAGGAAAGTCG	60.224	20	250	3063	3312	GTATGGGCTTGTGCATTGTG	59.995	20	TTCAGTTGGGAGGAAAGTCG	60.224	20	251	3062	3312	TGTATGGGCTTGTGCATTGT	59.995	20	TTCAGTTGGGAGGAAAGTCG	60.224	20	252	3061	3312
PB.579.1	4	p4	(TGTT)6	24	3570	3593	CACACACAGACACAGGAGCC	60.368	20	GATGGGGACCTTGAGTTTGA	59.903	20	220	3474	3693	CACACACAGACACAGGAGCC	60.368	20	CATGATGGGGACCTTGAGTT	59.779	20	223	3474	3696	GAGGCTCACCAAAAGAAGCA	60.517	20	GATGGGGACCTTGAGTTTGA	59.903	20	195	3499	3693
PB.581.1	1	c	(AGC)6aga(AGG)5	36	2572	2607	GCTGGTATGCAACAACATGG	59.995	20	AAGCTCGAGTGTGGTACGCT	60.081	20	264	2433	2696	GCTGGTATGCAACAACATGG	59.995	20	ATTGCCGTGGTATGCTCTTC	60.103	20	204	2433	2636	TGCTGTATCAGCAGTACGCC	60.042	20	ATTGCCGTGGTATGCTCTTC	60.103	20	106	2531	2636
PB.581.2	1	c	(CAG)7(GAG)6	39	2548	2586	GCTGGTATGCAACAACATGG	59.995	20	AAGCTCGAGTGTGGTACGCT	60.081	20	270	2408	2677	GCTGGTATGCAACAACATGG	59.995	20	ATTGCCGTGGTATGCTCTTC	60.103	20	209	2408	2616	TGCTGTATCAGCAGTACGCC	60.042	20	ATTGCCGTGGTATGCTCTTC	60.103	20	111	2506	2616
PB.581.3	1	c	(CAG)7a(AGG)5	37	2872	2908	GCTGGTATGCAACAACATGG	59.995	20	AAGCTCGAGTGTGGTACGCT	60.081	20	267	2732	2998	GCTGGTATGCAACAACATGG	59.995	20	ATTGCCGTGGTATGCTCTTC	60.103	20	206	2732	2937	TGCTGTATCAGCAGTACGCC	60.042	20	ATTGCCGTGGTATGCTCTTC	60.103	20	108	2830	2937
PB.582.1	1	p2	(TG)7	14	239	252	GAGCTAGTTCCTCAGCCACG	60.156	20	ACTGTGTTGACCTTACCGGC	60.035	20	164	176	339	CGAGCTAGTTCCTCAGCCAC	60.156	20	ACTGTGTTGACCTTACCGGC	60.035	20	165	175	339	GAGCTAGTTCCTCAGCCACG	60.156	20	AGGCGCACACTTACTCCTGT	59.937	20	269	176	444
PB.582.1	2	p3	(AGG)7	21	560	580	CTGCTGCCAAGATGAGATGA	60.096	20	CTGAAGAAGGACTTGGCAGG	59.982	20	270	443	712	CTGCTGCCAAGATGAGATGA	60.096	20	CCTGAAGAAGGACTTGGCAG	59.982	20	271	443	713	CTGCTGCCAAGATGAGATGA	60.096	20	AAGAAGGACTTGGCAGGGAT	60.074	20	267	443	709
PB.584.1	1	p1	(C)18	18	16	33	--
PB.588.1	1	p1	(A)11	11	72	82	GCACTCCTCACACGTTCAGA	60.03	20	AAATCAGAACCGCATCATCC	59.9	20	164	33	196	GCACTCCTCACACGTTCAGA	60.03	20	ATCCAAATCAGAACCGCATC	59.9	20	168	33	200	GCACTCCTCACACGTTCAGA	60.03	20	AGGAGAAAAACCAGCGTTCA	59.853	20	119	33	151
PB.588.1	2	p1	(A)11	11	1791	1801	TTCTGCAGAGGCCGTCTAAT	59.978	20	ATACCATTTGGCACTTTGGC	59.829	20	226	1684	1909	GCGTGAAGACCACTGTGAAA	59.88	20	TTTGGCACTTTGGCACATTA	60.111	20	274	1630	1903	AATGTCATCCTCCCCAAACA	60.173	20	TTTGGCACTTTGGCACATTA	60.111	20	175	1729	1903
PB.588.1	3	p1	(A)11	11	2222	2232	GCGCCTTGACTTTCTACAGG	60.015	20	TTGTGCATGAATCACCTCTCA	60.256	21	174	2151	2324	CGCCTTGACTTTCTACAGGC	60.015	20	TTGTGCATGAATCACCTCTCA	60.256	21	173	2152	2324	GCGCCTTGACTTTCTACAGG	60.015	20	TGTGCATGAATCACCTCTCA	58.728	20	173	2151	2323
PB.589.1	1	c	(A)17c(A)11c(A)30c(A)10t(A)10t(A)14c(A)11c(A)10g(A)10t(A)17	149	3556	3704	--
PB.592.1	1	p1	(T)11	11	2595	2605	AGCCGTCTTCAACAACCTGT	59.769	20	GGCTGCAACTAACGAGCATT	60.416	20	262	2466	2727	AGCCGTCTTCAACAACCTGT	59.769	20	TCTTATCCTGCTAGGGCTGC	59.574	20	276	2466	2741	AGCCGTCTTCAACAACCTGT	59.769	20	CCTGCTAGGGCTGCAACTAA	60.534	20	270	2466	2735
PB.594.1	1	p1	(T)13	13	2102	2114	TTCGTGTTATTTTCCGGTCA	59.013	20	TTGCCAACAAGTTTCCACTTC	60.139	21	277	1868	2144	CTTCGTGTTATTTTCCGGTCA	59.982	21	TTGCCAACAAGTTTCCACTTC	60.139	21	278	1867	2144	TTCGTGTTATTTTCCGGTCA	59.013	20	GCCAACAAGTTTCCACTTCA	58.749	20	275	1868	2142
PB.594.2	1	p1	(T)15	15	3118	3132	TCGTGTTATTTTTCCGGTCA	59.013	20	TTGCCAACAAGTTTCCACTTC	60.139	21	280	2883	3162	TCGTGTTATTTTTCCGGTCA	59.013	20	GCCAACAAGTTTCCACTTCA	58.749	20	278	2883	3160	TCGTGTTATTTTTCCGGTCA	59.013	20	TGCCAACAAGTTTCCACTTC	58.749	20	279	2883	3161
PB.595.3	1	p2	(AC)7	14	1003	1016	TTCACTTCACCCTCTCACCC	60.088	20	CCGAGTTCTTGGGAAAGACA	60.224	20	214	826	1039	AAGGTGCAAACGGATGAGAC	60.119	20	CCGAGTTCTTGGGAAAGACA	60.224	20	102	938	1039	GGTGCAAACGGATGAGACTT	60.119	20	CCGAGTTCTTGGGAAAGACA	60.224	20	100	940	1039
PB.595.3	2	p2	(GT)6	12	1231	1242	--
PB.599.1	1	p1	(T)10	10	1512	1521	ccaaacacaccttcaaccct	59.861	20	gccatggtgcgttatttctt	59.967	20	119	1442	1560	atgtgcgtcattggtggtta	59.847	20	gccatggtgcgttatttctt	59.967	20	261	1300	1560	acaccttcaaccctgagtgc	60.159	20	gccatggtgcgttatttctt	59.967	20	113	1448	1560
PB.599.1	2	p1	(T)10	10	1640	1649	ccaaacacaccttcaaccct	59.861	20	taatgtctgcgggttcatca	60.073	20	267	1442	1708	acaccttcaaccctgagtgc	60.159	20	taatgtctgcgggttcatca	60.073	20	261	1448	1708	accccaaacacaccttcaac	59.721	20	taatgtctgcgggttcatca	60.073	20	270	1439	1708
PB.603.1	1	p2	(TA)7	14	1865	1878	ACTAGCAGCGGATGGAGAAA	59.978	20	CACACACAAGTTGTCACGCA	60.412	20	258	1698	1955	CTAGCAGCGGATGGAGAAAC	59.978	20	CACACACAAGTTGTCACGCA	60.412	20	257	1699	1955	ACTAGCAGCGGATGGAGAAA	59.978	20	TCACACACAAGTTGTCACGC	59.321	20	259	1698	1956
PB.603.1	2	p1	(T)11	11	1986	1996	TCAGAGCACCACACACCTTT	59.31	20	CTGGGCACAGACAAAACAAA	59.734	20	220	1800	2019	TCAGAGCACCACACACCTTT	59.31	20	CAAACTGGGCACAGACAAAA	59.734	20	224	1800	2023	TGCGTGACAACTTGTGTGTG	60.412	20	AATGCATGTGACCAAACTGG	59.42	20	100	1936	2035
PB.603.1	3	p1	(A)11	11	2993	3003	--
PB.603.2	1	c*	(T)11(TA)7*	24	2115	2138	AGTGGATGGAGAAACATGCC	59.934	20	CACACACAAGTTGTCACGCA	60.412	20	253	1962	2214	GTGGATGGAGAAACATGCCT	59.934	20	CACACACAAGTTGTCACGCA	60.412	20	252	1963	2214	ATGAGGGCCACATCAAGTGT	60.395	20	TGGGCACAGACAAAAACAAA	60.127	20	266	2012	2277
PB.603.2	2	p1	(T)11	11	2244	2254	ATGAGGGCCACATCAAGTGT	60.395	20	TGGGCACAGACAAAAACAAA	60.127	20	266	2012	2277	ATGAGGGCCACATCAAGTGT	60.395	20	CAAACTGGGCACAGACAAAA	59.734	20	271	2012	2282	ATGAGGGCCACATCAAGTGT	60.395	20	CTGGGCACAGACAAAAACAA	59.734	20	267	2012	2278
PB.603.3	1	p2	(TA)8	16	2586	2601	ACTAGCAGCGGATGGAGAAA	59.978	20	CGGTTGATGAGTCAAAAATATACG	59.802	24	212	2420	2631	CTAGCAGCGGATGGAGAAAC	59.978	20	CGGTTGATGAGTCAAAAATATACG	59.802	24	211	2421	2631	CTAGCAGCGGATGGAGAAAC	59.978	20	cacgcaatttcaactttatgaAAA	60.376	24	244	2421	2664
PB.603.4	1	p2	(TA)7	14	2141	2154	AGTGGATGGAGAAACATGCC	59.934	20	CACACACAAGTTGTCACGCA	60.412	20	252	1980	2231	GTGGATGGAGAAACATGCCT	59.934	20	CACACACAAGTTGTCACGCA	60.412	20	251	1981	2231	AGGAAGCCAGCTCACTAGCA	60.299	20	CACACACAAGTTGTCACGCA	60.412	20	271	1961	2231
PB.603.4	2	p1	(T)10	10	2262	2271	TCAGAGCACCACACACCTTT	59.31	20	TGGGCACAGACAAAAACAAA	60.127	20	219	2076	2294	TCAGAGCACCACACACCTTT	59.31	20	CTGGGCACAGACAAAAACAA	59.734	20	220	2076	2295	TCAGAGCACCACACACCTTT	59.31	20	CAAACTGGGCACAGACAAAA	59.734	20	224	2076	2299
PB.603.5	1	p2	(AC)6	12	1816	1827	AAGGTTTTGGTCAAACAGGAAA	59.886	22	GCCTGGATATGCAACACAAA	59.548	20	252	1703	1954	CAAACAGGAAAGACAAGGAAGG	60.137	22	GCCTGGATATGCAACACAAA	59.548	20	241	1714	1954	CAGGAAAGACAAGGAAGGAGAA	59.858	22	GCCTGGATATGCAACACAAA	59.548	20	237	1718	1954
PB.605.1	1	p3	(CAG)7	21	139	159	GGCCATGGAAGATGACAGTT	59.934	20	ATCCGAATCCACGAACTTTG	59.933	20	228	81	308	GGCCATGGAAGATGACAGTT	59.934	20	ACAGTTGGCCGCTCAGATAC	60.285	20	110	81	190	GGCCATGGAAGATGACAGTT	59.934	20	CTGAATCCGAATCCACGAAC	60.461	20	232	81	312
PB.605.1	2	p1	(T)10	10	1872	1881	GGATTCAAGCCGACATTGTT	59.939	20	ACCAATCCTACATGCAAGGC	59.962	20	174	1815	1988	GGATTCAAGCCGACATTGTT	59.939	20	ATGTCCTACATGGCAGTCCC	59.81	20	195	1815	2009	GCCAAAGAGGGTTTGCAGTA	60.249	20	GGGTCAACCAAAGCTCAAAA	60.088	20	156	1756	1911
PB.607.1	1	p1	(T)16	16	3241	3256	GGGCACCTTTTCTGCTCTTT	60.743	20	GCAAATGAAATCCAAATGGC	60.276	20	174	3143	3316	ATTGATTTGTCAGAGCAGCG	59.028	20	TTGTTGGCTCAAACAACAGG	59.734	20	267	3124	3390	ATTGATTTGTCAGAGCAGCG	59.028	20	GCAAATGAAATCCAAATGGC	60.276	20	193	3124	3316
PB.609.1	1	p3	(GCC)7	21	199	219	GAAGTGGAATAAACCGGTCG	59.429	20	GTAGTCGTCCTTGGCTTGGA	60.255	20	240	166	405	TGCCTTCTCCAGTAGCATGA	59.547	20	GAACAGCTCCATTTTGTCCC	59.532	20	280	108	387	GAAGTGGAATAAACCGGTCG	59.429	20	GGAACAGCTCCATTTTGTCC	59.532	20	223	166	388
PB.612.3	1	c	(A)12c(A)154	167	2935	3101	--
PB.615.1	1	p2	(GT)17	34	1448	1481	ATACGGAAAACATCCGCAAA	60.323	20	TTTTGCTTTGCAATCAGTGG	59.849	20	263	1306	1568	ATACGGAAAACATCCGCAAA	60.323	20	TGGTTTTGCTTTGCAATCAG	59.849	20	266	1306	1571	TTTAATCAGCCCAGAGGGAA	59.64	20	TTTTGCTTTGCAATCAGTGG	59.849	20	216	1353	1568
PB.615.1	2	p1	(T)12	12	1793	1804	TACATGTGGAGGCCTGTCAA	60.112	20	AGATGGACCACAAATGCACA	59.967	20	257	1728	1984	TACATGTGGAGGCCTGTCAA	60.112	20	GATGGACCACAAATGCACAC	59.819	20	256	1728	1983	GGCCTGTCAAAGGAGTATGC	59.7	20	AGATGGACCACAAATGCACA	59.967	20	247	1738	1984
PB.615.2	1	p2	(GT)17	34	2783	2816	ATACGGAAAACATCCGCAAA	60.323	20	TTTTGCTTTGCAATCAGTGG	59.849	20	263	2641	2903	ATACGGAAAACATCCGCAAA	60.323	20	TGGTTTTGCTTTGCAATCAG	59.849	20	266	2641	2906	TTTAATCAGCCCAGAGGGAA	59.64	20	TTTTGCTTTGCAATCAGTGG	59.849	20	216	2688	2903
PB.615.2	2	p1	(T)12	12	3128	3139	TACATGTGGAGGCCTGTCAA	60.112	20	AGATGGACCACAAATGCACA	59.967	20	257	3063	3319	TACATGTGGAGGCCTGTCAA	60.112	20	GATGGACCACAAATGCACAC	59.819	20	256	3063	3318	GGCCTGTCAAAGGAGTATGC	59.7	20	AGATGGACCACAAATGCACA	59.967	20	247	3073	3319
PB.616.2	1	p1	(A)16	16	72	87	GCGCTCTCACACGGATCT	60.105	18	GCCAAGATCATGTCTCCGAT	60.042	20	223	32	254	GCGCTCTCACACGGATCT	60.105	18	ATGGCCAAGATCATGTCTCC	59.893	20	226	32	257	GCGCTCTCACACGGATCT	60.105	18	GAGTCATGTTCTCCGTCGGT	60.12	20	255	32	286
PB.616.4	1	p1	(A)14	14	38	51	CTCACACGGATCTCCGCAC	62.907	19	GCCAAGATCATGTCTCCGAT	60.042	20	216	3	218	TCACACGGATCTCCGCAC	61.936	18	GCCAAGATCATGTCTCCGAT	60.042	20	215	4	218	CTCACACGGATCTCCGCAC	62.907	19	ATGGCCAAGATCATGTCTCC	59.893	20	219	3	221
PB.617.1	1	p1	(A)16	16	2463	2478	AGAGAGGCTCCCTCCATCTC	59.913	20	TGCCATGCTGCTCAATAGTC	59.979	20	216	2291	2506	ATTGGTTGGGAGTCTGTTGG	59.82	20	TGCCATGCTGCTCAATAGTC	59.979	20	270	2237	2506	CTCTTCCCCGACAGATCAAA	60.187	20	TGCCATGCTGCTCAATAGTC	59.979	20	239	2268	2506
PB.619.3	1	p3	(AAC)6	18	3051	3068	acccctgacctaggctgatt	59.957	20	tcacacaacagcagctttcc	60.032	20	168	2939	3106	acccctgacctaggctgatt	59.957	20	gcagctttccaacccattta	60.074	20	158	2939	3096	aattctttgggcacaagtcg	60.11	20	tcacacaacagcagctttcc	60.032	20	127	2980	3106
PB.622.3	1	p3	(TTA)5	15	1413	1427	TAAAATGCAGCAACAGCAGC	60.163	20	TTGTGTGCGGCAATAAAGTC	59.735	20	201	1366	1566	AATCATGTTCGGGTCCAAAA	60.17	20	TTGTGTGCGGCAATAAAGTC	59.735	20	264	1303	1566	CAGCAACAGCAGCTGAAATC	59.746	20	TTGTGTGCGGCAATAAAGTC	59.735	20	194	1373	1566
PB.623.1	1	c	(T)32cc(T)56	90	1	90	--
PB.623.1	2	p3	(TAA)5	15	676	690	TTGTGTGCGGCAATAAAGTC	59.735	20	AATCATGTTCGGGTCCAAAA	60.17	20	264	534	797	TTGTGTGCGGCAATAAAGTC	59.735	20	CAGCAACAGCAGCTGAAATC	59.746	20	195	534	728	CAGTTGTGTGCGGCAATAAA	60.698	20	AATCATGTTCGGGTCCAAAA	60.17	20	267	531	797
PB.626.2	1	c*	(GA)12(A)10*	33	956	988	TCCACACCTCATCTGTGAGC	59.827	20	AAAGTGATGAACTGGTGCCC	59.973	20	176	867	1042	TGCACTGAAACACATCCACA	59.705	20	AAAGTGATGAACTGGTGCCC	59.973	20	190	853	1042	TCCACACCTCATCTGTGAGC	59.827	20	ATGAACTGGTGCCCGATAAC	59.82	20	170	867	1036
PB.626.2	2	p1	(A)13	13	1263	1275	GGGCACCAGTTCATCACTTT	59.973	20	CCTCACCTATGCAGCATTCA	59.823	20	277	1023	1299	ATCTGACAGAGCCTTGGTGC	60.418	20	TCACTGCAGCCTCACCTATG	60.008	20	184	1125	1308	ATCTGACAGAGCCTTGGTGC	60.418	20	CCTCACCTATGCAGCATTCA	59.823	20	175	1125	1299
PB.627.1	1	p3	(TAT)8	24	2118	2141	ATGTGGACGTTAAACTCGGC	60	20	CCAATGGGATACACAGGAGG	60.187	20	128	2056	2183	TGGACGTTAAACTCGGCTCT	59.875	20	CCAATGGGATACACAGGAGG	60.187	20	125	2059	2183	ATGTGGACGTTAAACTCGGC	60	20	ATGGGATACACAGGAGGTGG	59.655	20	125	2056	2180
PB.629.1	1	p3	(ACA)7	21	85	105	AGAAAGTCCCGTCAGGTCAC	59.153	20	CTCTTACCTCTCACCGTCGC	60.012	20	165	8	172	AGAAAGTCCCGTCAGGTCAC	59.153	20	CTGCGCAATAAACCCAAAAT	59.964	20	270	8	277	AGAAAGTCCCGTCAGGTCAC	59.153	20	TGGCGACCAGACTCTTACCT	59.867	20	176	8	183
PB.630.1	1	p2	(TA)7	14	96	109	ACATGTTACCTGCCCGCTAC	60.022	20	CCCATAGTTTCTGGTTGCGT	59.993	20	182	56	237	gactTTAGCTCAACGTCCCG	59.875	20	CCCATAGTTTCTGGTTGCGT	59.993	20	236	2	237	ACATGTTACCTGCCCGCTAC	60.022	20	AGGGGTGGGGAGAGATACAC	60.194	20	241	56	296
PB.631.1	1	p2	(TA)6	12	1775	1786	GCACAAAGTTTCCACCCATT	59.836	20	CAGTGCAGCGGTTTTAATCA	59.872	20	253	1711	1963	GCACAAAGTTTCCACCCATT	59.836	20	CCTTGTGTGTCTGATGGTGC	60.162	20	146	1711	1856	GTGTGCAAATATTCCCTGGC	60.339	20	CAGTGCAGCGGTTTTAATCA	59.872	20	271	1693	1963
PB.631.1	2	p1	(A)13	13	3034	3046	--
PB.631.2	1	p2	(TA)6	12	1538	1549	GCACAAAGTTTCCACCCATT	59.836	20	CAGTGCAGCGGTTTTAATCA	59.872	20	252	1474	1725	GCACAAAGTTTCCACCCATT	59.836	20	CCTTGTGTGTCTGATGGTGC	60.162	20	145	1474	1618	GTGTGCAAATATTCCCTGGC	60.339	20	CAGTGCAGCGGTTTTAATCA	59.872	20	270	1456	1725
PB.633.1	1	p1	(C)10	10	152	161	CCTGTTGGATAGGGAGGACA	59.92	20	ACAGTTTGGATGCCAAGTCC	59.973	20	241	24	264	CCTGTTGGATAGGGAGGACA	59.92	20	AGTTTGGATGCCAAGTCCAC	59.973	20	239	24	262	GGAATTCATGGCATGGAAAG	60.274	20	ACAGTTTGGATGCCAAGTCC	59.973	20	157	108	264
PB.633.1	2	p2	(AC)7	14	645	658	AACTCCCGCCATGTTTACAG	59.993	20	CACAGACATTTTCACCCACG	60.001	20	110	575	684	GGACACTGCGGGTGATAACT	59.997	20	TAGCAATGTCACTTCAGCGG	60.011	20	216	620	835	AACTCCCGCCATGTTTACAG	59.993	20	TAGCAATGTCACTTCAGCGG	60.011	20	261	575	835
PB.634.1	1	p1	(T)18	18	224	241	GCTGCAGGATGTTTTGGTTT	60.118	20	CTCTCCTTGCTGGAAAAACG	59.986	20	173	201	373	GCTGCAGGATGTTTTGGTTT	60.118	20	CTCCTTGCTGGAAAAACGAC	59.853	20	171	201	371	GCTGCAGGATGTTTTGGTTT	60.118	20	GTCCTTCAAGCAAGGAAACG	59.853	20	139	201	339
PB.635.1	1	p4	(TTTG)5	20	3270	3289	ACTGGGTGCTTGGCTGTACT	59.792	20	CACTTCACTGTGTGAGGGGA	59.705	20	147	3239	3385	CTGGGTGCTTGGCTGTACTT	60.312	20	CACTTCACTGTGTGAGGGGA	59.705	20	146	3240	3385	ACTGGGTGCTTGGCTGTACT	59.792	20	GCAGCAGACACAGTTGGTTC	59.472	20	279	3239	3517
PB.635.2	1	p1	(T)10	10	1921	1930	ACTGGGTGCTTGGCTGTACT	59.792	20	CACTTCACTGTGTGAGGGGA	59.705	20	145	1895	2039	CTGGGTGCTTGGCTGTACTT	60.312	20	CACTTCACTGTGTGAGGGGA	59.705	20	144	1896	2039	ACTGGGTGCTTGGCTGTACT	59.792	20	GCAGCAGACACAGTTGGTTC	59.472	20	277	1895	2171
PB.637.1	1	c	(AG)6aac(AG)12aac(AG)17	76	33	108	gagagagacgagaagagagagagaa	59.214	25	TCAGACTGTCACCAACCAGC	59.872	20	261	4	264	gagagagacgagaagagagagagaa	59.214	25	AATTGCCCATTACTCCGTTG	59.823	20	158	4	161	gagagagacgagaagagagagagaa	59.214	25	ATTGCCCATTACTCCGTTGA	60.331	20	157	4	160
PB.637.1	2	p1	(A)12	12	2296	2307	CACTTCACAGTGGCCTTCAA	59.873	20	TCCTTGAATGATCGACAAAAA	58.201	21	273	2240	2512	CACTTCACAGTGGCCTTCAA	59.873	20	AAAAACAACATTGAAATGGCAG	59.033	22	256	2240	2495	TCAGAAACGCAGCACTTCAC	60.183	20	AAAAACAACATTGAAATGGCA	58.057	21	268	2228	2495
PB.637.2	1	p2	(TG)12	24	1884	1907	GGGTCATATCGGCAATGTCT	59.78	20	AAACACAGGGTTTTCATGGC	59.836	20	116	1827	1942	GGGTCATATCGGCAATGTCT	59.78	20	TCTCTGAGGATTGCCTGGTC	60.349	20	182	1827	2008	GGGTCATATCGGCAATGTCT	59.78	20	GCAGGAAGAGATAAGGGGGT	59.536	20	231	1827	2057
PB.637.2	2	p1	(A)13	13	2731	2743	TGTGCCTCTGCTGAAACATC	59.992	20	GAGAATGACTTGCGAGGGAG	59.95	20	232	2614	2845	TGTGCCTCTGCTGAAACATC	59.992	20	AGAGAATGACTTGCGAGGGA	59.95	20	233	2614	2846	TGCATGCTCACACTCAAACA	60.029	20	AGAGAATGACTTGCGAGGGA	59.95	20	160	2687	2846
PB.637.3	1	p1	(A)12	12	2367	2378	CACTTCACAGTGGCCTTCAA	59.873	20	TCCTTGAATGATCGACAAAAA	58.201	21	273	2311	2583	CACTTCACAGTGGCCTTCAA	59.873	20	AAAAACAACATTGAAATGGCAG	59.033	22	256	2311	2566	TCAGAAACGCAGCACTTCAC	60.183	20	AAAAACAACATTGAAATGGCA	58.057	21	268	2299	2566
PB.637.4	1	p1	(A)12	12	985	996	CACTTCACAGTGGCCTTCAA	59.873	20	TCCTTGAATGATCGACAAAAA	58.201	21	273	929	1201	CACTTCACAGTGGCCTTCAA	59.873	20	AAAAACAACATTGAAATGGCAG	59.033	22	256	929	1184	TCAGAAACGCAGCACTTCAC	60.183	20	AAAAACAACATTGAAATGGCA	58.057	21	268	917	1184
PB.640.1	1	p1	(T)30	30	1	30	--
PB.640.2	1	p1	(T)29	29	1	29	--
PB.641.1	1	p1	(T)27	27	1	27	--
PB.641.2	1	p1	(T)21	21	1	21	--
PB.641.3	1	p1	(T)20	20	1	20	--
PB.643.2	1	p1	(T)15	15	3141	3155	TGGTGCAGGACAGAACAGAG	60.022	20	TTTCCCTCACATCAGTCACG	59.676	20	159	3054	3212	CCTGGTGTTGTGAACCTGTG	60.039	20	TTTCCCTCACATCAGTCACG	59.676	20	115	3098	3212	TCCATTATGTTGGTGCAGGA	59.924	20	TTTCCCTCACATCAGTCACG	59.676	20	169	3044	3212
PB.643.3	1	p1	(T)19	19	2654	2672	TGGTGCAGGACAGAACAGAG	60.022	20	GCCGCCATAAAATGTCCTTA	59.928	20	277	2569	2845	CCTGGTGTTGTGAACCTGTG	60.039	20	GCCGCCATAAAATGTCCTTA	59.928	20	233	2613	2845	CCTGGTGTTGTGAACCTGTG	60.039	20	ATGATTTCGTTTTTCTGCCG	60.074	20	249	2613	2861
PB.645.2	1	c	(CT)10g(TC)17	55	38	92	GTTTTTCGGGAGGAGAGCTT	59.827	20	ATCACCAGTCACACAGCAGC	59.905	20	166	3	168	GTTTTTCGGGAGGAGAGCTT	59.827	20	AAGAGCAAAAAGACAGCCGA	60.132	20	118	3	120	GTTTTTCGGGAGGAGAGCTT	59.827	20	GAAGAGCAAAAAGACAGCCG	60.132	20	119	3	121
PB.647.1	1	p1	(T)27	27	141	167	cagggagacgctttcttgac	59.989	20	CGCTGCACAAACTTAACCAG	59.53	20	115	89	203	ttgtaaatgggcagggagac	59.933	20	CGCTGCACAAACTTAACCAG	59.53	20	126	78	203	cagggagacgctttcttgac	59.989	20	AGCGTTCCTTCTCCATCTTG	59.43	20	280	89	368
PB.649.1	1	p2	(CA)9	18	1592	1609	GCTCATCTTCAACAGGCTCC	59.957	20	GGCCCTCATATGCTCTGTGT	60.104	20	215	1500	1714	GGCTCATCTTCAACAGGCTC	59.957	20	GGCCCTCATATGCTCTGTGT	60.104	20	216	1499	1714	GGCTCATCTTCAACAGGCTC	59.957	20	TACGCATACCTACACCTGCG	59.776	20	138	1499	1636
PB.649.1	2	p2	(TG)31	62	2602	2663	CACAAAGCTTGGACTCAGCA	60.175	20	TACAGACCCAACACGGTGAA	60.001	20	260	2476	2735	CACAAAGCTTGGACTCAGCA	60.175	20	TTACAGACCCAACACGGTGA	60.001	20	261	2476	2736	CACAAAGCTTGGACTCAGCA	60.175	20	TACTTTTTCCCGTCAGTGGG	59.964	20	238	2476	2713
PB.650.1	1	p1	(T)60	60	1	60	--
PB.650.1	2	p1	(A)14	14	361	374	tccatgatttgtgactcgtga	60.104	21	ttgcacaattctcagatggg	59.648	20	202	213	414	ccatgatttgtgactcgtgaa	59.556	21	ttgcacaattctcagatggg	59.648	20	201	214	414	ttccatgatttgtgactcgtg	59.556	21	ttgcacaattctcagatggg	59.648	20	203	212	414
PB.651.1	1	p1	(T)15	15	1714	1728	TTGCACAATTCTCAGATGGG	59.648	20	CCATGATTTGTGAACTCGTGA	59.556	21	200	1672	1871	CCAACTGCGAGCACATCTTA	60.011	20	TGGACACAAACGTAAAACAAGG	59.935	22	220	1583	1802	CCAACTGCGAGCACATCTTA	60.011	20	CGAGACATTCCAGTTGTTTTGA	60.147	22	177	1583	1759
PB.651.2	1	p1	(T)13	13	3113	3125	CCAACTGCGAGCACATCTTA	60.011	20	TGGACACAAACGTAAAACAAGG	59.935	22	217	2983	3199	CCAACTGCGAGCACATCTTA	60.011	20	CGAGACATTCCAGTTGTTTTGA	60.147	22	174	2983	3156	GGACTCATCTGTAGGCTGGC	59.834	20	TGGACACAAACGTAAAACAAGG	59.935	22	278	2922	3199
PB.651.3	1	p1	(A)14	14	2559	2572	TTTGTTGAGCACCTGCAGTC	60.032	20	CTCAATCCCCACCAACTAGG	59.401	20	259	2359	2617	CTCAAAGTTCGCTTCCAACC	59.853	20	CTCAATCCCCACCAACTAGG	59.401	20	213	2405	2617	CCTCAAAGTTCGCTTCCAAC	59.853	20	CTCAATCCCCACCAACTAGG	59.401	20	214	2404	2617
PB.651.6	1	p1	(T)15	15	1842	1856	AGGGACTCGTTTTCTGAGCA	59.989	20	GCTTCCCCTTAACCTTCACC	59.94	20	131	1760	1890	GGCTTTCCTCCAGGGATTAG	60.032	20	GCTTCCCCTTAACCTTCACC	59.94	20	177	1714	1890	AGGGACTCGTTTTCTGAGCA	59.989	20	TTGTTGGTGCTTATTGCTGC	59.879	20	157	1760	1916
PB.652.2	1	p3	(TGA)5	15	90	104	TCGGGATGAAAGAAGTCGAT	59.629	20	AGAGCAGGCTGGGAGAGAGT	60.691	20	117	45	161	TCGGGATGAAAGAAGTCGAT	59.629	20	GGTGAGGAAACCTCTGCACT	59.305	20	267	45	311	TCGGGATGAAAGAAGTCGAT	59.629	20	AGGAAACCTCTGCACTGTCC	59.305	20	263	45	307
PB.652.2	2	p1	(A)11	11	210	220	ACTCTCTCCCAGCCTGCTCT	60.691	20	GTCCTGTTCTGCTCCAGAGG	59.986	20	196	142	337	ACTCTCTCCCAGCCTGCTCT	60.691	20	CCTGAGTGATCTCTGCCTCC	59.945	20	271	142	412	ACTCTCTCCCAGCCTGCTCT	60.691	20	CCCTGAGTGATCTCTGCCTC	59.945	20	272	142	413
PB.652.3	1	p3	(TGA)6	18	241	258	CAGCTCACGTTTAGCTTCCC	60.015	20	GTCCTGTTCTGCTCCAGAGG	59.986	20	213	199	411	CAGCTCACGTTTAGCTTCCC	60.015	20	TTCTCCCTCTGCTTCCAAAA	59.926	20	234	199	432	CTGAGCCGGAGTAACCTCAC	59.867	20	GTCCTGTTCTGCTCCAGAGG	59.986	20	262	150	411
PB.654.1	1	p1	(T)11	11	305	315	AGAGGAAGGGGAAAACCAAA	59.912	20	GGGCCATTAAAGTGCTCAAA	60.074	20	136	219	354	AGAGGAAGGGGAAAACCAAA	59.912	20	AGTGCTCAAACTGGGGATTG	60.111	20	126	219	344	AGAGGAAGGGGAAAACCAAA	59.912	20	TCAAACTGGGGATTGGATGT	60.173	20	121	219	339
PB.654.1	2	p1	(A)10	10	3013	3022	--
PB.655.1	1	p1	(A)11	11	2763	2773	GCTCAAATTGGGGATGCTTA	60.038	20	TCCATGTATCCAAAGCCTGA	59.075	20	259	2680	2938	GCTCAAATTGGGGATGCTTA	60.038	20	GTCCATGTATCCAAAGCCTGA	59.947	21	260	2680	2939	TAGCTCAAATTGGGGATGCT	59.668	20	TCCATGTATCCAAAGCCTGA	59.075	20	261	2678	2938
PB.655.1	2	p1	(T)11	11	3865	3875	ATGCAGTGAAACCACATGGA	59.967	20	CATATCATTTCCTGAAGAGTTGTTG	59.11	25	252	3652	3903	TCCTTTTCTTGTTGCGTGTG	59.881	20	tttcaaccatagtgtctacattgtca	59.868	26	121	3827	3947	CCTTTTCTTGTTGCGTGTGA	59.881	20	tttcaaccatagtgtctacattgtca	59.868	26	120	3828	3947
PB.656.1	1	p2	(AC)15	30	1004	1033	CGTAACCTTCCACCCTTTGA	59.964	20	AAACTTTATTGTTTGTAAACTTCCCT	57.248	26	226	839	1064	TAACCTTCCACCCTTTGACG	59.964	20	AAACTTTATTGTTTGTAAACTTCCCT	57.248	26	224	841	1064	AGGAAGAGAGATGCTCGCAG	59.851	20	AAACTTTATTGTTTGTAAACTTCCCT	57.248	26	147	918	1064
PB.658.1	1	c	(GT)17tt(GA)6(GT)9	66	1342	1407	AACACATGCCTTGTCTGTGG	59.597	20	GTAAGTGTGGTTCACTGGCG	59.213	20	179	1304	1482	AACACATGCCTTGTCTGTGG	59.597	20	TGGCATTGTAAGTGTGGTTCA	60.019	21	186	1304	1489	AACACATGCCTTGTCTGTGG	59.597	20	TCACTGGCGCTTGCTCTAAT	61.071	20	168	1304	1471
PB.660.1	1	p2	(CA)13	26	1263	1288	GACGTGTTCTCACAGCAGGA	60.03	20	AATGTCATTGCGGTGTGATG	60.399	20	265	1082	1346	ACGTGCCTATTCTTTGGCAG	60.27	20	ATCCACGCGGATGGTAATAA	60.175	20	211	1213	1423	TGCATACTGTGTGGAGGAGG	59.701	20	ATCCACGCGGATGGTAATAA	60.175	20	255	1169	1423
PB.664.1	1	c	(T)10g(T)11	22	2656	2677	CACCTGGACCCTTTTTGTGT	59.861	20	CCTTAGCACGTTTCCTCCTG	59.869	20	224	2477	2700	TTTTTGTGTCAGCATCAGCC	59.847	20	CCTTAGCACGTTTCCTCCTG	59.869	20	213	2488	2700	CCCTTTTTGTGTCAGCATCA	59.691	20	CCTTAGCACGTTTCCTCCTG	59.869	20	216	2485	2700
PB.664.1	2	p2	(TA)6	12	2907	2918	--
PB.671.1	1	p1	(T)26	26	1	26	--
PB.671.1	2	c	(A)10caagccccgaaaaatgtgctcttctcccccccttttctgcccttttttccccac(T)11	75	2001	2075	GGCTCGGTAAAATCCCAGAT	60.286	20	GAAGGGAACTTGCCTCTCTTT	58.978	21	231	1876	2106	AATAGCACGACTGCCTCCTG	60.419	20	GAAGGGAACTTGCCTCTCTTT	58.978	21	179	1928	2106	CAAGTCGCACAAATAGCACG	60.458	20	GAAGGGAACTTGCCTCTCTTT	58.978	21	190	1917	2106
PB.672.1	1	p1	(T)15	15	426	440	CTCCGAGCTGAAATACGAGG	59.971	20	TACCTCCATGGCTACGATCC	59.917	20	249	224	472	CTCCGAGCTGAAATACGAGG	59.971	20	CATGGCTACGATCCCTGACT	60.096	20	243	224	466	GCTCCGAGCTGAAATACGAG	60.118	20	TACCTCCATGGCTACGATCC	59.917	20	250	223	472
PB.672.1	2	p1	(T)10	10	3120	3129	AAATTGAAGCCAGACATCGC	60.221	20	TGGTCTACCCAAACCAAAAGA	59.457	21	221	2959	3179	AAATTGAAGCCAGACATCGC	60.221	20	ACCCAAACCAAAAGACATGA	57.894	20	215	2959	3173	AAATTGAAGCCAGACATCGC	60.221	20	CCCAAACCAAAAGACATGATT	58.798	21	214	2959	3172
PB.672.4	1	p1	(T)16	16	1791	1806	gccacaggttgaggacagtt	60.159	20	tgcagaccatcacaggttgt	60.162	20	206	1715	1920	aacagccacaggttgaggac	60.159	20	tgcagaccatcacaggttgt	60.162	20	210	1711	1920	agccacaggttgaggacagt	59.756	20	tgcagaccatcacaggttgt	60.162	20	207	1714	1920
PB.672.4	2	p1	(T)10	10	1988	1997	tgtggcaatgagacaaagga	60.24	20	gctttcattggggagaactg	59.67	20	125	1950	2074	ttgtggcaatgagacaaagg	59.691	20	gctttcattggggagaactg	59.67	20	126	1949	2074	tgtggcaatgagacaaagga	60.24	20	CATTTGTGGTGACCAGACCA	60.416	20	275	1950	2224
PB.673.1	1	p1	(T)38	38	1	38	--
PB.673.1	2	p1	(A)11	11	2607	2617	AGCTTAGCCACGCAGTTTTC	59.66	20	GCCATGTTGTGTGACGTTTC	60.016	20	238	2535	2772	AGCTTAGCCACGCAGTTTTC	59.66	20	GAGAAAACGAAACTCACCGC	59.859	20	216	2535	2750	AGCTTAGCCACGCAGTTTTC	59.66	20	CCATGTTGTGTGACGTTTCC	59.855	20	237	2535	2771
PB.677.2	1	p3	(CAA)5	15	140	154	GTCGACGCTTTCTGCTCTTC	60.285	20	GGATACTGTACTGCGCCCTG	60.678	20	206	26	231	GTCGACGCTTTCTGCTCTTC	60.285	20	GATACTGTACTGCGCCCTGG	60.678	20	205	26	230	CGCTTTCTGCTCTTCCTCTG	60.41	20	GATACTGTACTGCGCCCTGG	60.678	20	200	31	230
PB.677.2	2	c	(T)15aaatagtatatctgacccttacctgatggtcgaacaacacacacatattcagcttcatatacggtataagaaggcagtcg(T)17	112	974	1085	CATGTCACTGCCACTCCTGA	60.905	20	GTCCAGTTTGTGGCAGGTTT	60.012	20	226	887	1112	CCATGTCACTGCCACTCCT	59.675	19	GTCCAGTTTGTGGCAGGTTT	60.012	20	227	886	1112	CATGTCACTGCCACTCCTGA	60.905	20	AGTTTGTGGCAGGTTTCCCT	60.912	20	222	887	1108
PB.677.2	3	p1	(A)11	11	2986	2996	CACAGGCTGCTGTCATTCAT	59.862	20	TCTCGCTTCTCAAATGTAGGG	59.462	21	279	2786	3064	CACAGGCTGCTGTCATTCAT	59.862	20	CTCGCTTCTCAAATGTAGGGA	59.462	21	278	2786	3063	CACAGGCTGCTGTCATTCAT	59.862	20	TCGCTTCTCAAATGTAGGGA	58.449	20	277	2786	3062
PB.677.2	4	p1	(T)10	10	3218	3227	AACATTCACTTggctgcatct	59.755	21	tcagctggttttctctgttttt	58.175	22	173	3102	3274	AACATTCACTTggctgcatct	59.755	21	gaaaaacattctccaatttcagc	59.157	23	212	3102	3313	TTGAGAAGCGAGAACAACACA	59.624	21	gaaaaacattctccaatttcagc	59.157	23	262	3052	3313
PB.677.4	1	p1	(A)11	11	3613	3623	GTCCCGCAAATTCCAGTTTA	59.938	20	AAAATGGCTCATTTGAAGCTG	59.352	21	134	3559	3692	GTCCCGCAAATTCCAGTTTA	59.938	20	CCAGTGACTGAGAAAATGGCT	59.343	21	146	3559	3704	GTCCCGCAAATTCCAGTTTA	59.938	20	CCAGTGACTGAGAAAATGGC	58.287	20	146	3559	3704
PB.678.1	1	p1	(A)17	17	79	95	TGGCGGATTGTTTTGTGTAG	59.585	20	CGGTTTCGAGTTTGTGGTTT	60.008	20	107	20	126	CTGGCGGATTGTTTTGTGTA	59.585	20	CGGTTTCGAGTTTGTGGTTT	60.008	20	108	19	126	TGGCGGATTGTTTTGTGTAG	59.585	20	GTCGGTTTCGAGTTTGTGGT	60.012	20	109	20	128
PB.678.1	2	p1	(T)11	11	1989	1999	GTTGATGGCATTGATCACCA	60.339	20	gcatgagtaggtttcgagcc	59.843	20	242	1828	2069	TGTTGATGGCATTGATCACC	60.339	20	gcatgagtaggtttcgagcc	59.843	20	243	1827	2069	TGATGGCATTGATCACCAAG	60.481	20	gcatgagtaggtttcgagcc	59.843	20	240	1830	2069
PB.678.2	1	p1	(A)14	14	81	94	TGGCGGATGTGTTTGTGTAG	60.574	20	CATGTCTCTCGCGTCAGTGT	60.055	20	211	22	232	CTGGCGGATGTGTTTGTGTA	60.574	20	CATGTCTCTCGCGTCAGTGT	60.055	20	212	21	232	TGGCGGATGTGTTTGTGTAG	60.574	20	ACATGTCTCTCGCGTCAGTG	60.055	20	212	22	233
PB.678.2	2	p1	(T)11	11	2237	2247	TGTTGATGGCATTGATCACC	60.339	20	GATGCATGAGGAAGGTTTCG	60.603	20	250	2073	2322	GTTGATGGCATTGATCACCA	60.339	20	GATGCATGAGGAAGGTTTCG	60.603	20	249	2074	2322	TGATGGCATTGATCACCAAG	60.481	20	GATGCATGAGGAAGGTTTCG	60.603	20	247	2076	2322
PB.678.3	1	p1	(A)10	10	109	118	TGGCGGATGTGTTTGTGTAG	60.574	20	CATGTCTCTCGCGTCAGTGT	60.055	20	213	44	256	CTGGCGGATGTGTTTGTGTA	60.574	20	CATGTCTCTCGCGTCAGTGT	60.055	20	214	43	256	TGGCGGATGTGTTTGTGTAG	60.574	20	ACATGTCTCTCGCGTCAGTG	60.055	20	214	44	257
PB.678.3	2	p1	(T)10	10	1980	1989	GTTGTGTTGGCCGACTCTTT	60.156	20	GATGCATGAGGAAGGTTTCG	60.603	20	113	1952	2064	TGTTGATGGCATTGATCACC	60.339	20	GATGCATGAGGAAGGTTTCG	60.603	20	259	1806	2064	GTTGATGGCATTGATCACCA	60.339	20	GATGCATGAGGAAGGTTTCG	60.603	20	258	1807	2064
PB.678.4	1	p1	(A)10	10	69	78	GGCGGATGTGTTGTGTAGTG	60.032	20	ACATGTCTCGCGTCAGTGTC	59.905	20	206	6	211	TGGCGGATGTGTTGTGTAGT	60.032	20	ACATGTCTCGCGTCAGTGTC	59.905	20	207	5	211	GGCGGATGTGTTGTGTAGTG	60.032	20	GTCCGGAGTTTGTGGTTTGT	59.867	20	100	6	105
PB.678.4	2	p1	(T)14	14	457	470	GGCTGTGCAGTGGTACAGAA	59.905	20	CATGCACTTTTAGACGCCAA	59.872	20	265	330	594	GGCTGTGCAGTGGTACAGAA	59.905	20	TGCACTTTTAGACGCCAATG	59.872	20	263	330	592	GGCTGTGCAGTGGTACAGAA	59.905	20	TTGAAGTCTCTTCGCTCGGT	60.134	20	188	330	517
PB.679.1	1	p2	(TC)6	12	902	913	CCCACTATTTGCAGGAAGGA	60.066	20	TCTGGGCCAAAATAATACGC	59.928	20	223	844	1066	CCCCCAGTTACCCCACTATT	59.934	20	TCTGGGCCAAAATAATACGC	59.928	20	234	833	1066	CCAGTCAAGTGAGTGCAGGA	60.022	20	GAGAGGAGGGTGGAGAAAGG	60.186	20	277	668	944
PB.679.2	1	c	(T)12gttttttggg(T)20	42	159	200	GAGCTGCCCTTTGTCTTCAC	59.997	20	CTCGGTTCGACATCTTGGTT	60.111	20	195	67	261	GAGCTGCCCTTTGTCTTCAC	59.997	20	ACAGCTCGGTTCGACATCTT	59.874	20	199	67	265	GAGCTGCCCTTTGTCTTCAC	59.997	20	AACAGCTCGGTTCGACATCT	59.874	20	200	67	266
PB.679.2	2	p2	(TC)6	12	1216	1227	CCCCCAGTTACCCCAACTAT	59.934	20	TCTGGGCCAAAATAATACGC	59.928	20	235	1146	1380	CCAGTCAAGTGAGTGCAGGA	60.022	20	GAGAGGAGGGTGGAGAAAGG	60.186	20	278	981	1258	CCCCCAGTTACCCCAACTAT	59.934	20	GAGAGGAGGGTGGAGAAAGG	60.186	20	113	1146	1258
PB.681.1	1	p1	(A)11	11	1607	1617	TGAGGCGAGAGAAGCAATTT	60.096	20	CTGCTGCCTGTGCCTTTATT	60.407	20	233	1461	1693	TGAGGCGAGAGAAGCAATTT	60.096	20	TGCTGCCTGTGCCTTTATTA	59.467	20	232	1461	1692	TGAATGAAAACATGAGGCGA	60.197	20	TGCTGCCTGTGCCTTTATTA	59.467	20	244	1449	1692
PB.682.1	1	p1	(A)12	12	904	915	ATGGACCAAGTCTGGCATTC	59.934	20	GGGTGAAACCACATGCTCTT	59.973	20	261	789	1049	ATGGACCAAGTCTGGCATTC	59.934	20	CCTTTGGTTTCTTCCCAACA	59.942	20	167	789	955	ATTTGACCATCTGACCAGGG	59.779	20	CCTTTGGTTTCTTCCCAACA	59.942	20	215	741	955
PB.682.2	1	c	(A)13gctag(A)30	48	1078	1125	--
PB.683.1	1	p1	(C)11	11	1799	1809	TGTAAGGCGGTGTGTCAGTC	59.751	20	AGACAAGCGAAAGCGAAGAG	59.898	20	280	1624	1903	ATCAGTTCATCAACGCCCAT	60.348	20	AGACAAGCGAAAGCGAAGAG	59.898	20	174	1730	1903	GCCTTTTATCCGTGAACGTC	59.574	20	AGACAAGCGAAAGCGAAGAG	59.898	20	256	1648	1903
PB.683.2	1	p2	(GT)29	58	678	735	TTAGGCAAAGGCACACACAG	59.904	20	CAAACGGTTTCCTCTGCTTC	59.853	20	183	579	761	TTAGGCAAAGGCACACACAG	59.904	20	TCAAACGGTTTCCTCTGCTT	59.853	20	184	579	762	TTAGGCAAAGGCACACACAG	59.904	20	AAACGGTTTCCTCTGCTTCA	59.853	20	182	579	760
PB.683.3	1	c	(AC)7agacaca(AC)8	37	843	879	TCCCCCACTTGTGCTCTTAC	60.111	20	GACCATGGCTGTTTGTGTTG	60.008	20	232	813	1044	TCCCCCACTTGTGCTCTTAC	60.111	20	GGAAGACCATGGCTGTTTGT	59.973	20	236	813	1048	TCCCCCTCTCTCTCCTTCTC	59.883	20	CATGAAATCGCTCTGCTTCA	60.096	20	211	698	908
PB.683.4	1	p1	(T)19	19	1	19	--
PB.683.4	2	c	(AC)7at(AC)16	48	222	269	AGCTGCAGCAGAGTCACAAA	59.929	20	CTGCTTGCAGGTAACGCATA	60.037	20	255	124	378	AGCTGCAGCAGAGTCACAAA	59.929	20	ACTGAAATCCCTGCACTGCT	59.874	20	270	124	393	AGCTGCAGCAGAGTCACAAA	59.929	20	TACTCTCCATCGCCACAACA	60.263	20	189	124	312
PB.686.1	1	p1	(A)10	10	1363	1372	TGAAACTGGGCCTAAAATGC	60.074	20	AGCACAGAAAAGGGGTGAGA	59.844	20	115	1316	1430	TTGCTTCGTCTCGAGGAGTT	60.134	20	AGCACAGAAAAGGGGTGAGA	59.844	20	243	1188	1430	CCAGTCATGCATCAAGTGCT	59.862	20	AGCACAGAAAAGGGGTGAGA	59.844	20	209	1222	1430
PB.688.1	1	p1	(A)18	18	77	94	GAGTGAAGGGGAGAGCAGTG	59.986	20	CCACCAAACACCATAATCCC	59.91	20	257	33	289	GATTCTCCAGCGGAGTGAAG	59.95	20	CCACCAAACACCATAATCCC	59.91	20	269	21	289	GAGTGAAGGGGAGAGCAGTG	59.986	20	GCGCGAAGGTACGTGTTTAT	60.159	20	104	33	136
PB.688.2	1	p1	(A)15	15	64	78	GAGTGAAGGGGAGAGCAGTG	59.986	20	CCACCAAACACCATAATCCC	59.91	20	254	20	273	GATTCTCCAGCGGAGTGAAG	59.95	20	CCACCAAACACCATAATCCC	59.91	20	266	8	273	GAGTGAAGGGGAGAGCAGTG	59.986	20	GCGCGAAGGTACGTGTTTAT	60.159	20	101	20	120
PB.689.1	1	p1	(T)32	32	1	32	--
PB.690.2	1	p1	(T)10	10	420	429	CGCTAGTTCAAAAGATGCCC	59.845	20	CGTGAAAGAGGGAACACCAT	59.966	20	192	374	565	TTGTGCTGTGGTGTCCTGAT	60.162	20	CGTGAAAGAGGGAACACCAT	59.966	20	241	325	565	CGCTAGTTCAAAAGATGCCC	59.845	20	TTCCAAAAGAATCCCTGTCG	60.044	20	275	374	648
PB.692.1	1	p1	(A)18	18	2441	2458	catcccacctcagcgtactt	60.134	20	GTGATTTTTGTCATGCACGG	59.972	20	199	2289	2487	AAGTCCAACCAAGCCAAGTG	60.149	20	GTGATTTTTGTCATGCACGG	59.972	20	146	2342	2487	cagactgccatgaacctgaa	59.831	20	GTGATTTTTGTCATGCACGG	59.972	20	254	2234	2487
PB.693.2	1	c	(ATT)5aatattaa(TAT)6	41	2774	2814	GGCAAAGTGTTGCAGACAAA	59.888	20	GCATGCCCTTCTTTGTCAAT	60.081	20	188	2724	2911	AACACTAAGTGCTGCCCCAT	59.621	20	GCATGCCCTTCTTTGTCAAT	60.081	20	230	2682	2911	ACACTAAGTGCTGCCCCATT	59.621	20	GCATGCCCTTCTTTGTCAAT	60.081	20	229	2683	2911
PB.694.1	1	p1	(T)13	13	362	374	CACTTCCGTGTTTGTGTTGG	60.041	20	CTACACGCGTGCTGAACAAT	59.935	20	277	266	542	GGAGAGAGTGAACTGCTCGG	60.135	20	GCGTTTAACCCCAACAAAGA	59.975	20	206	246	451	GCACTTCCGTGTTTGTGTTG	60.199	20	CTACACGCGTGCTGAACAAT	59.935	20	278	265	542
PB.694.2	1	p1	(T)16	16	67	82	TCGGGGTTTGTGTTGTTTTT	60.241	20	CTACACGCGTGCTGAACAAT	59.935	20	215	36	250	GATCGGGGTTTGTGTTGTTT	59.694	20	GCGTTTAACCCCAACAAAGA	59.975	20	126	34	159	GATCGGGGTTTGTGTTGTTT	59.694	20	CTACACGCGTGCTGAACAAT	59.935	20	217	34	250
PB.694.3	1	p1	(T)15	15	66	80	TCGGGGTTTGTGTTGTTTTT	60.241	20	CTACACGCGTGCTGAACAAT	59.935	20	214	35	248	GATCGGGGTTTGTGTTGTTT	59.694	20	GCGTTTAACCCCAACAAAGA	59.975	20	125	33	157	GATCGGGGTTTGTGTTGTTT	59.694	20	CTACACGCGTGCTGAACAAT	59.935	20	216	33	248
PB.697.1	1	p1	(T)31	31	1	31	--
PB.697.1	2	p2	(AC)6	12	429	440	TGATGCCGTGTCAACGTTAT	59.995	20	TTCGCTGAGCAGAAGTCAAA	59.864	20	151	381	531	TGATGCCGTGTCAACGTTAT	59.995	20	ATCATGGTGGAAAGGGACTG	59.779	20	253	381	633	TGATGCCGTGTCAACGTTAT	59.995	20	CATCATGGTGGAAAGGGACT	59.779	20	254	381	634
PB.697.1	3	p1	(A)15	15	585	599	TGATGCCGTGTCAACGTTAT	59.995	20	ATCATGGTGGAAAGGGACTG	59.779	20	253	381	633	TGATGCCGTGTCAACGTTAT	59.995	20	CATCATGGTGGAAAGGGACT	59.779	20	254	381	634	GCTAAGCCCAACAGTGAAGC	60.022	20	ATCATGGTGGAAAGGGACTG	59.779	20	142	492	633
PB.697.1	4	p1	(A)14	14	898	911	CAGTGAGCCACAGCCTACAA	60.049	20	GCAGTGACTAATGCTGCCAA	60.019	20	186	804	989	AGGTCAGCCTGTGCTTTGTT	59.914	20	GCAGTGACTAATGCTGCCAA	60.019	20	237	753	989	CAGTGAGCCACAGCCTACAA	60.049	20	GCTGCCAATAGATGAGTCCC	59.658	20	174	804	977
PB.698.1	1	p1	(T)15	15	1555	1569	ATCATGGTGGAAAGGGACTG	59.779	20	TGATGCCGTGTCAACGTTAT	59.995	20	251	1519	1769	CATCATGGTGGAAAGGGACT	59.779	20	TGATGCCGTGTCAACGTTAT	59.995	20	252	1518	1769	ATCATGGTGGAAAGGGACTG	59.779	20	GCTAAGCCCAACAGTGAAGC	60.022	20	142	1519	1660
PB.698.3	1	p3	(AAC)6	18	67	84	CACACTCACGCAAACCCTC	60.302	19	CATCTGAGGCTTGTTCCACA	59.831	20	247	25	271	CACACTCACGCAAACCCTC	60.302	19	AGGCTTGTTCCACACGTTCT	59.769	20	241	25	265	ttgcagtatTCACCGTCCG	60.671	19	CATCTGAGGCTTGTTCCACA	59.831	20	270	2	271
PB.698.3	2	p1	(T)15	15	2314	2328	ATCATGGTGGAAAGGGACTG	59.779	20	TGATGCCGTGTCAACGTTAT	59.995	20	249	2278	2526	CATCATGGTGGAAAGGGACT	59.779	20	TGATGCCGTGTCAACGTTAT	59.995	20	250	2277	2526	ATCATGGTGGAAAGGGACTG	59.779	20	GCTAAGCCCAACAGTGAAGC	60.022	20	141	2278	2418
PB.698.4	1	p3	(AAC)6	18	66	83	CACACTCACGCAAACCCTC	60.302	19	CATCTGAGGCTTGTTCCACA	59.831	20	248	24	271	CACACTCACGCAAACCCTC	60.302	19	AGGCTTGTTCCACACGTTCT	59.769	20	242	24	265	CACACTCACGCAAACCCTC	60.302	19	CCACAGCTCCACACAGAGAC	59.442	20	210	24	233
PB.698.4	2	p1	(T)19	19	1244	1262	CCTGTTTCTTGGCATCGAAT	60.074	20	AAAAACACACACACCCCCAT	59.989	20	222	1116	1337	CCTGTTTCTTGGCATCGAAT	60.074	20	CACACCCCCATACGGTTTAC	59.971	20	213	1116	1328	CCTGTTTCTTGGCATCGAAT	60.074	20	ACACACCCCCATACGGTTTA	59.971	20	214	1116	1329
PB.698.4	3	p1	(T)16	16	2583	2598	ATCATGGTGGAAAGGGACTG	59.779	20	TGATGCCGTGTCAACGTTAT	59.995	20	252	2547	2798	CATCATGGTGGAAAGGGACT	59.779	20	TGATGCCGTGTCAACGTTAT	59.995	20	253	2546	2798	ATCATGGTGGAAAGGGACTG	59.779	20	GCTAAGCCCAACAGTGAAGC	60.022	20	143	2547	2689
PB.698.5	1	p1	(T)18	18	1144	1161	ATCATGGTGGAAAGGGACTG	59.779	20	TGATGCCGTGTCAACGTTAT	59.995	20	254	1108	1361	CATCATGGTGGAAAGGGACT	59.779	20	TGATGCCGTGTCAACGTTAT	59.995	20	255	1107	1361	ATCATGGTGGAAAGGGACTG	59.779	20	GCTAAGCCCAACAGTGAAGC	60.022	20	145	1108	1252
PB.698.7	1	p3	(AAC)5	15	66	80	CACACTCACGCAAACCCTC	60.302	19	CATCTGAGGCTTGTTCCACA	59.831	20	245	24	268	CACACTCACGCAAACCCTC	60.302	19	AGGCTTGTTCCACACGTTCT	59.769	20	239	24	262	CACACTCACGCAAACCCTC	60.302	19	CCACAGCTCCACACAGAGAC	59.442	20	207	24	230
PB.698.7	2	p1	(T)11	11	1158	1168	GGTGCTAAGCCCATATCCAA	59.923	20	CCCAGAGCAGGAGAAAACAG	59.982	20	183	1073	1255	GGTGCTAAGCCCATATCCAA	59.923	20	GTGGACAGCACAAGAAGCAA	60.032	20	273	1073	1345	GGTGCTAAGCCCATATCCAA	59.923	20	GGAAAAAGGAACACGCAAAA	60.089	20	134	1073	1206
PB.698.7	3	p1	(T)20	20	1635	1654	CCTGTTTCTTGGCATCGAAT	60.074	20	AAAAACACACACACCCCCAT	59.989	20	221	1509	1729	GCCAAAAGGCCACATTAAGA	60.074	20	AAAAACACACACACCCCCAT	59.989	20	247	1483	1729	CCTGTTTCTTGGCATCGAAT	60.074	20	CACACCCCCATACGGTTTAC	59.971	20	212	1509	1720
PB.698.7	4	p1	(T)16	16	2973	2988	ATCATGGTGGAAAGGGACTG	59.779	20	TGATGCCGTGTCAACGTTAT	59.995	20	252	2937	3188	CATCATGGTGGAAAGGGACT	59.779	20	TGATGCCGTGTCAACGTTAT	59.995	20	253	2936	3188	ATCATGGTGGAAAGGGACTG	59.779	20	GCTAAGCCCAACAGTGAAGC	60.022	20	143	2937	3079
PB.698.9	1	p3	(AAC)6	18	66	83	CACACTCACGCAAACCCTC	60.302	19	ACAACACCTCGTATGAGCCC	59.997	20	262	24	285	CACACTCACGCAAACCCTC	60.302	19	GCGTCTCCTGTGAAGGCTAC	60.02	20	242	24	265	CACACTCACGCAAACCCTC	60.302	19	GGCCGCCTTGTTAATGTTTA	59.964	20	218	24	241
PB.698.9	2	p1	(T)14	14	505	518	GTACGTGCGTGTCCTCGTTA	59.788	20	AGTTCCTCCACATCGTCAGG	60.112	20	261	302	562	GTACGTGCGTGTCCTCGTTA	59.788	20	TCACGGAGAAGTTCCTCCAC	60.238	20	270	302	571	GCGTGTCCTCGTTATGCTCT	60.428	20	AGTTCCTCCACATCGTCAGG	60.112	20	255	308	562
PB.698.9	3	p1	(T)15	15	752	766	CCGAACCTCAGTCACCTGTT	60.151	20	TATGCACGGCTTTGTTGAAG	59.872	20	266	632	897	AACCGAACCTCAGTCACCTG	60.151	20	TATGCACGGCTTTGTTGAAG	59.872	20	268	630	897	GTCAGCAGTTGTCGGGTTTT	60.156	20	TATGCACGGCTTTGTTGAAG	59.872	20	180	718	897
PB.700.1	1	p3	(GCT)6	18	2051	2068	agcggcttaaaccagctaca	60.039	20	tagccttggctgttcctcat	59.836	20	248	1872	2119	agcggcttaaaccagctaca	60.039	20	cttggctgttcctcatcctc	59.803	20	244	1872	2115	gcggcttaaaccagctacac	59.911	20	tagccttggctgttcctcat	59.836	20	247	1873	2119
PB.700.2	1	p3	(CTG)5	15	1398	1412	AAGATGAGGCTCCAGCAAAA	59.955	20	AGAGTCTGAGCTGCTCTCCG	60.033	20	239	1346	1584	AGTCCTCAAGCTCGGATTCA	59.95	20	AGAGTCTGAGCTGCTCTCCG	60.033	20	272	1313	1584	GCAGCTCTGAAGATGAGGCT	59.857	20	AGAGTCTGAGCTGCTCTCCG	60.033	20	248	1337	1584
PB.700.2	2	p1	(T)16	16	3569	3584	CCCAGCTGTGACTTCAGGTT	60.298	20	TGTTGGGATGAATGGCTGTA	59.924	20	263	3441	3703	CCCAGCTGTGACTTCAGGTT	60.298	20	GAACCTGTTGGGATGAATGG	60.173	20	268	3441	3708	CCAGCTGTGACTTCAGGTTG	59.461	20	TGTTGGGATGAATGGCTGTA	59.924	20	262	3442	3703
PB.700.3	1	p3	(CTG)5	15	1371	1385	AAGATGAGGCTCCAGCAAAA	59.955	20	GCTTGGCTTTCACTGGTTTC	59.859	20	153	1319	1471	AGTCCTCAAGCTCGGATTCA	59.95	20	GCTTGGCTTTCACTGGTTTC	59.859	20	186	1286	1471	GCTCGGATTCAGATAGCAGC	60.088	20	GCTTGGCTTTCACTGGTTTC	59.859	20	177	1295	1471
PB.700.3	2	p1	(T)16	16	2630	2645	CCCAGCTGTGACTTCAGGTT	60.298	20	TGTTGGGATGAATGGCTGTA	59.924	20	264	2501	2764	CCCAGCTGTGACTTCAGGTT	60.298	20	GAACCTGTTGGGATGAATGG	60.173	20	269	2501	2769	CCAGCTGTGACTTCAGGTTG	59.461	20	TGTTGGGATGAATGGCTGTA	59.924	20	263	2502	2764
PB.700.3	3	p1	(T)10	10	3187	3196	TTAGGATGCCCCTGTCAAAC	59.933	20	tctttaattaccgttgcaaaca	57.487	22	166	3057	3222	GTTAGGATGCCCCTGTCAAA	59.933	20	tctttaattaccgttgcaaaca	57.487	22	167	3056	3222	TTCTGATGTTAGGATGCCCC	59.894	20	tctttaattaccgttgcaaaca	57.487	22	174	3049	3222
PB.700.4	1	p3	(CTG)5	15	1353	1367	AAGATGAGGCTCCAGCAAAA	59.955	20	AGAGTCTGAGCTGCTCTCCG	60.033	20	239	1301	1539	AGTCCTCAAGCTCGGATTCA	59.95	20	AGAGTCTGAGCTGCTCTCCG	60.033	20	272	1268	1539	GCAGCTCTGAAGATGAGGCT	59.857	20	AGAGTCTGAGCTGCTCTCCG	60.033	20	248	1292	1539
PB.700.4	2	p1	(T)14	14	3232	3245	CCCAGCTGTGACTTCAGGTT	60.298	20	TGTTGGGATGAATGGCTGTA	59.924	20	260	3105	3364	CCCAGCTGTGACTTCAGGTT	60.298	20	GAACCTGTTGGGATGAATGG	60.173	20	265	3105	3369	CCAGCTGTGACTTCAGGTTG	59.461	20	TGTTGGGATGAATGGCTGTA	59.924	20	259	3106	3364
PB.700.5	1	p3	(GCT)6	18	892	909	TAAACCAGCTACACCGGCTT	59.769	20	AGGTTTAGCCTTGGCTGGTT	60.13	20	254	713	966	TCTGAAGATGAAGAACCGGC	60.34	20	GGAGTCAGAACTGCTCTCCG	60.135	20	255	802	1056	GAAACCAGTGAAAGCCAAGC	59.859	20	GCTGGTTCCTCATCCTCAGA	60.349	20	268	686	953
PB.700.5	2	p1	(A)19	19	2584	2602	GACCCATAGAGCTGAGCTGG	59.973	20	GCTGCCACAGCTCCACTAAC	61.007	20	106	2535	2640	CCCTGTAAACAGTCCCTCCA	59.959	20	GCTGCCACAGCTCCACTAAC	61.007	20	177	2464	2640	GACCCATAGAGCTGAGCTGG	59.973	20	TGCCACAGCTCCACTAACTTT	59.928	21	104	2535	2638
PB.700.5	3	p1	(T)15	15	2784	2798	CCCAGCTGTGACTTCAGGTT	60.298	20	TGGGGATGAATGGCTGTAAT	60.155	20	257	2655	2911	CCCAGCTGTGACTTCAGGTT	60.298	20	GAACCTGTTGGGGATGAATG	60.173	20	265	2655	2919	CCAGCTGTGACTTCAGGTTG	59.461	20	TGGGGATGAATGGCTGTAAT	60.155	20	256	2656	2911
PB.702.1	1	p1	(T)18	18	1232	1249	TCCCATCCCTTTCTTGACTG	60.042	20	TCCCTTTCATCATCCTCACC	59.862	20	202	1180	1381	TCCCATCCCTTTCTTGACTG	60.042	20	GCCCAGTTTCATTCCATCAT	59.756	20	233	1180	1412	TCCCATCCCTTTCTTGACTG	60.042	20	AGCGGTTTTCACTTGCATTT	59.752	20	122	1180	1301
PB.702.1	2	p3	(ATG)5	15	1385	1399	GGTGAGGATGATGAAAGGGA	59.862	20	ACGCACACACACACACACAC	60.177	20	201	1362	1562	GGTGAGGATGATGAAAGGGA	59.862	20	ACACGCACACACACACACAC	60.177	20	203	1362	1564	GGTGAGGATGATGAAAGGGA	59.862	20	ACACACGCACACACACACAC	60.177	20	205	1362	1566
PB.702.1	3	c	(GT)22gc(GT)11	68	1516	1583	CATGCAGAGGGGAAGTCATT	60.073	20	AGAGTGGCCAAGGTCTGTGT	59.756	20	155	1490	1644	CATGCAGAGGGGAAGTCATT	60.073	20	AGTGTGCCCTGAAAGTCCTG	60.298	20	132	1490	1621	CATGCAGAGGGGAAGTCATT	60.073	20	CAGTGTGCCCTGAAAGTCCT	60.298	20	133	1490	1622
PB.702.1	4	p2	(AC)9	18	1697	1714	ACACAGACCTTGGCCACTCT	59.756	20	GGAGAGGCAGCAGAGTTCAG	60.284	20	219	1625	1843	CAGGACTTTCAGGGCACACT	60.298	20	GGAGAGGCAGCAGAGTTCAG	60.284	20	242	1602	1843	GCGTGTGTGTGTGTGTGTGT	60.177	20	AGTTCAGCCACAGGAAGACG	60.444	20	272	1559	1830
PB.702.3	1	p1	(T)15	15	1226	1240	TCCCATCCCTTTCTTGACTG	60.042	20	TCCCTTTCATCATCCTCACC	59.862	20	200	1174	1373	TCCCATCCCTTTCTTGACTG	60.042	20	GCCCAGTTTCATTCCATCAT	59.756	20	231	1174	1404	TCCCATCCCTTTCTTGACTG	60.042	20	AGCGGTTTTCACTTGCATTT	59.752	20	119	1174	1292
PB.702.3	2	p3	(ATG)5	15	1377	1391	GGTGAGGATGATGAAAGGGA	59.862	20	ACGCACACACACACACACAC	60.177	20	195	1354	1548	GGTGAGGATGATGAAAGGGA	59.862	20	ACACGCACACACACACACAC	60.177	20	197	1354	1550	GGTGAGGATGATGAAAGGGA	59.862	20	ACACACGCACACACACACAC	60.177	20	199	1354	1552
PB.702.3	3	c	(GT)19gc(GT)10	60	1508	1567	CATGCAGAGGGGAAGTCATT	60.073	20	AGAGTGGCCAAGGTCTGTGT	59.756	20	147	1482	1628	CATGCAGAGGGGAAGTCATT	60.073	20	AGTGTGCCCTGAAAGTCCTG	60.298	20	124	1482	1605	CATGCAGAGGGGAAGTCATT	60.073	20	CAGTGTGCCCTGAAAGTCCT	60.298	20	125	1482	1606
PB.702.3	4	p2	(AC)9	18	1681	1698	ACACAGACCTTGGCCACTCT	59.756	20	GGAGAGGCAGCAGAGTTCAG	60.284	20	219	1609	1827	CAGGACTTTCAGGGCACACT	60.298	20	GGAGAGGCAGCAGAGTTCAG	60.284	20	242	1586	1827	GCGTGTGTGTGTGTGTGTGT	60.177	20	AGTTCAGCCACAGGAAGACG	60.444	20	270	1545	1814
PB.702.3	5	c	(A)21ggtcacgaagcctttttatttcactctgaactgctatagatcacctctgcagagggggaag(CA)23	128	3206	3333	TTTAGGGTGAGGATTGGTGG	59.784	20	AAACAGCAGAGGGGAGGATT	60.074	20	266	3157	3422	CCTTTGTCAGCTGCACTTCA	60.175	20	ATTGGACTGCAGACAGAGGC	60.418	20	276	3130	3405	TTTAGGGTGAGGATTGGTGG	59.784	20	ATTGGACTGCAGACAGAGGC	60.418	20	249	3157	3405
PB.702.3	6	p1	(A)15	15	3620	3634	TCCTTTTTATCACGCCATCC	59.901	20	ATTTGGCAGGGCAGATTCTA	59.668	20	277	3454	3730	TCCTTTTTATCACGCCATCC	59.901	20	TGGCAGGGCAGATTCTAAAG	60.344	20	274	3454	3727	TCCTTTTTATCACGCCATCC	59.901	20	TTTGGCAGGGCAGATTCTAA	60.712	20	276	3454	3729
PB.702.4	1	p1	(A)14	14	2479	2492	ACACCCTTTTCGTGATGGAG	59.966	20	TGACAATCCCCAGTCTCACA	60.088	20	274	2449	2722	CCTCACACCCTTTTCGTGAT	59.966	20	TGACAATCCCCAGTCTCACA	60.088	20	278	2445	2722	GAGGTCAAGAAGCGATGGAC	59.81	20	ATGCTGCCTGTCTTTTTGCT	60.022	20	254	2544	2797
PB.702.4	2	p2	(AC)14	28	2635	2662	ACACCCTTTTCGTGATGGAG	59.966	20	TGACAATCCCCAGTCTCACA	60.088	20	274	2449	2722	CCTCACACCCTTTTCGTGAT	59.966	20	TGACAATCCCCAGTCTCACA	60.088	20	278	2445	2722	GAGGTCAAGAAGCGATGGAC	59.81	20	ATGCTGCCTGTCTTTTTGCT	60.022	20	254	2544	2797
PB.702.5	1	p1	(T)16	16	13	28	--
PB.702.5	2	p2	(GA)7	14	1585	1598	GCGGTAGGTGAAGAGGAGG	59.812	19	ATAAGTGGGCCAAACGACAG	59.993	20	127	1563	1689	GCGGTAGGTGAAGAGGAGG	59.812	19	AGTGATAAGTGGGCCAAACG	59.993	20	131	1563	1693	GCGGTAGGTGAAGAGGAGG	59.812	19	TTTTGATGCAGATTACGCCA	60.215	20	253	1563	1815
PB.702.5	3	p1	(T)12	12	1775	1786	CGTTTGGCCCACTTATCACT	59.993	20	TTTTGATGCAGATTACGCCA	60.215	20	142	1674	1815	CTGTCGTTTGGCCCACTTAT	59.993	20	TTTTGATGCAGATTACGCCA	60.215	20	146	1670	1815	CGTTTGGCCCACTTATCACT	59.993	20	TTTGATGCAGATTACGCCAA	60.215	20	141	1674	1814
PB.702.5	4	p1	(A)13	13	2159	2171	CAGACTTTGAAAACCCCTGG	59.563	20	CGAGGGCACAATTCAGGTAG	60.647	20	235	2057	2291	ATCAGTGCCAATTTCCCAGA	60.461	20	CGAGGGCACAATTCAGGTAG	60.647	20	185	2107	2291	TCCCAGAGGCCTAAGTGACA	60.791	20	TTCGGCAAAGAGCCAGATAC	60.352	20	278	2120	2397
PB.702.6	1	c	(GT)12g(GT)10gcgtgtgtga(TG)8gcgcgca(TG)6cgcaggaactttcaggcacactgggacacagaccttgggccactctgcgggtcgacacagcagtgtggtcctgcttcctaaaagcagtcaaactgtca(AC)10	208	135	342	ATGCAGAGGGGCAAGTCAT	60.639	19	AGACTCTCTCTGGAGCCTGC	58.876	20	273	104	376	TGCAGAGGGGCAAGTCATTA	61.712	20	AGACTCTCTCTGGAGCCTGC	58.876	20	272	105	376	ATGCAGAGGGGCAAGTCAT	60.639	19	ACTCTCTCTGGAGCCTGCC	59.679	19	271	104	374
PB.702.6	2	p2	(AC)7	14	933	946	CCTCGCACACTTTGTCACAT	59.751	20	GGAGGAGGTGATGATGGAGA	60.008	20	206	865	1070	CCTCGCACACTTTGTCACAT	59.751	20	AAACAGCAGAGGGGAGGATT	60.074	20	172	865	1036	CCTCGCACACTTTGTCACAT	59.751	20	GGATGGCGTGATAAAAAGGA	59.901	20	223	865	1087
PB.709.1	1	p1	(T)11	11	3413	3423	CAGATGGGTTTTGGCTGATT	59.933	20	AGCCCAGTTCTTACGACACC	59.212	20	109	3338	3446	ATGGCAAGCTGTCCTTCTGT	59.874	20	AGCCCAGTTCTTACGACACC	59.212	20	173	3274	3446	AGACACCTGCAGTGGACCTT	59.756	20	AGCCCAGTTCTTACGACACC	59.212	20	140	3307	3446
PB.712.1	1	c	(T)15cttttttttcttttc(T)17	47	224	270	AAGAGCTGACGATTCCTCCA	59.95	20	CACCGACGGATGTTCTAGGT	59.989	20	241	178	418	AAGAGCTGACGATTCCTCCA	59.95	20	ACACCGACGGATGTTCTAGG	59.989	20	242	178	419	TTTTTCCTCATGCCATCACA	60.049	20	TTGTAATCCCGTTTTCTGCC	59.938	20	250	97	346
PB.712.1	2	p1	(T)13	13	685	697	AATGCTCCACTTCTGTTCGG	60.255	20	CTCGGAGCCCCTACGATTAT	60.431	20	197	635	831	CCAATGATGCGATGAGTTTG	60.073	20	ACACGAGGAGAGGGGAGAAG	60.78	20	262	541	802	CCAATGATGCGATGAGTTTG	60.073	20	GCGGTGTGTTTAATCTGTGC	59.203	20	220	541	760
PB.712.1	3	p1	(T)11	11	3015	3025	ATGCTGTGACTGCTGGACAC	59.905	20	CATTTTCCCTGAGGCTTGAA	60.184	20	245	2873	3117	ATGCTGTGACTGCTGGACAC	59.905	20	TTTTCCCTGAGGCTTGAAAA	59.795	20	243	2873	3115	GCTATGCTGTGACTGCTGGA	60.168	20	CATTTTCCCTGAGGCTTGAA	60.184	20	248	2870	3117
PB.713.2	1	p2	(GT)6	12	1795	1806	GATGACGACTGAAGGGGAAA	60.05	20	GGAAGATTTGTGTTTCTGGCA	60.103	21	246	1648	1893	GATGACGACTGAAGGGGAAA	60.05	20	TGGAAGATTTGTGTTTCTGGC	60.103	21	247	1648	1894	CGACTGAAGGGGAAAGACTG	59.837	20	TGGAAGATTTGTGTTTCTGGC	60.103	21	242	1653	1894
PB.714.1	1	p2	(AT)6	12	976	987	CAAAATTCAGATTCAATTGAGGG	59.83	23	ACCATTAAAATGCCCTTCCC	60.02	20	241	869	1109	CAAAATTCAGATTCAATTGAGGG	59.83	23	CATTAAAATGCCCTTCCCAA	59.767	20	239	869	1107	CAAAATTCAGATTCAATTGAGGG	59.83	23	TTAAAATGCCCTTCCCAATG	59.767	20	237	869	1105
PB.716.1	1	c	(CGC)5gcttggagtcgccgctt(CTG)5	47	76	122	CGTGCAATGCTGAAGAAAAA	59.992	20	TGAAAGAAACGTCGAAGCCT	59.993	20	113	47	159	CGTGCAATGCTGAAGAAAAA	59.992	20	TCGACACTCGCCTAGGTCTT	60.012	20	183	47	229	CGTGCAATGCTGAAGAAAAA	59.992	20	CGACACTCGCCTAGGTCTTC	60.012	20	182	47	228
PB.716.1	2	c	(A)14gaaaaaaaagacttggacatgaatatgctaaaaggtgacatttag(A)11	70	2943	3012	CGCTTCAGCAGTAATGGACA	60.011	20	AGAAAAGGAAAAAGCGAGGC	59.966	20	205	2841	3045	CACAACTGAGCTCCAGACCA	60.022	20	AGAAAAGGAAAAAGCGAGGC	59.966	20	237	2809	3045	GTGCAGCAGAGGAGGAAGTC	60.143	20	AGAAAAGGAAAAAGCGAGGC	59.966	20	169	2877	3045
PB.716.1	3	p1	(T)10	10	3357	3366	CGGGAAAAACGACTTAGCAC	59.747	20	TGAGTCAACATTGCTGGAGAA	59.43	21	277	3330	3606	ACGGGAAAAACGACTTAGCA	59.747	20	TGAGTCAACATTGCTGGAGAA	59.43	21	278	3329	3606	CGGGAAAAACGACTTAGCAC	59.747	20	TGAGTCAACATTGCTGGAGA	57.883	20	277	3330	3606
PB.716.2	1	p3	(CTG)5	15	105	119	CGTGCAATGCTGAAGAAAAA	59.992	20	TGAAAGAAACGTCGAAGCCT	59.993	20	110	47	156	CGTGCAATGCTGAAGAAAAA	59.992	20	TCGACACTCGCCTAGGTCTT	60.012	20	180	47	226	CGTGCAATGCTGAAGAAAAA	59.992	20	CGACACTCGCCTAGGTCTTC	60.012	20	179	47	225
PB.719.1	1	p1	(A)13	13	3697	3709	GGTTGTATTCTGGGGGACTG	59.259	20	ATCATTGAAGGCCTTGTTGG	59.933	20	146	3605	3750	GCAAACATGGGGTGCTTTTA	60.866	20	ATCATTGAAGGCCTTGTTGG	59.933	20	259	3492	3750	GGTTGTATTCTGGGGGACTGT	60.103	21	ATCATTGAAGGCCTTGTTGG	59.933	20	146	3605	3750
PB.720.1	1	p1	(T)14	14	59	72	CAGTTTGATGGAAGCCCACT	60.111	20	TGCATCATCTTTGACTCCCA	60.201	20	211	20	230	AGTTTGATGGAAGCCCACTG	60.111	20	TGCATCATCTTTGACTCCCA	60.201	20	210	21	230	CAGTTTGATGGAAGCCCACT	60.111	20	CCAGGAAGAGCTCCCTCATA	59.381	20	147	20	166
PB.721.1	1	p2	(TG)9	18	2029	2046	TACATCACCGCCTAACCCAG	60.904	20	CATGCCAGTCAAGCAGCTAA	60.157	20	280	1801	2080	TGAAATCTCAGTGAAATGGGC	60.066	21	CATGCCAGTCAAGCAGCTAA	60.157	20	241	1840	2080	TACATCACCGCCTAACCCA	59.933	19	CATGCCAGTCAAGCAGCTAA	60.157	20	280	1801	2080
PB.721.1	2	p1	(G)11	11	2184	2194	TAGCTGCTTGACTGGCATGT	59.621	20	TGATACAGCAGTGATCGGGA	60.225	20	274	2062	2335	TAGCTGCTTGACTGGCATGT	59.621	20	GATCCCAGTGTGCATCTTCA	59.637	20	256	2062	2317	TAGCTGCTTGACTGGCATGT	59.621	20	GGATCCCAGTGTGCATCTTC	60.484	20	257	2062	2318
PB.721.3	1	p2	(TG)9	18	1647	1664	GTTACATCACCGCCTAACCC	59.316	20	CATGCCAGTCAAGCAGCTAA	60.157	20	275	1423	1697	CACAGGCAGTGGATAATTGC	59.152	20	CATGCCAGTCAAGCAGCTAA	60.157	20	199	1499	1697	TACATCACCGCCTAACCCAG	60.904	20	CATGCCAGTCAAGCAGCTAA	60.157	20	273	1425	1697
PB.721.3	2	p1	(G)12	12	1801	1812	TAGCTGCTTGACTGGCATGT	59.621	20	CCGCTCACATCTGTTTGCTA	60.011	20	163	1679	1841	TAGCTGCTTGACTGGCATGT	59.621	20	TGATACAGCAGTGATCGGGA	60.225	20	276	1679	1954	TAGCTGCTTGACTGGCATGT	59.621	20	CAACCGCTCACATCTGTTTG	60.301	20	166	1679	1844
PB.722.1	1	p1	(T)11	11	2507	2517	AGGTGCACACAAAGCAACTG	59.946	20	GCATCCATAAACACGCACAC	60.003	20	226	2355	2580	GAAAGGTGCACACAAAGCAA	59.888	20	GCATCCATAAACACGCACAC	60.003	20	229	2352	2580	CTGGAAGAAAGGTGCACACA	59.873	20	GCATCCATAAACACGCACAC	60.003	20	235	2346	2580
PB.722.2	1	p1	(T)13	13	1239	1251	AGAAAGGTGGCACACAAAGC	60.299	20	GATGTCTTCAGGCATCCCAT	59.893	20	252	1079	1330	AGAAAGGTGGCACACAAAGC	60.299	20	ATCCCATAAACACGCACACA	59.847	20	239	1079	1317	AGAAAGGTGGCACACAAAGC	60.299	20	CATCCCATAAACACGCACAC	59.847	20	240	1079	1318
PB.723.1	1	p1	(A)13	13	280	292	ATGACTTCCAGCTGCTCAGG	60.555	20	CACCACGGTGTAAGGATGTG	59.873	20	249	134	382	ATGACTTCCAGCTGCTCAGG	60.555	20	GATGTGGGTGGAATGGAAAG	60.173	20	235	134	368	TCATGACTTCCAGCTGCTCA	60.711	20	CACCACGGTGTAAGGATGTG	59.873	20	251	132	382
PB.728.1	1	p2	(GT)23	46	2029	2074	GCCTCTCCCTGGACATGTTA	60.073	20	GGGATCCCGTCATTTTCAGT	61.087	20	165	1950	2114	GCAGGTCTACCAACTGCCTC	59.874	20	GGGATCCCGTCATTTTCAGT	61.087	20	180	1935	2114	CTACCAACTGCCTCTCCCTG	59.861	20	GGGATCCCGTCATTTTCAGT	61.087	20	174	1941	2114
PB.728.1	2	p1	(T)11	11	2524	2534	TTCGAATGGACTTATTCGCC	60.038	20	AGAATGGGGAAGCTTTGGAT	59.903	20	278	2405	2682	TTCGAATGGACTTATTCGCC	60.038	20	TAGAATGGGGAAGCTTTGGA	59.64	20	279	2405	2683	TTCGAATGGACTTATTCGCC	60.038	20	AGCTACATTGCTGTGGCAGA	59.621	20	214	2405	2618
PB.728.2	1	p2	(TG)17	34	1319	1352	TTAAAGAGCCAGCAGACCGT	60.015	20	CACATTTGACCAGGGGAAGT	59.82	20	275	1146	1420	CAGATGGCTCCTGTGAACAA	59.831	20	CACATTTGACCAGGGGAAGT	59.82	20	217	1204	1420	CAGATGGCTCCTGTGAACAA	59.831	20	TCTGGCTGGATCTCGAATTT	59.773	20	260	1204	1463
PB.728.2	2	p2	(GT)30	60	2409	2468	GCCTCTCCCTGGACATGTTA	60.073	20	GGGTCCCGTCATTTTCAGTA	59.79	20	178	2330	2507	GCAGGTCTACCAACTGCCTC	59.874	20	GGGTCCCGTCATTTTCAGTA	59.79	20	193	2315	2507	CTACCAACTGCCTCTCCCTG	59.861	20	GGGTCCCGTCATTTTCAGTA	59.79	20	187	2321	2507
PB.728.2	3	p1	(T)12	12	2915	2926	TTCGAATGGACTTATTCGCC	60.038	20	AGAATGGGGAAGCTTTGGAT	59.903	20	276	2797	3072	ATTTTCCAGAAGCCATGGTG	59.933	20	AGAATGGGGAAGCTTTGGAT	59.903	20	211	2862	3072	CCAGAAGCCATGGTGCTAAT	60.096	20	AGAATGGGGAAGCTTTGGAT	59.903	20	206	2867	3072
PB.728.3	1	p2	(GT)21	42	2540	2581	GCCTCTCCCTGGACATGTTA	60.073	20	GGGATCCCGTCATTTTCAGT	61.087	20	161	2461	2621	GCAGGTCTACCAACTGCCTC	59.874	20	GGGATCCCGTCATTTTCAGT	61.087	20	176	2446	2621	CTACCAACTGCCTCTCCCTG	59.861	20	GGGATCCCGTCATTTTCAGT	61.087	20	170	2452	2621
PB.728.3	2	p1	(T)11	11	3031	3041	TTCGAATGGACTTATTCGCC	60.038	20	AGAATGGGGAAGCTTTGGAT	59.903	20	277	2913	3189	ATTTTCCAGAAGCCATGGTG	59.933	20	AGAATGGGGAAGCTTTGGAT	59.903	20	212	2978	3189	CCAGAAGCCATGGTGCTAAT	60.096	20	AGAATGGGGAAGCTTTGGAT	59.903	20	207	2983	3189
PB.740.1	1	c	(T)23aaaaaaagcggcgcgggtcgacgtgagacgaggaaccaagcggcgagagacagagagagagac(AG)6aaaacc(A)17	121	128	248	TACACTACCCGCTCCCTCAC	60.134	20	TGGTTAACGCTCGCTAGGTC	60.407	20	263	64	326	CTACACTACCCGCTCCCTCA	60.269	20	TGGTTAACGCTCGCTAGGTC	60.407	20	264	63	326	TACACTACCCGCTCCCTCAC	60.134	20	ACTTCGGTTAGTTTGCAGGC	59.383	20	209	64	272
PB.740.1	2	p1	(C)11	11	426	436	GACCTAGCGAGCGTTAACCA	60.407	20	AAATCTCGTCGGGCACATAC	59.962	20	273	307	579	GACCTAGCGAGCGTTAACCA	60.407	20	GTAAATCTCGTCGGGCACAT	59.962	20	275	307	581	ACCTAGCGAGCGTTAACCAG	59.54	20	AAATCTCGTCGGGCACATAC	59.962	20	272	308	579
PB.740.1	3	p1	(T)17	17	2123	2139	GTGACCACGTCTGTGTGACC	60.053	20	ATGGAGTACGGTTACAGGCG	60.015	20	173	2034	2206	GTGACCACGTCTGTGTGACC	60.053	20	ATTAGAGGAGGGGTAGGCCA	59.919	20	142	2034	2175	GGTCAATAACGCTGCAGACA	59.871	20	ATGGAGTACGGTTACAGGCG	60.015	20	195	2012	2206
PB.741.2	1	c	(GT)6ctcgtctgtctgtgtgtc(TG)6	42	183	224	TCTGTACAACACACAGCGCC	60.939	20	CTTAGCTGGGCATCCAGAAG	59.971	20	273	19	291	TCTGTACAACACACAGCGCC	60.939	20	TAACCTTAGCTGGGCATCCA	60.597	20	277	19	295	TCTGTACAACACACAGCGCC	60.939	20	CTCATCACCTGCTAATGCCC	60.624	20	239	19	257
PB.741.2	2	p3	(AGA)5	15	461	475	CATTAGCAGGTGATGAGCGA	59.972	20	ACAGGGCTGGAGGTCTTCTT	60.252	20	259	241	499	CTTCTGGATGCCCAGCTAAG	59.971	20	ACAGGGCTGGAGGTCTTCTT	60.252	20	228	272	499	CATTAGCAGGTGATGAGCGA	59.972	20	CAGTAAACCCATCGCACAGA	59.716	20	278	241	518
PB.741.2	3	p1	(T)12	12	2762	2773	CATGGGGTTTTTGTTTTGCT	59.839	20	TGCAAACAATGGTTTCTCCA	60.088	20	187	2710	2896	ATGGGGTTTTTGTTTTGCTG	59.839	20	TGCAAACAATGGTTTCTCCA	60.088	20	186	2711	2896	TCATGGGGTTTTTGTTTTGC	60.712	20	TGCAAACAATGGTTTCTCCA	60.088	20	188	2709	2896
PB.741.3	1	c	(GT)7ctcgtctgtctgtgtgtc(TG)6	44	183	226	TCTGTACAACACACAGCGCC	60.939	20	CTTAGCTGGGCATCCAGAAG	59.971	20	275	19	293	TCTGTACAACACACAGCGCC	60.939	20	TAACCTTAGCTGGGCATCCA	60.597	20	279	19	297	TCTGTACAACACACAGCGCC	60.939	20	CTCATCACCTGCTAATGCCC	60.624	20	241	19	259
PB.741.3	2	p3	(AGA)7	21	465	485	GGACAGACTCTCCCGTTCAA	60.238	20	TTTCTGATGTGGTCGGCATA	60.073	20	251	326	576	CATTAGCAGGTGATGAGCGA	59.972	20	CAGTAAACCCATCGCACAGA	59.716	20	275	243	517	CATTAGCAGGTGATGAGCGA	59.972	20	TAAACCCATCGCACAGACAG	59.716	20	272	243	514
PB.741.3	3	p1	(A)10	10	2231	2240	GGAGGGAGTATTTCAAGGGC	59.903	20	CATCAGTTCGCCTGTTCAGA	59.984	20	249	2095	2343	AGGGCTTATCCCGATCCTTA	59.888	20	CATCAGTTCGCCTGTTCAGA	59.984	20	234	2110	2343	GGAGGGAGTATTTCAAGGGC	59.903	20	GTCATCAGTTCGCCTGTTCA	59.837	20	251	2095	2345
PB.741.3	4	p1	(T)12	12	2929	2940	ATGGGGTTTTTGTTTTGCTG	59.839	20	CCTCCAAGGTCCCACTACAA	59.959	20	144	2878	3021	CATGGGGTTTTTGTTTTGCT	59.839	20	CCTCCAAGGTCCCACTACAA	59.959	20	145	2877	3021	CATGGGGTTTTTGTTTTGCT	59.839	20	TGCAAACAATGGTTTCTCCA	60.088	20	187	2877	3063
PB.741.4	1	c	(GT)6ctcgtctgtctgtgtgtc(TG)6	42	185	226	TCTGTACAACACACAGCGCC	60.939	20	CTTAGCTGGGCATCCAGAAG	59.971	20	275	20	294	TCTGTACAACACACAGCGCC	60.939	20	CGCTCATCACCTGCTAATTG	59.444	20	244	20	263	TCTGTACAACACACAGCGCC	60.939	20	GCTAATTGCCCGGTTAGCTT	60.585	20	232	20	251
PB.741.4	2	p3	(AGA)8	24	469	492	CTTCTGGATGCCCAGCTAAG	59.971	20	CCCCTGAGACAGTAAACCCA	59.959	20	258	275	532	GGACAGACTCTCCCGTTCAA	60.238	20	CCCCTGAGACAGTAAACCCA	59.959	20	205	328	532	GGACAGACTCTCCCGTTCAA	60.238	20	TTTCTGATGTGGTCGGCATA	60.073	20	255	328	582
PB.741.4	3	p1	(T)11	11	2839	2849	ATCATGGGGTTTGTTTTGCT	59.292	20	TGCAAACAATGGTTTCTCCA	60.088	20	186	2787	2972	CATGGGGTTTGTTTTGCTG	59.949	19	TGCAAACAATGGTTTCTCCA	60.088	20	184	2789	2972	CATCATGGGGTTTGTTTTGC	61.129	20	TGCAAACAATGGTTTCTCCA	60.088	20	187	2786	2972
PB.741.5	1	c	(GT)6ggtccgtctgtctgtgtgtc(TG)6	44	160	203	AGGCGCCGGTAGACTCTC	60.52	18	CTTAGCTGGGCATCCAGAAG	59.971	20	147	124	270	AGGCGCCGGTAGACTCTC	60.52	18	TGACCTGCCGGTAACCTTAG	60.125	20	162	124	285	AGGCGCCGGTAGACTCTC	60.52	18	TAACCTTAGCTGGGCATCCA	60.597	20	151	124	274
PB.741.5	2	p3	(AGA)5	15	438	452	CATTAGCAGGTGATGAGCGA	59.972	20	ACAGGGCTGGAGGTCTTCTT	60.252	20	257	220	476	CTTCTGGATGCCCAGCTAAG	59.971	20	ACAGGGCTGGAGGTCTTCTT	60.252	20	226	251	476	CATTAGCAGGTGATGAGCGA	59.972	20	CAGTAAACCCATCGCACAGA	59.716	20	276	220	495
PB.741.5	3	p2	(GT)13	26	1319	1344	ACTGTGGCTGCCAGTAGGTT	59.792	20	GGTAAGCGTGCTGAAAAAGC	60.025	20	119	1251	1369	GGCTGCCAGTAGGTTTTGAC	59.74	20	GGTAAGCGTGCTGAAAAAGC	60.025	20	114	1256	1369	CTGTGGCTGCCAGTAGGTTT	60.312	20	GGTAAGCGTGCTGAAAAAGC	60.025	20	118	1252	1369
PB.741.5	4	p1	(T)22	22	2592	2613	TCTCAATGGATTGCCATGAA	60.009	20	GCCCTTGAAATACTCCCTCC	59.903	20	165	2476	2640	TCTCAATGGATTGCCATGAA	60.009	20	TAAGGATCGGGATAAGCCCT	59.888	20	180	2476	2655	TCTCAATGGATTGCCATGAA	60.009	20	CACCTGGTGTCCACATCAAC	59.846	20	223	2476	2698
PB.741.5	5	p1	(T)12	12	3344	3355	ATGGGGTTTTGTTGTTTTGC	59.708	20	tgcaaacaatggtttctcca	60.088	20	188	3292	3479	TGGGGTTTTGTTGTTTTGCT	60.378	20	tgcaaacaatggtttctcca	60.088	20	187	3293	3479	GGGTTTTGTTGTTTTGCTGG	60.378	20	tgcaaacaatggtttctcca	60.088	20	185	3295	3479
PB.741.5	6	p1	(A)26	26	3516	3541	--
PB.741.6	1	c	(GT)6ctcgtctgtctgtgtgtc(TG)6	42	127	168	AGGCGCCGGTAGACTCTC	60.52	18	CTTAGCTGGGCATCCAGAAG	59.971	20	145	91	235	AGGCGCCGGTAGACTCTC	60.52	18	TGACCTGCCGGTAACCTTAG	60.125	20	160	91	250	AGGCGCCGGTAGACTCTC	60.52	18	TAACCTTAGCTGGGCATCCA	60.597	20	149	91	239
PB.741.6	2	p3	(AGA)8	24	409	432	CTTCTGGATGCCCAGCTAAG	59.971	20	CCCCTGAGACAGTAAACCCA	59.959	20	257	216	472	GGACAGACTCTCCCGTTCAA	60.238	20	CCCCTGAGACAGTAAACCCA	59.959	20	205	268	472	GGACAGACTCTCCCGTTCAA	60.238	20	TTTCTGATGTGGTCGGCATA	60.073	20	255	268	522
PB.741.6	3	p1	(T)12	12	2971	2982	CATGGGGTTTTTGTTTTGCT	59.839	20	TGCAAACAATGGTTTCTCCA	60.088	20	187	2919	3105	ATGGGGTTTTTGTTTTGCTG	59.839	20	TGCAAACAATGGTTTCTCCA	60.088	20	186	2920	3105	TCATGGGGTTTTTGTTTTGC	60.712	20	TGCAAACAATGGTTTCTCCA	60.088	20	188	2918	3105
PB.741.7	1	p1	(T)25	25	1	25	--
PB.741.7	2	p1	(T)12	12	3038	3049	CATGGGGTTTTTGTTTTGCT	59.839	20	TGCAAACAATGGTTTCTCCA	60.088	20	187	2986	3172	ATGGGGTTTTTGTTTTGCTG	59.839	20	TGCAAACAATGGTTTCTCCA	60.088	20	186	2987	3172	TCATGGGGTTTTTGTTTTGC	60.712	20	TGCAAACAATGGTTTCTCCA	60.088	20	188	2985	3172
PB.741.8	1	p1	(T)12	12	1953	1964	CATGGGGTTTTTGTTTTGCT	59.839	20	TGCAAACAATGGTTTCTCCA	60.088	20	187	1901	2087	ATGGGGTTTTTGTTTTGCTG	59.839	20	TGCAAACAATGGTTTCTCCA	60.088	20	186	1902	2087	TCATGGGGTTTTTGTTTTGC	60.712	20	TGCAAACAATGGTTTCTCCA	60.088	20	188	1900	2087
PB.742.1	1	p1	(C)12	12	1853	1864	CCGCACTCATTGAGATGAAA	59.799	20	TGTGTTGGTTTGCTGGTAGC	59.764	20	213	1703	1915	TCCGCACTCATTGAGATGAA	60.353	20	TGTGTTGGTTTGCTGGTAGC	59.764	20	214	1702	1915	CCGCACTCATTGAGATGAAA	59.799	20	TGCTGGTAGCAAGAAGGACA	59.591	20	203	1703	1905
PB.742.1	2	p1	(T)12	12	3431	3442	TCATCCAACTCGCAAACAAG	59.84	20	CTGTGTAGGCCCCTGACAAT	59.989	20	256	3329	3584	CTCATCCAACTCGCAAACAA	59.84	20	CTGTGTAGGCCCCTGACAAT	59.989	20	257	3328	3584	TCTCATCCAACTCGCAAACA	60.39	20	CTGTGTAGGCCCCTGACAAT	59.989	20	258	3327	3584
PB.742.1	3	p2	(AT)6	12	4121	4132	TCCAGCTACATGCTCTCCCT	59.973	20	CCCTGATCTACCCCAGATTTC	59.775	21	226	3932	4157	TTCCAGCTACATGCTCTCCC	60.362	20	CCCTGATCTACCCCAGATTTC	59.775	21	227	3931	4157	TCCAGCTACATGCTCTCCCT	59.973	20	TGTTAACCCTGATCTACCCCA	59.298	21	232	3932	4163
PB.743.1	1	p3	(TGA)5	15	1429	1443	AGGAACCTGGACACCATCAC	59.817	20	TCTCCGGACAGACTGCTTTT	59.989	20	264	1333	1596	AGGAACCTGGACACCATCAC	59.817	20	CTCCGGACAGACTGCTTTTC	59.989	20	263	1333	1595	AGGAACCTGGACACCATCAC	59.817	20	GCCAGCAGCATCTTTACTCC	59.985	20	175	1333	1507
PB.744.2	1	p1	(T)10	10	272	281	ACAGGCAGATAAAACCGTGG	59.993	20	GTGACAACAGCAGAGCTGGA	60.187	20	219	231	449	ACAGGCAGATAAAACCGTGG	59.993	20	TGACAACAGCAGAGCTGGAC	60.187	20	218	231	448	ACAGGCAGATAAAACCGTGG	59.993	20	GACAACAGCAGAGCTGGACA	60.187	20	217	231	447
PB.747.1	1	p1	(T)35	35	26	60	GCAGTGGTATCAACGCAGAG	59.47	20	ATGCAGGGATAGTCGGTACG	59.978	20	227	2	228	AGCAGTGGTATCAACGCAGA	59.47	20	ATGCAGGGATAGTCGGTACG	59.978	20	228	1	228	AAGCAGTGGTATCAACGCAG	58.952	20	ATGCAGGGATAGTCGGTACG	59.978	20	229	0	228
PB.749.1	1	p1	(T)32	32	1	32	--
PB.749.1	2	p1	(A)11	11	819	829	GGCTTTGTCAGCTTTTTGCT	59.637	20	CATTGCCAAAACCTGGTGTA	59.439	20	257	672	928	GGCTTTGTCAGCTTTTTGCT	59.637	20	ATCATTGCCAAAACCTGGTG	60.755	20	259	672	930	GGCTTTGTCAGCTTTTTGCT	59.637	20	TGGGCAAAACTTGTTTTATGG	59.855	21	206	672	877
PB.749.1	3	p2	(CT)7	14	3038	3051	TGGTAGATGCAGTACAGCCG	59.888	20	CCTTCGTCACAGTGTGTTGC	60.357	20	257	2846	3102	ACAACCAAGGAGAGCAGCAT	59.874	20	CCTTCGTCACAGTGTGTTGC	60.357	20	101	3002	3102	ATCGTGGCTGGAAACCAGTA	60.517	20	GCAGCTTTCTCGCTCTCCTA	60	20	234	2963	3196
PB.750.2	1	p2	(GA)7	14	455	468	ccttcgtcacagtgtgttgc	60.357	20	TGGTAGATGCAGTACAGCCG	59.888	20	257	403	659	ccttcgtcacagtgtgttgc	60.357	20	ACAAccaaggagagcagcat	59.874	20	101	403	503	gcagctttctcgctctccta	60	20	ATCGTGGCTGGAAACCAGTA	60.517	20	234	309	542
PB.750.2	2	p1	(T)11	11	2681	2691	CATTGCCAAAACCTGGTGTA	59.439	20	GGCTTTGTCAGCTTTTTGCT	59.637	20	257	2580	2836	ATCATTGCCAAAACCTGGTG	60.755	20	GGCTTTGTCAGCTTTTTGCT	59.637	20	259	2578	2836	TGGGCAAAACTTGTTTTATGG	59.855	21	GGCTTTGTCAGCTTTTTGCT	59.637	20	206	2631	2836
PB.752.1	1	p1	(T)11	11	1796	1806	CAGGCCAGTTATGAAACCAAA	59.982	21	TCGGAGTATCGCTGACACAG	60.008	20	127	1772	1898	CAGGCCAGTTATGAAACCAAA	59.982	21	CACTCAAAACAGCGTGAGGA	60.025	20	186	1772	1957	CAGGCCAGTTATGAAACCAAA	59.982	21	AAAGGCACTCAAAACAGCGT	59.92	20	191	1772	1962
PB.753.1	1	p1	(T)12	12	1631	1642	TGGTATTTGTGGCCTGTGAA	59.964	20	TCCCCTTAGGCAACACTCAG	60.246	20	187	1496	1682	TGGTATTTGTGGCCTGTGAA	59.964	20	CCCCTTAGGCAACACTCAGA	60.246	20	186	1496	1681	TGGTATTTGTGGCCTGTGAA	59.964	20	GCGAGTGTCCCTTTTCAAAC	59.717	20	215	1496	1710
PB.753.2	1	p1	(T)11	11	1623	1633	TGGTATTTGTGGCCTGTGAA	59.964	20	TCCCCTTAGGCAACACTCAG	60.246	20	186	1488	1673	TGGTATTTGTGGCCTGTGAA	59.964	20	CCCCTTAGGCAACACTCAGA	60.246	20	185	1488	1672	TGGTATTTGTGGCCTGTGAA	59.964	20	GCGAGTGTCCCTTTTCAAAC	59.717	20	214	1488	1701
PB.755.1	1	p2	(GT)6	12	2863	2874	CTGGTGAGTTGAGTTGAGTTGG	59.803	22	TCGACAGTGGAAAGGAGCTT	59.989	20	258	2748	3005	TGGTGAGTTGAGTTGAGTTGG	58.762	21	TCGACAGTGGAAAGGAGCTT	59.989	20	257	2749	3005	TGGTGAGTTGAGTTGAGTTGGA	60.722	22	TCGACAGTGGAAAGGAGCTT	59.989	20	257	2749	3005
PB.756.1	1	p1	(T)15	15	2603	2617	GGACTCACCGTCTGTGGTTT	60.009	20	CATTGATAGTGCAACTGCCG	60.28	20	146	2541	2686	GATTGACGGACTCACCGTCT	60.12	20	CATTGATAGTGCAACTGCCG	60.28	20	153	2534	2686	GGACTCACCGTCTGTGGTTT	60.009	20	CAACTGCCGCGATAAAGTCT	60.407	20	135	2541	2675
PB.756.1	2	p1	(T)12	12	2968	2979	TGCTTGACTCTGTGGGACTG	60.022	20	tggtggttcacttttattgtttt	57.67	23	198	2818	3015	TGCTTGACTCTGTGGGACTG	60.022	20	gtggtggttcacttttattgtttt	58.467	24	199	2818	3016	CAACGTGGGCACTTTACAGA	59.758	20	tggtggttcacttttattgtttt	57.67	23	253	2763	3015
PB.756.3	1	p1	(T)17	17	1632	1648	GGACTCACCGTCTGTGGTTT	60.009	20	GTGCAACTGCCCGATAAAGT	60.14	20	141	1568	1708	CACTGAAGGATCTGCGACAA	59.984	20	GTGCAACTGCCCGATAAAGT	60.14	20	275	1434	1708	GACAACCTGAAGCCGTGATT	60.119	20	GTGCAACTGCCCGATAAAGT	60.14	20	164	1545	1708
PB.756.3	2	p1	(T)13	13	1989	2001	--
PB.756.4	1	p1	(T)17	17	3088	3104	GGACTCACCGTCTGTGGTTT	60.009	20	GTGCAACTGCCCGATAAAGT	60.14	20	139	3026	3164	CACTGAAGGATCTGCGACAA	59.984	20	GTGCAACTGCCCGATAAAGT	60.14	20	273	2892	3164	GACAACCTGAAGCCGTGATT	60.119	20	GTGCAACTGCCCGATAAAGT	60.14	20	162	3003	3164
PB.756.4	2	p1	(T)11	11	3447	3457	--
PB.767.1	1	p4	(AAAT)5	20	797	816	--
PB.768.1	1	p2	(AC)15	30	1478	1507	CCCACCATGACCTCTGAAAC	60.363	20	GGGGAGGGGAAATAAAAACA	59.992	20	264	1360	1623	CCCACCATGACCTCTGAAAC	60.363	20	GTGTAGGGGGAGGGGAAATA	60.011	20	270	1360	1629	ACTGGCCTGCTGCAGATAAC	60.428	20	GGGGAGGGGAAATAAAAACA	59.992	20	208	1416	1623
PB.768.1	2	c	(T)10ctgtatttg(TTAT)5	39	2577	2615	CACAATCGAAAGAAATGCGA	59.809	20	GCAGGTAGCAAATGCCTGTT	60.278	20	263	2544	2806	CACAATCGAAAGAAATGCGA	59.809	20	CCAAAGGTTATCATGGCAGG	60.323	20	278	2544	2821	CACAATCGAAAGAAATGCGA	59.809	20	GGTAGCAAATGCCTGTTTCC	59.574	20	260	2544	2803
PB.769.1	1	p2	(CA)14	28	427	454	AGTAACGTTAACCGGGCTCC	60.373	20	TGGTAGTTTTCTGGGGCTGA	60.626	20	280	206	485	TACGTGAGTGCTTGTCGTGG	60.928	20	TTGGTAGTTTTCTGGGGCTG	60.103	20	170	317	486	TTGGAGTAACGTTAACCGGG	59.855	20	TTTCTGGGGCTGAATAAACC	59.019	20	277	202	478
PB.770.1	1	p1	(C)11	11	920	930	TCATCTCATCACTCCCTCCC	60.008	20	ATTTTTCCCTCGACTTCGGT	59.94	20	126	860	985	ACCTGGACATCAAGGAGTGG	59.962	20	ATTTTTCCCTCGACTTCGGT	59.94	20	208	778	985	TCATCTCATCACTCCCTCCC	60.008	20	AAGTCTGTAACGTGGGGGTG	59.884	20	209	860	1068
PB.771.1	1	p3	(GCT)6	18	130	147	CTCCTCCTGACTCTCATGGC	59.945	20	AAGCTGCCGTTGAACAGAGT	60.058	20	212	61	272	CTCCTCCTGACTCTCATGGC	59.945	20	TGCCGTTGAACAGAGTTTTG	59.881	20	208	61	268	GCTCCTGGTTTCTTCCTCCT	59.817	20	AAGCTGCCGTTGAACAGAGT	60.058	20	227	46	272
PB.771.1	2	p2	(GA)6	12	390	401	ACTCTGTTCAACGGCAGCTT	60.058	20	ATCCACTTCCTCCTCCTGGT	59.929	20	193	253	445	CTGCTGAACGTGTCCTGGTA	59.897	20	ATCCACTTCCTCCTCCTGGT	59.929	20	124	322	445	CAAAACTCTGTTCAACGGCA	59.881	20	ATCCACTTCCTCCTCCTGGT	59.929	20	197	249	445
PB.771.1	3	c	(CA)108c(CA)10	237	512	748	--
PB.771.2	1	p2	(GA)6	12	390	401	AACGAAGTCTTCAGGCAGGA	59.989	20	TCTCTCAGTCGTGTTGGCAC	60.03	20	182	364	545	CTGCTGAACGTGTCCTGGTA	59.897	20	GAAGACTTCTCCGTGCTTGG	59.989	20	251	322	572	ACTCTGTTCAACGGCAGCTT	60.058	20	ATCCACTTCCTCCTCCTGGT	59.929	20	194	252	445
PB.771.3	1	p3	(GCT)6	18	118	135	CTCCTCCTGACTCTCATGGC	59.945	20	AAGCTGCCGTTGAACAGAGT	60.058	20	212	49	260	CTCCTCCTGACTCTCATGGC	59.945	20	TGCCGTTGAACAGAGTTTTG	59.881	20	208	49	256	GCTCCTGGTTTCTTCCTCCT	59.817	20	AAGCTGCCGTTGAACAGAGT	60.058	20	227	34	260
PB.771.3	2	p2	(GA)6	12	378	389	CTGCTGAACGTGTCCTGGTA	59.897	20	GAAGACTTCTCCGTGCTTGG	59.989	20	251	310	560	ACTCTGTTCAACGGCAGCTT	60.058	20	ATCCACTTCCTCCTCCTGGT	59.929	20	193	241	433	AACGAAGTCTTCAGGCAGGA	59.989	20	TCTTTCAGTCGTGTTGGCAC	59.88	20	182	352	533
PB.771.3	3	c	(AC)7ataactcctgtcccagcctcgtgtgtgttttctataactgcagccattatcgctctgaatggcctgtacagccagctc(TG)9agagtgtgtgcgc(GT)7(GA)7(GT)14gagagaga(GT)21	229	3035	3263	TTTTATTCGCTCGATCACCA	59.257	20	CCTGTCCACACTTAACAGGC	58.215	20	275	3012	3286	TTTTTATTCGCTCGATCACCA	60.574	21	CCTGTCCACACTTAACAGGC	58.215	20	276	3011	3286	TTTTATTCGCTCGATCACCA	59.257	20	CCCTGTCCACACTTAACAGGC	61.863	21	276	3012	3287
PB.772.1	1	p2	(TG)7	14	2065	2078	tgggaactatttttcagcgg	60.067	20	gcctctgagctcctttgttg	60.134	20	210	1988	2197	tgggaactatttttcagcgg	60.067	20	aaaaacacgtccactgagcc	60.156	20	177	1988	2164	tgggaactatttttcagcgg	60.067	20	aaaacacgtccactgagcct	59.769	20	176	1988	2163
PB.772.1	2	p3	(CAA)5	15	2529	2543	ctgtgggctcaatccagttt	60.111	20	gcgtccagactgactgtgaa	60.03	20	251	2388	2638	caggaacacaccaggctttt	60.149	20	gcgtccagactgactgtgaa	60.03	20	140	2499	2638	ctgtgggctcaatccagttt	60.111	20	gcgagcttcagccagataac	60.125	20	180	2388	2567
PB.773.1	1	p1	(T)12	12	983	994	TGCAACACGTCCCTAAATGA	60.111	20	TGTGATCCGTAGTTAATGGGC	59.837	21	264	759	1022	GCCTTGTTACACCATGAGAGC	59.755	21	GAACACAACATGGCTGCCTA	59.722	20	234	852	1085	GCCTTGTTACACCATGAGAGC	59.755	21	ACATGGCTGCCTAGGAAAAA	59.708	20	227	852	1078
PB.774.1	1	p2	(CT)8	16	1210	1225	GCTGACGGATGTTAAAGGGA	60.074	20	GCATTTCCATGCTGATGAGA	59.763	20	168	1135	1302	TTGTGCTTGGTTACAGTCCG	59.758	20	GCATTTCCATGCTGATGAGA	59.763	20	225	1078	1302	TGTGTGAAGCTGACGGATGT	60.319	20	GCATTTCCATGCTGATGAGA	59.763	20	176	1127	1302
PB.777.1	1	p1	(T)16	16	3564	3579	GTCACAGGCTGGATGAAGGT	60.12	20	GCTGTGACTGTGTTGGCACT	59.948	20	248	3480	3727	GTCACAGGCTGGATGAAGGT	60.12	20	AGCTGTGACTGTGTTGGCAC	59.948	20	249	3480	3728	ACATGTCACAGGCTGGATGA	60.121	20	GCTGTGACTGTGTTGGCACT	59.948	20	252	3476	3727
PB.780.1	1	c	(CAG)6cttcttcatcatcatct(TCA)11gcatcagcat(CAG)11	111	13	123	--
PB.780.2	1	p2	(GT)13	26	52	77	CATGTACGCCTGTGTATGTGT	57.001	21	CCTGCAGCAGTTTGTGGATA	59.864	20	197	14	210	CATGTACGCCTGTGTATGTGT	57.001	21	GTGAACCTCCACAGCCTTGT	60.159	20	250	14	263	CATGTACGCCTGTGTATGTGT	57.001	21	CACAGCCTTGTAAGGTCGCT	60.453	20	241	14	254
PB.780.3	1	p2	(GT)11	22	41	62	ATGTGGCGCTGTAGTGAGTG	59.929	20	GTGTGTGTGTGTGTGTGCGT	60.177	20	210	3	212	CATGTGGCGCTGTAGTGAGT	59.929	20	GTGTGTGTGTGTGTGTGCGT	60.177	20	211	2	212	ACATGTGGCGCTGTAGTGAG	59.929	20	GTGTGTGTGTGTGTGTGCGT	60.177	20	212	1	212
PB.780.3	2	p2	(CA)26	52	197	248	CAGGAGAGAGGAGTGGGAGA	59.503	20	TTGAATTCATTCAGCCCTGTT	59.56	21	264	68	331	CAGGAGAGAGGAGTGGGAGA	59.503	20	TTTGAATTCATTCAGCCCTGT	59.56	21	265	68	332	GACAGGAGAGAGGAGTGGGA	59.352	20	TTGAATTCATTCAGCCCTGTT	59.56	21	266	66	331
PB.783.1	1	c	(GT)25ggtgtgg(GT)9t(TG)13c(TG)15	133	252	384	TTTTGCACAGTGTCCTCAGC	60.032	20	AGGAGAACTTGGCAGACAGG	59.45	20	221	212	432	TTGCACAGTGTCCTCAGCTC	60.187	20	AGGAGAACTTGGCAGACAGG	59.45	20	219	214	432	TGCACAGTGTCCTCAGCTCT	59.764	20	AGGAGAACTTGGCAGACAGG	59.45	20	218	215	432
PB.787.1	1	c	(TG)29(GT)7(GA)16	104	1	104	--
PB.787.1	2	p1	(C)19	19	315	333	CCCTGAGGAACCCCATAAAT	60.011	20	CCAGGTGTTGTTTACCTGGG	60.26	20	242	201	442	CCCTGAGGAACCCCATAAAT	60.011	20	GACCATTTCTGTCCACTGGG	60.363	20	156	201	356	CCCTGAGGAACCCCATAAAT	60.011	20	TGCATTGACCATTTCTGTCC	59.502	20	162	201	362
PB.788.1	1	p3	(ACT)5	15	2155	2169	AAGGTTTCCAGGCAATCTGA	59.67	20	TTTGAGGTGTCAGCCAATCA	60.24	20	242	2082	2323	TACAGGAAGGTTTCCAGGCA	60.626	20	TTGAGGTGTCAGCCAATCAG	59.831	20	247	2076	2322	TACAGGAAGGTTTCCAGGCA	60.626	20	TTTGAGGTGTCAGCCAATCA	60.24	20	248	2076	2323
PB.790.1	1	c	(GT)7ctgtt(TG)10(GT)6gcgtgtgtc(TG)12	84	75	158	TGCTGGAGGTGTCTGTGTGT	60.368	20	TGATCAGTGACGTCAGGAGG	59.82	20	193	20	212	GTGCTGGAGGTGTCTGTGTG	60.368	20	TGATCAGTGACGTCAGGAGG	59.82	20	194	19	212	TGTGCTGGAGGTGTCTGTGT	60.368	20	TGATCAGTGACGTCAGGAGG	59.82	20	195	18	212
PB.790.1	2	p3	(AGA)5	15	385	399	TGTTTCTGCAGCTTTTGACC	59.05	20	GCAGCAACATGTTTCCTTCTC	59.874	21	188	300	487	GTTTCTGCAGCTTTTGACCA	59.05	20	GCAGCAACATGTTTCCTTCTC	59.874	21	187	301	487	GGTTTGTTTCTGCAGCTTTTG	59.912	21	GCAGCAACATGTTTCCTTCTC	59.874	21	192	296	487
PB.790.1	3	p3	(GAA)5	15	1293	1307	CCTCGTTTCACCTCCACATT	59.966	20	GCGTTCTTTGGACATGATGA	59.654	20	163	1233	1395	ATCATTGTGGAACTGGAGCC	59.934	20	GCGTTCTTTGGACATGATGA	59.654	20	181	1215	1395	GAACTGGAGCCTCGTTTCAC	59.851	20	GCGTTCTTTGGACATGATGA	59.654	20	172	1224	1395
PB.791.1	1	c	(GT)11gca(TG)6tttttgcttcgcctcctgatgtcataattgtcacaatgacatcaccgtccaatcccgtgcagctcc(TG)15ttgttgtttgttcagcagaagaagaagctgcttctgccaaagacgtttctgtttttc(TG)10	210	1499	1708	CACCACGCATAGTACACTGTCA	59.706	22	TGGTTAAAACTGGTCCTCATAAA	57.754	23	280	1464	1743	CACCACGCATAGTACACTGTCA	59.706	22	TGGTTAAAACTGGTCCTCATAAAG	58.674	24	280	1464	1743	CACGCATAGTACACTGTCAATCT	57.017	23	GGATGGTTAAAACTGGTCCTCA	60.221	22	280	1467	1746
PB.791.1	2	p2	(GT)7	14	1941	1954	CCGGTCCTCTCTACTGCAAA	60.388	20	cagattattacacagctggaccc	59.906	23	198	1783	1980	CAGTTCAGGGTTGGGATGAG	60.501	20	cagattattacacagctggaccc	59.906	23	114	1867	1980	ATTTTGGCCGGTCCTCTCTA	60.949	20	cagattattacacagctggaccc	59.906	23	205	1776	1980
PB.792.1	1	p1	(T)11	11	1236	1246	TGTTTTCAGGTCTCTGTGCG	60.025	20	TGATGATGAGAGTTTATTGCCA	58.241	22	242	1039	1280	GCAGGTGGATGTTTTCAGGT	59.973	20	TGATGATGAGAGTTTATTGCCA	58.241	22	251	1030	1280	GAGAACGTTTGTGTCGCTGA	60.032	20	TGATGATGAGAGTTTATTGCCA	58.241	22	140	1141	1280
PB.792.2	1	p1	(T)10	10	1290	1299	--
PB.792.5	1	p1	(G)17	17	451	467	GAAGACGACGCTAGAGGTGG	60.012	20	AGATGGCAGAGTTTGGGTTG	60.111	20	266	410	675	GGAAGACGACGCTAGAGGTG	60.012	20	AGATGGCAGAGTTTGGGTTG	60.111	20	267	409	675	GGAAGACGACGCTAGAGGTG	60.012	20	CCACCAAAGATGGCAGAGTT	60.111	20	274	409	682
PB.792.5	2	p1	(T)11	11	1179	1189	--
PB.793.1	1	p1	(T)14	14	390	403	TGCTGTTTCCCTTCAGATCC	60.195	20	TCTTCGGTTGAGCTTCGTTT	59.993	20	277	162	438	AACCGACGCTGTTCAGTTTT	59.78	20	GTCAGCACTTCTCCAAAGGC	59.997	20	279	313	591	AACCGACGCTGTTCAGTTTT	59.78	20	TCTTCGGTTGAGCTTCGTTT	59.993	20	126	313	438
PB.793.2	1	p1	(T)11	11	1208	1218	TGCTGTTTCCCTTCAGATCC	60.195	20	TCTTCGGTTGAGCTTCGTTT	59.993	20	273	981	1253	AACCGACGCTGTTCAGTTTT	59.78	20	GTCAGCACTTCTCCAAAGGC	59.997	20	277	1130	1406	AACCGACGCTGTTCAGTTTT	59.78	20	TCTTCGGTTGAGCTTCGTTT	59.993	20	124	1130	1253
PB.794.3	1	p2	(GT)9	18	2057	2074	CAGACGTGCTGGAGACGTAA	60.049	20	AGCTGTGACCACGAACACTG	59.94	20	219	1880	2098	ACGCTGGACTTACTGTCGGT	59.792	20	GTGCAGTAAACACGTCCGAA	59.764	20	161	2001	2161	GAGTCGACTGACAGACGTGC	59.61	20	AGCTGTGACCACGAACACTG	59.94	20	230	1869	2098
PB.795.2	1	p1	(C)12	12	1872	1883	CTACATCCTGATTGGTGCCC	60.34	20	CCAGGCACAATTCCTCAAAT	59.933	20	121	1848	1968	CCTACATCCTGATTGGTGCC	60.34	20	CCAGGCACAATTCCTCAAAT	59.933	20	122	1847	1968	CCTACATCCTGATTGGTGCC	60.34	20	CAGGACATTTGGGAACCTGT	59.82	20	101	1847	1947
PB.798.2	1	p1	(C)13	13	1719	1731	CTCTGAGGATCATTTGGGGA	60.003	20	CTGAACCGGATCTGACACCT	60.112	20	226	1629	1854	TGGACTCTAACGTGGCTCCT	59.867	20	CCTAGACCGGATCCATCAGA	60.027	20	227	1611	1837	TGAGGATCATTTGGGGACAT	60.135	20	CCTAGACCGGATCCATCAGA	60.027	20	206	1632	1837
PB.800.1	1	p1	(A)35	35	472	506	ATCACATCTGGCAGCTCTCC	60.381	20	GGTCATGAGCATCCAACCTT	59.934	20	275	425	699	CAGATCACATCTGGCAGCTC	59.531	20	GGTCATGAGCATCCAACCTT	59.934	20	278	422	699	ATCACATCTGGCAGCTCTCC	60.381	20	TCATGAGCATCCAACCTTTG	59.648	20	273	425	697
PB.800.1	2	p1	(A)36	36	714	749	TCTCAAAGGTTGGATGCTCA	59.369	20	AAGGAGACTCGGAGCGTGTA	60.012	20	108	675	782	TCTCAAAGGTTGGATGCTCA	59.369	20	CAGTGAAGGAGACTCGGAGC	60.135	20	113	675	787	TCTCAAAGGTTGGATGCTCA	59.369	20	TTGGTGAACTCTGCTTCCCT	59.844	20	153	675	827
PB.800.1	3	p2	(TG)6	12	1348	1359	TCCCAAGGTTTCAGCTATGG	60.066	20	CGCCATGTTTACCATCTGTG	59.988	20	263	1224	1486	TCCCAAGGTTTCAGCTATGG	60.066	20	CCTTCCTCAGTGGGTGATGT	59.962	20	201	1224	1424	CTATGGCTTGTGGCCTTCAT	60.096	20	CGCCATGTTTACCATCTGTG	59.988	20	249	1238	1486
PB.800.2	1	p2	(TG)6	12	1068	1079	TCCCAAGGTTTCAGCTATGG	60.066	20	CGCCATGTTTACCATCTGTG	59.988	20	262	944	1205	TCCCAAGGTTTCAGCTATGG	60.066	20	CCTTCCTCAGTGGGTGATGT	59.962	20	200	944	1143	CTATGGCTTGTGGCCTTCAT	60.096	20	CGCCATGTTTACCATCTGTG	59.988	20	248	958	1205
PB.800.3	1	p2	(TG)6	12	1051	1062	TCCCAAGGTTTCAGCTATGG	60.066	20	CGCCATGTTTACCATCTGTG	59.988	20	263	927	1189	TCCCAAGGTTTCAGCTATGG	60.066	20	CCTTCCTCAGTGGGTGATGT	59.962	20	201	927	1127	CTATGGCTTGTGGCCTTCAT	60.096	20	CGCCATGTTTACCATCTGTG	59.988	20	249	941	1189
PB.800.4	1	p1	(T)18	18	1	18	--
PB.800.4	2	p2	(TG)6	12	1829	1840	TCCCAAGGTTTCAGCTATGG	60.066	20	CGCCATGTTTACCATCTGTG	59.988	20	262	1705	1966	TCCCAAGGTTTCAGCTATGG	60.066	20	CCTTCCTCAGTGGGTGATGT	59.962	20	200	1705	1904	CTATGGCTTGTGGCCTTCAT	60.096	20	CGCCATGTTTACCATCTGTG	59.988	20	248	1719	1966
PB.800.4	3	p1	(T)10	10	2852	2861	AAGCAGCAGTGGGTTTCTGT	59.914	20	ATTTTCACACACCTGCTCCC	59.973	20	234	2687	2920	TGGACTGAATGTCGACCAAA	60.088	20	ATTTTCACACACCTGCTCCC	59.973	20	105	2816	2920	AGGTCAGTGTCCTCGCTGTT	59.907	20	ATTTTCACACACCTGCTCCC	59.973	20	255	2666	2920
PB.800.5	1	p2	(TG)6	12	1030	1041	CTATGGCTTGTGGCCTTCAT	60.096	20	CGCCATGTTTACCATCTGTG	59.988	20	249	920	1168	CTATGGCTTGTGGCCTTCAT	60.096	20	CCTTCCTCAGTGGGTGATGT	59.962	20	187	920	1106	CTATGGCTTGTGGCCTTCAT	60.096	20	AGAGAGGACCATCTGCGTGT	59.866	20	280	920	1199
PB.801.1	1	p1	(C)20	20	1599	1618	agggattgatcctgatgcac	59.893	20	atctcccaggagcctgaaat	60.037	20	183	1562	1744	aacgacacttcctgtttccg	60.149	20	atctcccaggagcctgaaat	60.037	20	271	1474	1744	tccatcactgcagacagagg	59.98	20	tgaggtttctcttcatcccg	60.187	20	257	1406	1662
PB.802.1	1	p2	(AG)6	12	50	61	--
PB.802.1	2	p4	(ACAG)5	20	462	481	CAGAGAGACAGAGACACAGACACA	59.74	24	TCAGCCGACACCAAATTACA	60.111	20	221	432	652	CAGAGAGACAGAGACACAGACACA	59.74	24	AACATGTGCTGCCTCACAAC	59.758	20	256	432	687	CAGAGAGACAGAGACACAGACACA	59.74	24	ATGTGCTGCCTCACAACATC	59.714	20	253	432	684
PB.802.1	3	p1	(T)17	17	1354	1370	GTCAGGGCAACACCCTAAAA	59.971	20	ATAAAAGGCAGCGAGCAGAA	60.117	20	132	1295	1426	AGCGTGGACAAGAGCAGACT	60.205	20	ATAAAAGGCAGCGAGCAGAA	60.117	20	205	1222	1426	CACAGTTCGTCCATCAGTGC	60.319	20	ATAAAAGGCAGCGAGCAGAA	60.117	20	259	1168	1426
PB.802.1	4	c	(AT)6gtatata(TG)10	39	1667	1705	CGTGTTCCATCTTCATCAGG	59.086	20	GGAACCAGGATCAGGAAGGT	60.314	20	273	1565	1837	CGTGTTCCATCTTCATCAGG	59.086	20	CAGGAACCAGGATCAGGAAG	59.649	20	275	1565	1839	TTCCATCTTCATCAGGGTCA	59.009	20	GGAACCAGGATCAGGAAGGT	60.314	20	269	1569	1837
PB.802.2	1	p3	(AGA)7	21	1	21	--
PB.802.2	2	p1	(T)16	16	1967	1982	gtcagggcaacaccctaaaa	59.971	20	ataaaaggcagcgagcagaa	60.117	20	132	1907	2038	agcgtggacaagagcagact	60.205	20	ataaaaggcagcgagcagaa	60.117	20	205	1834	2038	cacagttcgtccatcagtgc	60.319	20	ataaaaggcagcgagcagaa	60.117	20	259	1780	2038
PB.802.2	3	p2	(TG)11	22	2301	2322	tgagaccaaaacgtgttcca	60.128	20	agaaaacggtcctgctcaag	59.473	20	253	2168	2420	tgagaccaaaacgtgttcca	60.128	20	gaaaacggtcctgctcaagt	59.333	20	252	2168	2419	tgagaccaaaacgtgttcca	60.128	20	aaccaggaccagaaaacggt	60.776	20	263	2168	2430
PB.809.1	1	p3	(CAT)6	18	239	256	CACCAGGTCCCAGAGAACAT	59.962	20	AATGAGCCTCCAGGTTGTTG	60.111	20	221	130	350	CACCAGGTCCCAGAGAACAT	59.962	20	TTTTCCGGACAGAAATGAGC	60.192	20	234	130	363	CACCAGGTCCCAGAGAACAT	59.962	20	GGACAGAAATGAGCCTCCAG	59.803	20	228	130	357
PB.809.2	1	p3	(CAT)6	18	139	156	CACCAGGTCCCAGAGAACAT	59.962	20	AATGAGCCTCCAGGTTGTTG	60.111	20	222	29	250	CACCAGGTCCCAGAGAACAT	59.962	20	TTTTCCGGACAGAAATGAGC	60.192	20	235	29	263	CACCAGGTCCCAGAGAACAT	59.962	20	GGACAGAAATGAGCCTCCAG	59.803	20	229	29	257
PB.811.2	1	p3	(AAG)8	24	83	106	AAACTCGCCACAAACAAACC	60.015	20	GTGACATCACTCACATGCCC	59.97	20	280	39	318	TCGCCACAAACAAACCATAA	59.969	20	GTGACATCACTCACATGCCC	59.97	20	276	43	318	TCGCCACAAACAAACCATAA	59.969	20	GGTGACATCACTCACATGCC	59.97	20	277	43	319
PB.811.2	2	c	(G)12ttatgatgataacgcatgcagtcgttcctgcacagaaacaacaaaatggacca(C)12	77	324	400	TTCATCTTCGTCGTCTGTGG	59.831	20	CGGGGCTTAATCACAGGTAA	59.953	20	276	243	518	CCAGATCATCCAGAGCATCA	59.743	20	CGGGGCTTAATCACAGGTAA	59.953	20	244	275	518	AGGATGGGCATGTGAGTGAT	60.358	20	AGGAGCAGGTTGGACTCTGA	59.986	20	265	294	558
PB.811.2	3	p3	(TCC)5	15	714	728	TCAGAGTCCAACCTGCTCCT	59.986	20	TCAGCACCTCCAAACCTTCT	59.844	20	263	539	801	TCAGAGTCCAACCTGCTCCT	59.986	20	AGCACCTCCAAACCTTCTGA	59.844	20	261	539	799	TCAGAGTCCAACCTGCTCCT	59.986	20	ACCTGTCAGCACCTCCAAAC	60.159	20	268	539	806
PB.811.3	1	p3	(CTT)5	15	77	91	CGAAGAAGAAAACTCGCCAC	59.993	20	ACCAGCAAACAGGAAGTGGT	59.622	20	112	30	141	ACGAAGAAGAAAACTCGCCA	59.993	20	ACCAGCAAACAGGAAGTGGT	59.622	20	113	29	141	AAACTCGCCACAAACAAACC	60.015	20	ACCAGCAAACAGGAAGTGGT	59.622	20	103	39	141
PB.811.3	2	p1	(A)10	10	462	471	TGATGTCAGAGGATAGGGGC	60.034	20	CCACACACCTGAAACACGTC	60.047	20	109	388	496	TTATTGCCGTCACTCTGCTG	60.011	20	CTTTGTCTCTGAAGCTCCGC	60.277	20	104	413	516	TGATGTCAGAGGATAGGGGC	60.034	20	CTTTGTCTCTGAAGCTCCGC	60.277	20	129	388	516
PB.813.1	1	p1	(C)13	13	92	104	TCCAACACTGTGTCCAGGTC	59.55	20	AGGACAGGTGGACAGGTGAC	60.006	20	199	22	220	GGTCTCTTCATGATCCACGG	60.475	20	AGGACAGGTGGACAGGTGAC	60.006	20	183	38	220	GTCTCTTCATGATCCACGGG	60.475	20	AGGACAGGTGGACAGGTGAC	60.006	20	182	39	220
PB.813.1	2	c	(TG)6c(GT)6	25	2777	2801	TGGTTGTGACATCAGCAGGT	60.162	20	TGAGTCTCTGCCTGTGGTGA	60.614	20	262	2564	2825	TTATCCAGACCAGGTCGCTC	60.218	20	TGAGTCTCTGCCTGTGGTGA	60.614	20	242	2584	2825	TTTATCCAGACCAGGTCGCT	59.694	20	TGAGTCTCTGCCTGTGGTGA	60.614	20	243	2583	2825
PB.813.2	1	p1	(C)15	15	64	78	TCTCTTCATGATCCACGGGT	60.475	20	ATGCCGTAATCTGTTCCGAC	59.962	20	251	12	262	GTCTCTTCATGATCCACGGG	60.475	20	ATGCCGTAATCTGTTCCGAC	59.962	20	252	11	262	GGTCTCTTCATGATCCACGG	60.475	20	ATGCCGTAATCTGTTCCGAC	59.962	20	253	10	262
PB.813.2	2	c	(TG)6c(GT)6	25	2993	3017	TGGTTGTGACATCAGCAGGT	60.162	20	ATGAGTCTCTGCCTGTGGGT	59.713	20	265	2780	3044	TTATCCAGACCAGGTCGCTC	60.218	20	ATGAGTCTCTGCCTGTGGGT	59.713	20	245	2800	3044	TGGTTGTGACATCAGCAGGT	60.162	20	gcAACATGAGTCTCTGCCTG	59.577	20	270	2780	3049
PB.813.3	1	p1	(C)15	15	45	59	GATCCACGGGTCAAAGTGAG	60.51	20	ATGCCGTAATCTGTTCCGAC	59.962	20	242	2	243	ATGATCCACGGGTCAAAGTG	60.78	20	ATGCCGTAATCTGTTCCGAC	59.962	20	244	0	243	GATCCACGGGTCAAAGTGAG	60.51	20	CACGACATGCCGTAATCTGT	59.596	20	248	2	249
PB.813.3	2	c	(TG)6c(GT)6	25	2219	2243	TGGTTGTGACATCAGCAGGT	60.162	20	AGTCTCTGCCTGTGGTGGAT	59.713	20	261	2006	2266	TTATCCAGACCAGGTCGCTC	60.218	20	AGTCTCTGCCTGTGGTGGAT	59.713	20	241	2026	2266	TTTATCCAGACCAGGTCGCT	59.694	20	AGTCTCTGCCTGTGGTGGAT	59.713	20	242	2025	2266
PB.814.2	1	p3	(TTA)5	15	2791	2805	ccacatcctgatctgtgctc	59.212	20	caagatccctgacgctgtct	60.408	20	211	2757	2967	tccacatcctgatctgtgct	59.212	20	caagatccctgacgctgtct	60.408	20	212	2756	2967	tccacatcctgatctgtgct	59.212	20	ccctgacgctgtctgaaagt	60.444	20	206	2756	2961
PB.815.1	1	p1	(T)23	23	5	27	--
PB.815.1	2	p2	(GT)6	12	2112	2123	CTGTCAGTACACGTGCAGCC	60.533	20	ACACACACACACACACACGG	59.998	20	270	2015	2284	TGCAGCCCGATAATAAGTCA	59.281	20	ACACACACACACACACACGG	59.998	20	210	2075	2284	TCTGCATCAGCTGGAGAGTC	59.239	20	ACACACACACACACACACGG	59.998	20	246	2039	2284
PB.815.1	3	p2	(GT)9	18	2268	2285	TGTGCAACCACAATAAAACCA	59.88	21	TCAGCACTGCGTGAGTCTCT	59.922	20	227	2139	2365	CCTCGAAGTGTGTGTGTGTG	58.704	20	TCAGCACTGCGTGAGTCTCT	59.922	20	262	2104	2365	AACCAGAATAACATCTGGCGA	59.583	21	TCAGCACTGCGTGAGTCTCT	59.922	20	211	2155	2365
PB.815.2	1	p2	(GT)6	12	55	66	TGCAGCCCGATAATAAGTCA	59.281	20	ACACACACACACACACACGG	59.998	20	210	18	227	GGTGCAGCCCGATAATAAGT	59.07	20	ACACACACACACACACACGG	59.998	20	212	16	227	TGCAGCCCGATAATAAGTCA	59.281	20	CACACACGGCAGGAAGTAAA	59.758	20	199	18	216
PB.815.2	2	p2	(GT)11	22	211	232	TGTGCAACCACAATAAAACCA	59.88	21	TCAGCACTGCGTGAGTCTCT	59.922	20	231	82	312	CCTCGAAGTGTGTGTGTGTG	58.704	20	TCAGCACTGCGTGAGTCTCT	59.922	20	266	47	312	AACCAGAATAACATCTGGCGA	59.583	21	TCAGCACTGCGTGAGTCTCT	59.922	20	215	98	312
PB.815.3	1	p2	(GT)7	14	3136	3149	CTGTCAGTACACGTGCAGCC	60.533	20	ACACACACACACACACACGG	59.998	20	270	3039	3308	TGCAGCCCGATAATAAGTCA	59.281	20	ACACACACACACACACACGG	59.998	20	210	3099	3308	TCTGCATCAGCTGGAGAGTC	59.239	20	ACACACACACACACACACGG	59.998	20	246	3063	3308
PB.815.3	2	p2	(GT)11	22	3292	3313	TGTGCAACCACAATAAAACCA	59.88	21	TCAGCACTGCGTGAGTCTCT	59.922	20	231	3163	3393	TCGAAGTGTGTGTGTGTGTGA	59.801	21	TCAGCACTGCGTGAGTCTCT	59.922	20	264	3130	3393	CCTCGAAGTGTGTGTGTGTG	58.704	20	TCAGCACTGCGTGAGTCTCT	59.922	20	266	3128	3393
PB.815.4	1	p1	(T)18	18	1	18	--
PB.815.4	2	p2	(GT)27	54	354	407	agacgtggtcctgcagaagt	59.907	20	TCTCCGCTCTGACACACATC	59.988	20	261	246	506	agacgtggtcctgcagaagt	59.907	20	GCTCCTGCACTATGCTCTCC	60.127	20	276	246	521	tcctgcagaagtccagttga	59.545	20	TCTCCGCTCTGACACACATC	59.988	20	253	254	506
PB.815.4	3	p2	(GT)6	12	3115	3126	CTGTCAGTACACGTGCAGCC	60.533	20	ACACACACACACACACACGG	59.998	20	267	3018	3284	TGCAGCCCGATAATAAGTCA	59.281	20	ACACACACACACACACACGG	59.998	20	207	3078	3284	TCTGCATCAGCTGGAGAGTC	59.239	20	ACACACACACACACACACGG	59.998	20	243	3042	3284
PB.815.4	4	p2	(GT)11	22	3268	3289	CCTCGAAGTGTGTGTGTGTG	58.704	20	TCAGCACTGCGTGAGTCTCT	59.922	20	261	3107	3367	AACCAGAATAACATCTGGCGA	59.583	21	TCAGCACTGCGTGAGTCTCT	59.922	20	213	3155	3367	ACCAGAATAACATCTGGCGA	58.173	20	TCAGCACTGCGTGAGTCTCT	59.922	20	212	3156	3367
PB.815.5	1	p2	(GA)6	12	3015	3026	CTGTCAGTACACGTGCAGCC	60.533	20	ACCACACACACACACACACG	59.998	20	265	2908	3172	TCTTTTGCTGGTTCCTGTCA	59.415	20	ACCACACACACACACACACG	59.998	20	279	2894	3172	TGCAGCCCGATAATAAGTCA	59.281	20	ACCACACACACACACACACG	59.998	20	205	2968	3172
PB.815.5	2	c	(GT)8g(GT)6	29	3155	3183	TCCTCGAAGTGTGTGTGTGAG	59.924	21	TCAGCACTGCGTGAGTCTCT	59.922	20	276	2996	3271	CCTCGAAGTGTGTGTGTGAGA	59.924	21	TCAGCACTGCGTGAGTCTCT	59.922	20	275	2997	3271	TCCTCGAAGTGTGTGTGTGA	58.787	20	TCAGCACTGCGTGAGTCTCT	59.922	20	276	2996	3271
PB.817.1	1	p3	(AAG)5	15	981	995	ctgaaggaggagaggtgctg	60.127	20	gttctccttgttggcagagc	59.997	20	241	844	1084	ctgaactctgcctccgtctc	60.135	20	gttctccttgttggcagagc	59.997	20	162	923	1084	aactctgcctccgtctctca	60.135	20	gttctccttgttggcagagc	59.997	20	159	926	1084
PB.818.2	1	p4	(TCTA)7	28	2069	2096	CCTCCACAACGGAGAGAAAC	59.697	20	GGTCCTGAACTGTTTGGGTT	58.891	20	279	1904	2182	CCTCCACAACGGAGAGAAAC	59.697	20	AGGTCCTGAACTGTTTGGGTT	59.886	21	280	1904	2183	CTCCACAACGGAGAGAAACC	59.697	20	AAGGTCCTGAACTGTTTGGGT	59.886	21	280	1905	2184
PB.820.1	1	p3	(TGA)5	15	1480	1494	ACAGCAGAGGTGCTGTTGTG	60.096	20	GGATGGTGGAGAGGACAGAA	60.048	20	120	1455	1574	ACAGCAGAGGTGCTGTTGTG	60.096	20	TCCATCTTCACCTCCCACTC	60.048	20	277	1455	1731	ACAGCAGAGGTGCTGTTGTG	60.096	20	TCTCCATCTTCACCTCCCAC	60.048	20	279	1455	1733
PB.821.1	1	p1	(T)11	11	687	697	CCTTGTGTCTCCCAATGTCA	59.52	20	GGAGAACGTGTGAACTCTGCT	59.514	21	268	613	880	CCTTGTGTCTCCCAATGTCA	59.52	20	GGAGAACGTGTGAACTCTGC	58.436	20	268	613	880	CCTTGTGTCTCCCAATGTCA	59.52	20	TTCAATTGGAGAACGTGTGAA	59.159	21	275	613	887
PB.821.1	2	p3	(CCT)7	21	1348	1368	TGTGGCTTCTGCTGTGTTTC	60.032	20	GTGAAGAGGAGGACAGGTCG	59.835	20	125	1286	1410	GTGGCTTCTGCTGTGTTTCA	60.032	20	GTGAAGAGGAGGACAGGTCG	59.835	20	124	1287	1410	CTATTGCTGGGATGGCACTT	60.096	20	GTGAAGAGGAGGACAGGTCG	59.835	20	234	1177	1410
PB.822.1	1	p1	(T)14	14	3267	3280	GTATGTACCACCCCACTGCC	60.119	20	TTTAGCTGTTTCAGACCCCG	60.241	20	115	3238	3352	GTATGTACCACCCCACTGCC	60.119	20	GGATGAATGAATGTCTGCCC	60.289	20	201	3238	3438	GGGAGGCACAAAACATGAAT	59.797	20	TTTAGCTGTTTCAGACCCCG	60.241	20	229	3124	3352
PB.823.2	1	p1	(T)16	16	2100	2115	TGTGTTCCTGGTGAATGCTC	59.682	20	CTCTGAGCACAGCCAAACAA	60.175	20	260	1898	2157	TTTGTGTTCCTGGTGAATGC	59.547	20	CTCTGAGCACAGCCAAACAA	60.175	20	262	1896	2157	TGTGTTCCTGGTGAATGCTC	59.682	20	CTGAGCACAGCCAAACAAAG	59.634	20	258	1898	2155
PB.823.2	2	p1	(T)12	12	3642	3653	GTGATCCTGGTTGCCAGTTT	59.973	20	TTGGTTTCACTGCTGACCTG	59.873	20	259	3588	3846	ATCTTGTGATCCTGGTTGCC	59.934	20	TTGGTTTCACTGCTGACCTG	59.873	20	264	3583	3846	GTGATCCTGGTTGCCAGTTT	59.973	20	TGGTTTCACTGCTGACCTGA	60.44	20	258	3588	3845
PB.823.3	1	p1	(T)17	17	1257	1273	TGTGTTCCTGGTGAATGCTC	59.682	20	CTCTGAGCACAGCCAAACAA	60.175	20	261	1055	1315	TTTGTGTTCCTGGTGAATGC	59.547	20	CTCTGAGCACAGCCAAACAA	60.175	20	263	1053	1315	TGTGTTCCTGGTGAATGCTC	59.682	20	CTGAGCACAGCCAAACAAAG	59.634	20	259	1055	1313
PB.823.3	2	p1	(T)13	13	2800	2812	GTGATCCTGGTTGCCAGTTT	59.973	20	TTGGTTTCACTGCTGACCTG	59.873	20	261	2746	3006	ATCTTGTGATCCTGGTTGCC	59.934	20	TTGGTTTCACTGCTGACCTG	59.873	20	266	2741	3006	GTGATCCTGGTTGCCAGTTT	59.973	20	TGGTTTCACTGCTGACCTGA	60.44	20	260	2746	3005
PB.823.4	1	p1	(T)19	19	1398	1416	TGTGTTCCTGGTGAATGCTC	59.682	20	CTCTGAGCACAGCCAAACAA	60.175	20	263	1196	1458	TTTGTGTTCCTGGTGAATGC	59.547	20	CTCTGAGCACAGCCAAACAA	60.175	20	265	1194	1458	TGTGTTCCTGGTGAATGCTC	59.682	20	CTGAGCACAGCCAAACAAAG	59.634	20	261	1196	1456
PB.823.4	2	p1	(T)12	12	2941	2952	GTGATCCTGGTTGCCAGTTT	59.973	20	TTGGTTTCACTGCTGACCTG	59.873	20	259	2887	3145	ATCTTGTGATCCTGGTTGCC	59.934	20	TTGGTTTCACTGCTGACCTG	59.873	20	264	2882	3145	GTGATCCTGGTTGCCAGTTT	59.973	20	TGGTTTCACTGCTGACCTGA	60.44	20	258	2887	3144
PB.823.5	1	p1	(C)12	12	1799	1810	TGAACACCAAAGACAGCAGC	60.032	20	AGGGCGACACTTTTTCACTG	60.291	20	276	1697	1972	TGAACACCAAAGACAGCAGC	60.032	20	GTTGACAGGAGTTGGCGAGT	60.307	20	223	1697	1919	TGAACACCAAAGACAGCAGC	60.032	20	GACAGGAGTTGGCGAGTGTT	60.307	20	220	1697	1916
PB.823.5	2	p1	(T)16	16	3150	3165	TGTGTTCCTGGTGAATGCTC	59.682	20	CTCTGAGCACAGCCAAACAA	60.175	20	260	2948	3207	TTTGTGTTCCTGGTGAATGC	59.547	20	CTCTGAGCACAGCCAAACAA	60.175	20	262	2946	3207	TGTGTTCCTGGTGAATGCTC	59.682	20	CTGAGCACAGCCAAACAAAG	59.634	20	258	2948	3205
PB.825.1	1	p1	(A)10	10	308	317	AGTGCCCCACTTCATTTGAC	59.973	20	AGACACTGCAGGGCTTAGGA	60.012	20	182	272	453	AGTGCCCCACTTCATTTGAC	59.973	20	CACTGCAGGGCTTAGGAAAC	59.875	20	179	272	450	AGTGCCCCACTTCATTTGAC	59.973	20	ACACTGCAGGGCTTAGGAAA	59.875	20	180	272	451
PB.826.1	1	p1	(T)27	27	1	27	--
PB.827.1	1	p1	(G)12	12	2203	2214	TCAATTTTCTTTGGCTTGGC	60.188	20	caccgttaccatctgcaaca	60.574	20	270	2164	2433	TCAATTTTCTTTGGCTTGGC	60.188	20	taccccaccgttaccatctg	60.626	20	275	2164	2438	TTTTCTTTGGCTTGGCTTTG	60.348	20	caccgttaccatctgcaaca	60.574	20	266	2168	2433
PB.827.1	2	p2	(TG)6	12	3556	3567	tgacaaagtgaccctgcttg	59.873	20	gaagagcagcaacaacatgc	59.602	20	198	3396	3593	aaggccaaggtgacaaagtg	60.149	20	gaagagcagcaacaacatgc	59.602	20	208	3386	3593	gtgacactgaaggccaaggt	60.159	20	gaagagcagcaacaacatgc	59.602	20	217	3377	3593
PB.829.1	1	p1	(C)13	13	1905	1917	GGAAGCTGATCGGATAAGGA	59.224	20	TGGAGAAGGTATCGGTCTGG	60.065	20	186	1863	2048	CAGCTGGAACTGCAGAAAGA	59.314	20	TCTTGGTGTTCAAGTGTCCG	59.72	20	269	1716	1984	GGAAGCTGATCGGATAAGGA	59.224	20	TCTTGGTGTTCAAGTGTCCG	59.72	20	122	1863	1984
PB.829.4	1	p1	(C)11	11	2143	2153	GGAAGCTGATCGGATAAGGA	59.224	20	TGGAGAAGGTATCGGTCTGG	60.065	20	186	2099	2284	CAGCTGGAACTGCAGAAAGA	59.314	20	TCTTGGTGTTCAAGTGTCCG	59.72	20	269	1952	2220	GGAAGCTGATCGGATAAGGA	59.224	20	TCTTGGTGTTCAAGTGTCCG	59.72	20	122	2099	2220
PB.831.1	1	c	(TA)6tcaaataaatacataattctt(TC)7	47	2833	2879	actttgtcaaaatcggacgg	59.971	20	cctcaaaatatcgcccttca	60.031	20	211	2792	3002	actttgtcaaaatcggacgg	59.971	20	tgttcctcaaaatatcgccc	59.901	20	215	2792	3006	gctctgcgactcacaacatc	59.583	20	cctcaaaatatcgcccttca	60.031	20	237	2766	3002
PB.832.1	1	p2	(AC)6	12	424	435	TTTGTGGAGATGAGATCAGGG	60.058	21	CAGCATAGGGCAAACCAAGT	60.132	20	267	400	666	TTGTGGAGATGAGATCAGGG	58.586	20	CAGCATAGGGCAAACCAAGT	60.132	20	266	401	666	TTCAGACTGCATTTGTGGAGA	59.43	21	CAGCATAGGGCAAACCAAGT	60.132	20	278	389	666
PB.832.1	2	p1	(T)10	10	1696	1705	TGCCTGATCTTCGGTCTTCT	59.95	20	GACCCTGAGGTTCAAAACCA	59.943	20	171	1664	1834	GCCTGATCTTCGGTCTTCTG	59.95	20	GACCCTGAGGTTCAAAACCA	59.943	20	170	1665	1834	CGGACAGGAACTGAAGGAAG	59.837	20	GACCCTGAGGTTCAAAACCA	59.943	20	219	1616	1834
PB.833.1	1	p1	(A)32	32	2293	2324	GGGAACAACTTGTAGTTGGCA	60.023	21	ttgAGCCAATGTTAAACTGGAA	59.625	22	177	2187	2363	TGTTTGTGACAACTGGGAACA	60.033	21	ttgAGCCAATGTTAAACTGGAA	59.625	22	191	2173	2363	GGGAACAACTTGTAGTTGGCA	60.023	21	tgAGCCAATGTTAAACTGGAA	58.28	21	176	2187	2362
PB.840.1	1	p1	(T)10	10	1194	1203	CTCAGCACGACTGAAATCCA	59.984	20	TGTTCTCCACCTCCACTGGT	60.563	20	218	1039	1256	TCACCACCAACCCAATTCTT	60.21	20	TGTTCTCCACCTCCACTGGT	60.563	20	102	1155	1256	ACTCGAGTTTGCCAAAGGTG	60.291	20	TGTTCTCCACCTCCACTGGT	60.563	20	195	1062	1256
PB.840.1	2	p1	(T)10	10	1500	1509	GAAGAGGAATCTCTTTCCTCCA	58.92	22	TTACAGCTTGATGCAAAGTGG	58.978	21	277	1287	1563	GGAATCTCTTTCCTCCAAAGTCA	60.932	23	ACAGCTTGATGCAAAGTGGTT	59.795	21	270	1292	1561	GAAGAGGAATCTCTTTCCTCCA	58.92	22	CTTACAGCTTGATGCAAAGTGG	59.941	22	278	1287	1564
PB.840.1	3	p3	(AAT)7	21	1917	1937	AGTGCCAGTCAAATGCTGTG	59.905	20	TTCTGTTTGGGTCTGGAAGG	60.081	20	233	1745	1977	GAGGCTTTGAAGAGTGCCAG	60.134	20	TTCTGTTTGGGTCTGGAAGG	60.081	20	245	1733	1977	AGAGGCTTTGAAGAGTGCCA	60.134	20	TTCTGTTTGGGTCTGGAAGG	60.081	20	246	1732	1977
PB.840.1	4	p1	(A)13	13	2521	2533	TAAACACAGCAGGGGTCTGG	61.084	20	AAGGGTGAAAACACGACTGG	60.005	20	261	2417	2677	TCAGTAAACACAGCAGGGGTC	60.164	21	AAGGGTGAAAACACGACTGG	60.005	20	265	2413	2677	TAAACACAGCAGGGGTCTGG	61.084	20	CGAAACTGACACAAGGGTGA	59.72	20	273	2417	2689
PB.841.2	1	c	(T)12gtttgtttgttttttcaggatgtgtgagtgagagagaggctttgaaatgtgactatg(GT)30	129	730	858	TGCATCGAGATAGAACACGC	59.979	20	TGTGGTAAACTCTACCCGGC	59.993	20	258	702	959	TGCATCGAGATAGAACACGC	59.979	20	CTACCCGGCTGGTACTTCAA	60.125	20	247	702	948	TGCATCGAGATAGAACACGC	59.979	20	TGGTAAACTCTACCCGGCTG	60.125	20	256	702	957
PB.841.2	2	p1	(T)10	10	1021	1030	GCCGGGTAGAGTTTACCACA	59.993	20	TGGCTCTCTGCCACATACTG	60.008	20	220	940	1159	GCCGGGTAGAGTTTACCACA	59.993	20	TCTAACGGGTGAAGTTTGCC	60.11	20	134	940	1073	GCCGGGTAGAGTTTACCACA	59.993	20	TCTAGCCTGAGGTGGCTCTC	59.703	20	232	940	1171
PB.843.1	1	p1	(T)10	10	1011	1020	ACCACCGTTTAGAGTGGGTG	59.884	20	GAGCAGCACGCTGACAATAG	59.77	20	257	800	1056	ACCACCGTTTAGAGTGGGTG	59.884	20	AGAGCAGCACGCTGACAATA	59.77	20	258	800	1057	GGGTGCACAAAACAGGAAAT	59.836	20	GAGCAGCACGCTGACAATAG	59.77	20	242	815	1056
PB.843.1	2	c	(AC)12aacaacacaa(AC)8	50	1419	1468	TGACTGTGCAGTGTTAGAAGTGA	58.643	23	TCCCTATGGGAGACTTTGGA	59.478	20	214	1334	1547	TGTGACTGTGCAGTGTTAGAAGTG	60.445	24	TCCCTATGGGAGACTTTGGA	59.478	20	216	1332	1547	GTGACTGTGCAGTGTTAGAAGTGA	59.514	24	TCCCTATGGGAGACTTTGGA	59.478	20	215	1333	1547
PB.843.1	3	p1	(T)10	10	1703	1712	TCTCCCATAGGGAAAAAGCA	59.64	20	GGCAGGGTTAACAGGTTTCA	59.971	20	232	1535	1766	TCTCCCATAGGGAAAAAGCA	59.64	20	CCTGCTGTAAGGCAGGGTTA	60.262	20	242	1535	1776	CTCCCATAGGGAAAAAGCAA	59.155	20	GGCAGGGTTAACAGGTTTCA	59.971	20	231	1536	1766
PB.843.1	4	p2	(AC)6	12	3584	3595	gtccaaggccactgacgtat	59.997	20	tcatgaaggagcatgagcac	59.95	20	184	3498	3681	gtccaaggccactgacgtat	59.997	20	gtcatgaaggagcatgagca	59.95	20	185	3498	3682	tgttttgcttacatcggcac	59.735	20	tcatgaaggagcatgagcac	59.95	20	134	3548	3681
PB.844.1	1	p3	(AGA)6	18	1	18	--
PB.844.2	1	p2	(CT)9	18	2646	2663	ttagcctgttggtttccagg	60.103	20	ctcgcagtgatggtttgcta	60.011	20	168	2552	2719	ttagcctgttggtttccagg	60.103	20	gtcatgtcatcaggaacccc	60.184	20	261	2552	2812	ttagcctgttggtttccagg	60.103	20	cgcagtgatggtttgctatg	60.28	20	166	2552	2717
PB.846.1	1	c	(AAG)5g(A)10	26	41	66	GTCTGTAGCACGGGTCGG	60.27	18	CAAACTCGTCATTTCTCGCA	59.988	20	207	8	214	CCGTCTGTAGCACGGGTC	60.27	18	CAAACTCGTCATTTCTCGCA	59.988	20	209	6	214	TCCGTCTGTAGCACGGGT	60.27	18	CAAACTCGTCATTTCTCGCA	59.988	20	210	5	214
PB.846.3	1	p1	(A)10	10	882	891	TTGCTTGGAAAGCTAATGGG	60.202	20	AGCTCATCAGCCATTCCTGT	59.834	20	279	780	1058	TTGCTTGGAAAGCTAATGGG	60.202	20	TCAGAAGCATTGTGACCTGG	59.831	20	229	780	1008	TTGCTTGGAAAGCTAATGGG	60.202	20	CTGTCAGCAGGGATGGAGAT	60.223	20	207	780	986
PB.846.3	2	c	(A)22t(A)23	46	1207	1252	--
PB.847.1	1	p1	(T)29	29	1	29	--
PB.849.1	1	p2	(AC)14	28	223	250	TCCATTCACCTTCACCAACA	59.935	20	GGCGTCAAGAAGATGGAATC	59.635	20	239	69	307	CTGAGAGAACGGAACGCTGT	60.589	20	CCTGCACACACGTAATGCTC	60.333	20	280	101	380	CTGAGAGAACGGAACGCTGT	60.589	20	GGCGTCAAGAAGATGGAATC	59.635	20	207	101	307
PB.849.1	2	c	(C)10atatttcttaacaggtcacaggcggcaggttactgaccaaagcctgcttctttcttctttttc(T)20ctttttctttcttcag(T)16agcgatttcacacaggaaaggagaggaagacagaggctacacatcctgatgtgacaacatgagagggggg(A)12	207	450	656	--
PB.849.1	3	p3	(GGC)5	15	1497	1511	AGTCCGGCTCACATCTGTTC	60.269	20	CCAGTCTCTGCCTGAAGCTC	60.284	20	273	1272	1544	AGTCCGGCTCACATCTGTTC	60.269	20	CTGCCTGAAGCTCAAAACCT	59.615	20	266	1272	1537	AGTCCGGCTCACATCTGTTC	60.269	20	TCTGCCTGAAGCTCAAAACC	60.517	20	267	1272	1538
PB.854.1	1	p1	(T)26	26	426	451	CTACCCCGACGTTACGTGTT	59.914	20	GTGCACATTTCACACTTGGG	60.008	20	233	247	479	CGCTTCGCTAAATAAGACGC	60.137	20	TGCCTCTCTCGCTCTCTCTC	60.12	20	200	383	582	CCCCGACGTTACGTGTTTAT	59.747	20	GTGCACATTTCACACTTGGG	60.008	20	230	250	479
PB.854.1	2	p2	(AG)8	16	557	572	CGCTTCGCTAAATAAGACGC	60.137	20	CCGAGGATCACCAATGTTTT	59.79	20	244	383	626	AACGTTGGCTAATGGTGAGC	60.14	20	CCGAGGATCACCAATGTTTT	59.79	20	100	527	626	AACGTTGGCTAATGGTGAGC	60.14	20	AGGACAGGTAACTGGGCAGA	59.721	20	225	527	751
PB.854.1	3	p2	(AG)9	18	689	706	GAGAGAGAGCGAGAGAGGCA	60.12	20	AGGACAGGTAACTGGGCAGA	59.721	20	189	563	751	GAGAGAGAGCGAGAGAGGCA	60.12	20	AGAGGACAGGTAACTGGGCA	59.721	20	191	563	753	AACGTTGGCTAATGGTGAGC	60.14	20	AGGACAGGTAACTGGGCAGA	59.721	20	225	527	751
PB.854.1	4	p1	(T)11	11	830	840	TGCCCAGTTACCTGTCCTCT	59.721	20	ATCCTGACTGCCATGACACA	60.121	20	172	734	905	CTGCCCAGTTACCTGTCCTC	59.721	20	ATCCTGACTGCCATGACACA	60.121	20	173	733	905	TCTGCCCAGTTACCTGTCCT	59.721	20	ATCCTGACTGCCATGACACA	60.121	20	174	732	905
PB.857.1	1	p1	(T)32	32	1	32	--
PB.857.1	2	p1	(A)20	20	1313	1332	ATGAACAAGTGGAGGTTCGG	59.966	20	GTTGTGTCTTTGGTCCGTCA	59.571	20	259	1159	1417	GGGAACACTCTGGGACAAAA	59.943	20	GTTTTGCGCGTGGAAATAAG	60.619	20	238	1209	1446	GGGAACACTCTGGGACAAAA	59.943	20	TTTTGCGCGTGGAAATAAGT	60.619	20	237	1209	1445
PB.858.2	1	p3	(AGA)5	15	21	35	--
PB.861.1	1	p1	(T)23	23	338	360	TGCATCCTCTCACGTTCATC	59.794	20	CATCCTGCTCCTCTCCTTTG	59.943	20	167	265	431	TTCATCCGGAGGAGCTAAAA	59.778	20	CATCCTGCTCCTCTCCTTTG	59.943	20	153	279	431	GTAGTTTGCGGAGACTTGGG	59.734	20	CATCCTGCTCCTCTCCTTTG	59.943	20	234	198	431
PB.861.1	2	p1	(T)22	22	929	950	ACATCATCGAGCACACCAAG	59.707	20	AGCGAAACTGTGTACATGCG	59.935	20	273	756	1028	TTTGTCCTCCCCGGATAAAT	60.502	20	AGCGAAACTGTGTACATGCG	59.935	20	165	864	1028	GAGGCCTTCAGGAACAAAGA	59.405	20	AGCGAAACTGTGTACATGCG	59.935	20	253	776	1028
PB.863.1	1	p1	(T)10	10	134	143	AGGACAGAGAGGCCAAATGA	59.803	20	CGACTGGCTGAATGCTTGTA	60.011	20	139	51	189	GAGGACAGAGAGGCCAAATG	59.803	20	CGACTGGCTGAATGCTTGTA	60.011	20	140	50	189	GAGGACAGAGAGGCCAAATG	59.803	20	TCGGATCACTTTGGGGATAG	59.887	20	263	50	312
PB.863.2	1	c	(A)11ggcgaaggggacgcggaagaaagcg(AGGA)7cggataggggagcgatttaataccaaatcgggacacatgttgagctgaggagcccgctccacctcccccccaccaccaccacacacctcctctct(C)21	180	319	498	CTTCTTCCTCTTTCCTCCCG	60.311	20	AAGCGATTGAGGCAACAAAT	59.713	20	275	249	523	GTCGGATGCTGGAAGTCCT	60.215	19	TAGTAACGGGGAAGCGATTG	60.089	20	245	290	534	CTTCTTCCTCTTTCCTCCCG	60.311	20	AGCGATTGAGGCAACAAATG	61.168	20	274	249	522
PB.863.4	1	p1	(C)10	10	495	504	aacaaaatggacgtaaggcg	59.996	20	aacggatccacttcacttcg	60.111	20	138	429	566	aacaaaatggacgtaaggcg	59.996	20	tgcatctgggatgtcttgag	59.787	20	229	429	657	cttccacaaaggacagcaca	59.873	20	aacggatccacttcacttcg	60.111	20	199	368	566
PB.863.4	2	p1	(T)11	11	1095	1105	CTATCAGCGGGCAGAAGAAC	59.978	20	ACCCAATGTCATCGGTGTTT	60.096	20	195	1040	1234	ACTATCAGCGGGCAGAAGAA	59.978	20	ACCCAATGTCATCGGTGTTT	60.096	20	196	1039	1234	TATCAGCGGGCAGAAGAACT	59.978	20	ACCCAATGTCATCGGTGTTT	60.096	20	194	1041	1234
PB.863.4	3	p2	(CT)23	46	2720	2765	cgcaccttgagtgatgtttg	60.301	20	gactaccgacagaccccaga	60.112	20	157	2664	2820	cgcaccttgagtgatgtttg	60.301	20	taccgacagaccccagagag	60.252	20	154	2664	2817	cgcaccttgagtgatgtttg	60.301	20	ctaccgacagaccccagaga	60.252	20	155	2664	2818
PB.864.1	1	p1	(T)29	29	1	29	--
PB.864.1	2	p1	(A)14	14	2023	2036	AGGGATCCTTAGGCCTTCAA	60.032	20	CGGATACCCGATAAACGATG	60.167	20	220	1881	2100	AGGGATCCTTAGGCCTTCAA	60.032	20	GACGGATACCCGATAAACGA	59.784	20	222	1881	2102	AGGGATCCTTAGGCCTTCAA	60.032	20	CCAGACGGATACCCGATAAA	59.778	20	225	1881	2105
PB.866.2	1	p2	(TA)8	16	3411	3426	ATATTGGCCATGGAACCAAA	60.016	20	AAGTACAGGGGTGAGCACTGA	59.777	21	276	3263	3538	AATATTGGCCATGGAACCAA	60.016	20	AAGTACAGGGGTGAGCACTGA	59.777	21	277	3262	3538	ATATTGGCCATGGAACCAAA	60.016	20	ACAGGGGTGAGCACTGACTG	61.355	20	272	3263	3534
PB.866.3	1	p2	(TA)7	14	3457	3470	ATATTGGCCATGGAACCAAA	60.016	20	AAGTACAGGGGTGAGCACTGA	59.777	21	274	3309	3582	AATATTGGCCATGGAACCAA	60.016	20	AAGTACAGGGGTGAGCACTGA	59.777	21	275	3308	3582	ATATTGGCCATGGAACCAAA	60.016	20	ACAGGGGTGAGCACTGACTG	61.355	20	270	3309	3578
PB.866.4	1	p2	(TA)7	14	3212	3225	ATATTGGCCATGGAACCAAA	60.016	20	AAGTACAGGGGTGAGCACTGA	59.777	21	274	3064	3337	AATATTGGCCATGGAACCAA	60.016	20	AAGTACAGGGGTGAGCACTGA	59.777	21	275	3063	3337	ATATTGGCCATGGAACCAAA	60.016	20	ACAGGGGTGAGCACTGACTG	61.355	20	270	3064	3333
PB.866.5	1	p2	(TA)7	14	3431	3444	ATATTGGCCATGGAACCAAA	60.016	20	AAGTACAGGGGTGAGCACTGA	59.777	21	274	3283	3556	AATATTGGCCATGGAACCAA	60.016	20	AAGTACAGGGGTGAGCACTGA	59.777	21	275	3282	3556	ATATTGGCCATGGAACCAAA	60.016	20	ACAGGGGTGAGCACTGACTG	61.355	20	270	3283	3552
PB.867.2	1	p1	(T)17	17	90	106	ACATGTCAGCCAGGGTTTTT	59.454	20	CCTGAATCAGTGGCCATTCT	60.073	20	115	34	148	ACATGTCAGCCAGGGTTTTT	59.454	20	CCATAAGAGCCACTGCCATT	60.096	20	202	34	235	ACATGTCAGCCAGGGTTTTT	59.454	20	GCTATAACCCTCTTGCGTCG	59.867	20	257	34	290
PB.867.2	2	p3	(AGG)7	21	576	596	AGGTGAAAGTGGTGGTCAGG	60.002	20	AGTCTCGAGAGCCACCGTAA	60.012	20	245	518	762	AGGTGAAAGTGGTGGTCAGG	60.002	20	GTTTCATCCCTTGAGCCGTA	60.074	20	264	518	781	AGGTGAAAGTGGTGGTCAGG	60.002	20	AATTTTTGTAGCCACCACGG	59.861	20	227	518	744
PB.867.2	3	p1	(T)14	14	1692	1705	GCCAGTGCATCCCAACTATT	59.962	20	TGGTTCCAAGGCTACCTCAC	60.111	20	244	1551	1794	GCCAGTGCATCCCAACTATT	59.962	20	GGTTCCAAGGCTACCTCACA	60.111	20	243	1551	1793	GTAGCCAGTGCATCCCAACT	60.142	20	TGGTTCCAAGGCTACCTCAC	60.111	20	247	1548	1794
PB.867.2	4	c	(T)23cc(T)15	40	1836	1875	--
PB.867.3	1	p1	(T)13	13	2177	2189	GCCAGTGCATCCCAACTATT	59.962	20	TGGTTCCAAGGCTACCTCAC	60.111	20	242	2037	2278	GCCAGTGCATCCCAACTATT	59.962	20	GGTTCCAAGGCTACCTCACA	60.111	20	241	2037	2277	GTAGCCAGTGCATCCCAACT	60.142	20	TGGTTCCAAGGCTACCTCAC	60.111	20	245	2034	2278
PB.867.3	2	c	(T)17cc(T)18	37	2320	2356	--
PB.871.1	1	c	(CA)6gt(ATC)5	29	2318	2346	GAGGTGGTAGGACGAGGACA	60.112	20	CAGAGAGGCAGGGATGTGTT	60.261	20	255	2187	2441	GAGGTGGTAGGACGAGGACA	60.112	20	AACAGAGAGGCAGGGATGTG	60.261	20	257	2187	2443	GAGGTGGTAGGACGAGGACA	60.112	20	ACAGAGAGGCAGGGATGTGT	59.713	20	256	2187	2442
PB.872.1	1	p3	(GAG)10	30	277	306	gccctttacccagacctagc	60.096	20	tctggagcacagaacacgac	60.03	20	170	195	364	cagttggaaggcacactgaa	59.873	20	tctggagcacagaacacgac	60.03	20	271	94	364	ctctccctaagggtgcactg	59.861	20	tctggagcacagaacacgac	60.03	20	223	142	364
PB.872.1	2	p1	(T)13	13	1260	1272	agccggttttcctttcttgt	60.11	20	ctgtctgcctccatcacaga	59.98	20	247	1217	1463	agccggttttcctttcttgt	60.11	20	cacttcctgtctgcctccat	60.261	20	253	1217	1469	attgggagaaacgactcacg	60.111	20	ggcagtgtgttttcaaggct	60.299	20	182	1117	1298
PB.872.1	3	c	(TG)8gtgtgtttgtatatgc(GT)6	44	2942	2985	gacccaaatccaatccttga	59.727	20	ctggagtgcgtcagagaaaa	59.161	20	261	2773	3033	tttcaacagcgaaacaatgg	59.706	20	ctggagtgcgtcagagaaaa	59.161	20	170	2864	3033	ccctaattgacccaaatcca	59.617	20	ctggagtgcgtcagagaaaa	59.161	20	269	2765	3033
PB.873.1	1	p2	(CA)28	56	465	520	CATCTCTGTGGGTGCTGCTA	60.008	20	CAGCAGGACCTTGAATGTGA	59.831	20	275	278	552	TCTGTGGGTGCTGCTACTTG	60.049	20	CAGCAGGACCTTGAATGTGA	59.831	20	271	282	552	TCCACACACCTCTCATGCTC	59.827	20	GAAAGATCACTGGGCTGAGG	59.803	20	177	441	617
PB.873.1	2	p1	(T)18	18	761	778	TCAGTCATGTGCCACTTCTCA	60.457	21	CACATTGGAATACTGGCTGC	59.152	20	276	645	920	CAGTCATGTGCCACTTCTCAG	59.477	21	CACATTGGAATACTGGCTGC	59.152	20	275	646	920	CAGTCATGTGCCACTTCTCA	58.341	20	CACATTGGAATACTGGCTGC	59.152	20	275	646	920
PB.875.1	1	c	(GT)7gagagagagtctgttcctaccaagagaccatggatccggacactgaagttgaaagcatcttcaggcaggagaat(GAG)5	103	80	182	TGAGAAAACGAAGCGGAAAT	59.823	20	ACAAGCCAGAGAACACCGTC	60.307	20	251	28	278	TGAGAAAACGAAGCGGAAAT	59.823	20	AAGCCAGAGAACACCGTCAC	60.307	20	249	28	276	TGAGAAAACGAAGCGGAAAT	59.823	20	CTCAGTGCACAAGCCAGAGA	60.333	20	259	28	286
PB.875.1	2	p2	(TG)6	12	1777	1788	TGCATTTGTTTGCCTCTTTG	59.849	20	CCATTTCCACCTTATCAATGG	59.145	21	171	1678	1848	TTGTGTGCATTTGTTTGCCT	60.157	20	CCATTTCCACCTTATCAATGG	59.145	21	176	1673	1848	TTTGTGTGCATTTGTTTGCC	60.545	20	CCATTTCCACCTTATCAATGG	59.145	21	177	1672	1848
PB.875.2	1	c	(GT)6gagagagagtctgttcctaccaagagacatggatccggacactgaagttgaaagcatcttcaggcaggagaat(GAG)5	100	57	156	aaagcTGAGAAAACGAAGCG	59.769	20	TGGCAACTTCTTCATTTCCC	60.051	20	271	0	270	TGAGAAAACGAAGCGGAAAT	59.823	20	ATCCATAGCTTGAGGGAGGC	60.567	20	203	5	207	TGAGAAAACGAAGCGGAAAT	59.823	20	GGAGGCCTCATCCACTTCTT	60.596	20	189	5	193
PB.875.2	2	p2	(TG)6	12	3920	3931	TGCATTTGTTTGCCTCTTTG	59.849	20	CCATTTCCACCTTATCAATGG	59.145	21	171	3820	3990	TTGTGTGCATTTGTTTGCCT	60.157	20	CCATTTCCACCTTATCAATGG	59.145	21	176	3815	3990	TTTGTGTGCATTTGTTTGCC	60.545	20	CCATTTCCACCTTATCAATGG	59.145	21	177	3814	3990
PB.875.3	1	c	(GT)7gagagagaggtctgtttcctaccagagacatggatccggacactgaagttgaaagcatctcaggcaggagaat(GAG)5	102	39	140	ggaaataagttaaaatggacggc	60.089	23	catttccctcctcctcttcc	60.008	20	240	1	240	ggaaataagttaaaatggacggc	60.089	23	tgggcaacttcttcatttcc	60.051	20	253	1	253	ggaaataagttaaaatggacggc	60.089	23	cctcctcttcctcctccatc	60.149	20	231	1	231
PB.875.3	2	p1	(T)10	10	1031	1040	tgagcatggactgctttttc	59.002	20	cccacctgttctctggatct	59.101	20	215	968	1182	tgagcatggactgctttttc	59.002	20	agatccccacctgttctctg	59.101	20	220	968	1187	tgagcatggactgctttttct	60.008	21	agatccccacctgttctctg	59.101	20	220	968	1187
PB.875.3	3	p2	(TG)6	12	4211	4222	TGCATTTGTTTGCCTCTTTG	59.849	20	CCATTTCCACCTTATCAATGG	59.145	21	169	4113	4281	TTGTGTGCATTTGTTTGCCT	60.157	20	CCATTTCCACCTTATCAATGG	59.145	21	174	4108	4281	TTTGTGTGCATTTGTTTGCC	60.545	20	CCATTTCCACCTTATCAATGG	59.145	21	175	4107	4281
PB.877.2	1	p1	(T)13	13	1556	1568	CCCAAACTGTAGGGGCTGTA	59.986	20	GTTGGGTCTTGTGCCTTGTT	60.012	20	262	1456	1717	CCCAAACTGTAGGGGCTGTA	59.986	20	GAATGTTGGGTCTTGTGCCT	59.973	20	266	1456	1721	GGGGCTGTAAATTCAGGACA	59.933	20	GTTGGGTCTTGTGCCTTGTT	60.012	20	251	1467	1717
PB.877.2	2	p1	(T)15	15	1853	1867	AACAAGGCACAAGACCCAAC	60.012	20	TTGTGATTGTGGTGGCAGTT	60.008	20	250	1698	1947	AGGCACAAGACCCAACATTC	59.973	20	TTGTGATTGTGGTGGCAGTT	60.008	20	246	1702	1947	AGCCTACACTGTTGCATCCC	60.142	20	TTGTGATTGTGGTGGCAGTT	60.008	20	118	1830	1947
PB.879.1	1	p1	(A)19	19	1255	1273	AGTGACTGACGTGGCATGAT	59.133	20	ATGCAACAACAAGCTCACCA	60.31	20	192	1120	1311	CAGTGCGTCATTCAACTGAGA	60.04	21	TCCCACTTCTGCCCATAGAG	60.21	20	229	1219	1447	AGTGACTGACGTGGCATGAT	59.133	20	ACAAGCTCACCACGAACCAT	60.577	20	184	1120	1303
PB.879.2	1	p2	(TC)7	14	1085	1098	TCAGAGCTCGTCCTGGATTT	59.95	20	TGCTGGAGCTGTTGAATGTC	59.992	20	251	1035	1285	TCAGAGCTCGTCCTGGATTT	59.95	20	ATTCAACATCGGACTCCCAG	59.927	20	193	1035	1227	TCAGAGCTCGTCCTGGATTT	59.95	20	AAAGCAGTGCTGGAGCTGTT	60.201	20	258	1035	1292
PB.879.2	2	p1	(A)20	20	1894	1913	AGTGACTGACGTGGCATGAT	59.133	20	ATGCAACAACAAGCTCACCA	60.31	20	193	1759	1951	CAGTGCGTCATTCAACTGAGA	60.04	21	TCCCACTTCTGCCCATAGAG	60.21	20	230	1858	2087	AGTGACTGACGTGGCATGAT	59.133	20	ACAAGCTCACCACGAACCAT	60.577	20	185	1759	1943
PB.879.3	1	p1	(A)20	20	1093	1112	AGTGACTGACGTGGCATGAT	59.133	20	ATGCAACAACAAGCTCACCA	60.31	20	193	958	1150	CAGTGCGTCATTCAACTGAGA	60.04	21	TCCCACTTCTGCCCATAGAG	60.21	20	230	1057	1286	AGTGACTGACGTGGCATGAT	59.133	20	ACAAGCTCACCACGAACCAT	60.577	20	185	958	1142
PB.880.1	1	p2	(CA)8	16	876	891	CTCTCCCACACTGACACGAA	59.864	20	ACACCAATTAGCAGCATCCC	59.962	20	210	809	1018	CTCTCCCACACTGACACGAA	59.864	20	CTGGACTGAATGAATGGGCT	60.073	20	151	809	959	CTCTCCCACACTGACACGAA	59.864	20	CAGCACACGCAACTGAAAAT	59.911	20	275	809	1083
PB.885.1	1	p1	(T)12	12	2690	2701	gccagtgcaccactctttct	60.453	20	actgggggacacatggatta	60.05	20	250	2617	2866	gccagtgcaccactctttct	60.453	20	gagtgaatccacagggcaat	59.934	20	205	2617	2821	gccagtgcaccactctttct	60.453	20	agtgaatccacagggcaatc	59.934	20	204	2617	2820
PB.887.1	1	p1	(A)16	16	577	592	CTTTGGCTTCGATTTTCAGG	59.817	20	AGACCTCCCGAAATGGTTCT	59.935	20	276	445	720	TGGCTTCGATTTTCAGGTTC	60.192	20	AGACCTCCCGAAATGGTTCT	59.935	20	273	448	720	GGCTTCGATTTTCAGGTTCA	60.192	20	AGACCTCCCGAAATGGTTCT	59.935	20	272	449	720
PB.887.1	2	p1	(T)12	12	932	943	AGTTAAATGGCGATGGCAAC	59.967	20	AGAGATCCATGTACGGACGC	60.104	20	267	728	994	TGTCTCTCCGGATTTTGTCC	60.05	20	AGAGATCCATGTACGGACGC	60.104	20	107	888	994	TGTCTCTCCGGATTTTGTCC	60.05	20	CTCAGCTGGTGATGGGTTTT	60.111	20	198	888	1085
PB.887.1	3	p1	(T)12	12	1195	1206	AGAACGGACACTTGCCAAAC	60.156	20	CATGTCACGACAGGTTCCAC	60.005	20	127	1157	1283	AAACAAAACCCATCACCAGC	59.836	20	CATGTCACGACAGGTTCCAC	60.005	20	222	1062	1283	ACCTGCAAACAAAACCCATC	59.836	20	CATGTCACGACAGGTTCCAC	60.005	20	228	1056	1283
PB.887.1	4	p1	(T)10	10	2195	2204	TATTTCTCTCGGCCTCCCTT	60.166	20	GAATACCAGATGACGCAGCA	59.83	20	228	2127	2354	TTGAATCCTTCCCCCTTTTT	59.75	20	GAATACCAGATGACGCAGCA	59.83	20	268	2087	2354	TTTGAATCCTTCCCCCTTTT	59.75	20	GAATACCAGATGACGCAGCA	59.83	20	269	2086	2354
PB.887.1	5	p1	(T)12	12	2312	2323	TATTTCTCTCGGCCTCCCTT	60.166	20	GAATACCAGATGACGCAGCA	59.83	20	228	2127	2354	TTGAATCCTTCCCCCTTTTT	59.75	20	GAATACCAGATGACGCAGCA	59.83	20	268	2087	2354	TTTGAATCCTTCCCCCTTTT	59.75	20	GAATACCAGATGACGCAGCA	59.83	20	269	2086	2354
PB.887.1	6	p3	(TGC)5	15	3852	3866	GCACAGCCTGACAAATCTGA	59.992	20	TTTTTCCTGTTGAAGATCTTTTG	57.619	23	231	3682	3912	GGTCAGATATGGCACAGCCT	60.104	20	TTTTTCCTGTTGAAGATCTTTTG	57.619	23	242	3671	3912	AGGGTCAGATATGGCACAGC	60.104	20	TTTTTCCTGTTGAAGATCTTTTG	57.619	23	244	3669	3912
PB.887.2	1	p3	(CGG)6	18	356	373	TGAGAGCGACATTTGGAGAA	59.522	20	GTTGTTATTCCCCTCCGACA	59.79	20	169	291	459	TGAGAGCGACATTTGGAGAA	59.522	20	TGTTGTTATTCCCCTCCGAC	59.79	20	170	291	460	TGAGAGCGACATTTGGAGAA	59.522	20	GTGTTGTTATTCCCCTCCGA	59.79	20	171	291	461
PB.887.3	1	p1	(C)10	10	57	66	GTCGTGTTATAGCGGTTGGG	60.386	20	GCCGTTGAAATCCATAGCTC	59.674	20	195	27	221	CGTGTTATAGCGGTTGGGAG	60.514	20	GCCGTTGAAATCCATAGCTC	59.674	20	193	29	221	GTCGTGTTATAGCGGTTGGG	60.386	20	TTCTCCAAATGTCGCTCTCA	59.522	20	147	27	173
PB.887.3	2	p3	(CGG)7	21	219	239	TGAGAGCGACATTTGGAGAA	59.522	20	GGTGTTGTTATTCCCTCCGA	59.79	20	173	154	326	TGAGAGCGACATTTGGAGAA	59.522	20	CGGCTTGGTGTTGTTATTCC	60.365	20	179	154	332	TGAGAGCGACATTTGGAGAA	59.522	20	CCGGCTTGGTGTTGTTATTC	60.365	20	180	154	333
PB.888.1	1	p1	(A)18	18	20	37	--
PB.888.1	2	p1	(T)12	12	1007	1018	atctgctgtgggtttacgga	60.517	20	ctttctgttttcagcacaggg	59.899	21	173	870	1042	atctgctgtgggtttacgga	60.517	20	tttctgttttcagcacaggg	58.897	20	172	870	1041	gtacgagtgtgcacagccaa	60.939	20	ctttctgttttcagcacaggg	59.899	21	100	943	1042
PB.889.1	1	p1	(T)28	28	3	30	--
PB.889.1	2	p1	(T)10	10	1294	1303	TGTTTGGCGGTTGAGTTACA	60.149	20	ATTACCTCACCCTGCACTGG	59.989	20	185	1155	1339	TGTTTGGCGGTTGAGTTACA	60.149	20	CCATTACCTCACCCTGCACT	59.989	20	187	1155	1341	GGTTCTCCAGTGTACCCCAA	59.82	20	ATCGTCTTCCCTCCCAGACT	60.073	20	208	1270	1477
PB.889.1	3	p1	(A)11	11	2551	2561	TGGGCATCTTTCCTTCTTTC	59.244	20	TGTGGTTGCTGTCTGGTTTC	59.726	20	165	2435	2599	GGGCATCTTTCCTTCTTTCA	59.244	20	TGTGGTTGCTGTCTGGTTTC	59.726	20	164	2436	2599	GGGCATCTTTCCTTCTTTCA	59.244	20	TGCTGTCTGGTTTCTCAGGA	59.545	20	158	2436	2593
PB.890.1	1	c	(T)10cctgattaaacaaatgagatataatgtaataattaatgagctttaaaggtgttggtatgtgtattc(T)17	93	1132	1224	CAATCCACCTACCAGCACCT	59.989	20	GAAAACAGCTTGCCTGGTTC	59.859	20	252	1003	1254	ACAATCCACCTACCAGCACC	59.851	20	GAAAACAGCTTGCCTGGTTC	59.859	20	253	1002	1254	CAATCCACCTACCAGCACCT	59.989	20	AAACAGCTTGCCTGGTTCAG	60.431	20	250	1003	1252
PB.890.1	2	p1	(T)13	13	2740	2752	GCTCATCACTACATGGGCCT	60.104	20	CTTCCGTCAAATGCCAAGAT	60.074	20	232	2624	2855	ACTGTGATTGGCTGTCCTCC	60.12	20	CTTCCGTCAAATGCCAAGAT	60.074	20	280	2576	2855	CTGTGATTGGCTGTCCTCCT	60.261	20	CTTCCGTCAAATGCCAAGAT	60.074	20	279	2577	2855
PB.890.2	1	c	(T)10cctgattaaacaaatgagatataatgtaataattaatgagctttaaaggtgttggtatgtgtattc(T)12	88	345	432	CAATCCACCTACCAGCACCT	59.989	20	GAAAACAGCTTGCCTGGTTC	59.859	20	249	214	462	ACAATCCACCTACCAGCACC	59.851	20	GAAAACAGCTTGCCTGGTTC	59.859	20	250	213	462	CAATCCACCTACCAGCACCT	59.989	20	AAACAGCTTGCCTGGTTCAG	60.431	20	247	214	460
PB.890.2	2	p1	(T)11	11	1887	1897	ATTTTGGTTTCAACCCTCCC	60.032	20	CTTCCGTCAAATGCCAAGAT	60.074	20	156	1845	2000	GCTCATCACTACATGGGCCT	60.104	20	CTTCCGTCAAATGCCAAGAT	60.074	20	231	1770	2000	ACTGTGATTGGCTGTCCTCC	60.12	20	CTTCCGTCAAATGCCAAGAT	60.074	20	278	1723	2000
PB.890.4	1	p1	(T)12	12	1986	1997	GCTCATCACTACATGGGCCT	60.104	20	CTTCCGTCAAATGCCAAGAT	60.074	20	230	1870	2099	ACTGTGATTGGCTGTCCTCC	60.12	20	CTTCCGTCAAATGCCAAGAT	60.074	20	278	1822	2099	CTGTGATTGGCTGTCCTCCT	60.261	20	CTTCCGTCAAATGCCAAGAT	60.074	20	277	1823	2099
PB.890.5	1	p1	(T)16	16	149	164	TGCATTGCATTGCGTAATCT	60.245	20	TACTTTGGCAGGAGCGTTTT	59.883	20	194	78	271	CTGTGCTCTGTCACCCATTG	60.309	20	TACTTTGGCAGGAGCGTTTT	59.883	20	258	14	271	ACTCTGTGCTCTGTCACCCA	59.442	20	TACTTTGGCAGGAGCGTTTT	59.883	20	261	11	271
PB.890.5	2	p2	(TG)7	14	332	345	AAAACGCTCCTGCCAAAGTA	59.883	20	TGCAGTGAACACAGCACAGA	60.235	20	135	252	386	ATTTCAATGGGAAGCTGCTG	60.214	20	TGCAGTGAACACAGCACAGA	60.235	20	213	174	386	CATTTTTCACCTGCCACAAA	59.561	20	TGCAGTGAACACAGCACAGA	60.235	20	152	235	386
PB.894.1	1	p2	(TG)19	38	1081	1118	TGGCCAATGCATGTGTTTAG	60.523	20	TAATATTGCAGCCAATGCCA	60.059	20	262	936	1197	CTGGCCAATGCATGTGTTTA	60.523	20	TAATATTGCAGCCAATGCCA	60.059	20	263	935	1197	TGGCCAATGCATGTGTTTAG	60.523	20	ATTGCAGCCAATGCCATTAT	60.318	20	258	936	1193
PB.899.1	1	c	(T)17gtttgtttg(T)11	37	1	37	--
PB.899.1	2	p1	(A)19	19	675	693	ATGAAGAATGGATTGGGCAG	59.894	20	GACGTAACATCCAACAGGGG	60.232	20	239	607	845	ATGAAGAATGGATTGGGCAG	59.894	20	GGACGTAACATCCAACAGGG	60.232	20	240	607	846	ATGAAGAATGGATTGGGCAG	59.894	20	TGAACGGAGAGGTTCCAGAC	60.238	20	159	607	765
PB.901.2	1	c	(A)17c(A)30	48	3933	3980	--
PB.902.2	1	p2	(TG)11	22	3521	3542	gacttcctgtttgagctggc	59.997	20	agagtcgtcctccctccttc	59.807	20	269	3345	3613	acctcagcttcatcgagcat	59.981	20	agagtcgtcctccctccttc	59.807	20	224	3390	3613	gacttcctgtttgagctggc	59.997	20	actccagagtcgtcctccct	60.258	20	274	3345	3618
PB.904.2	1	p2	(AC)17	34	870	903	AGAGCTCACGGAAACAGGAA	59.989	20	TTCAAGCCTTCTCAGGTGGT	59.844	20	278	655	932	AGCTCACGGAAACAGGAAAA	59.853	20	TTCAAGCCTTCTCAGGTGGT	59.844	20	276	657	932	GCTCACGGAAACAGGAAAAG	59.853	20	TTCAAGCCTTCTCAGGTGGT	59.844	20	275	658	932
PB.911.2	1	p2	(TG)18	36	24	59	--
PB.911.2	2	p2	(AC)13	26	405	430	AGACCTCCAACATGCCAGAC	60.12	20	GTGCCAAGTGTGTAGGTGGA	59.597	20	255	274	528	TATCATCCTCCAGGGACCAG	59.879	20	GTGCCAAGTGTGTAGGTGGA	59.597	20	203	326	528	CAGTGAAGTTTTGCTCAGCG	59.781	20	GTGCCAAGTGTGTAGGTGGA	59.597	20	147	382	528
PB.912.2	1	p3	(CAG)5	15	888	902	GGTCCTCCAAGAGTCACAGC	59.841	20	GAAGCGATTCTGTAGTGGGC	59.843	20	276	748	1023	GACATCTAACGGGCTGGAGA	60.218	20	GAAGCGATTCTGTAGTGGGC	59.843	20	224	800	1023	ACATCTAACGGGCTGGAGAA	59.694	20	GAAGCGATTCTGTAGTGGGC	59.843	20	223	801	1023
PB.917.1	1	p1	(T)10	10	3227	3236	TGTGAGCCATCCTGACTGAG	59.98	20	TTGGCATTGAACCAGAACAA	60.088	20	266	3099	3364	CTGTGAGCCATCCTGACTGA	59.98	20	TTGGCATTGAACCAGAACAA	60.088	20	267	3098	3364	TGTGAGCCATCCTGACTGAG	59.98	20	AGAGGTTGGCATTGAACCAG	60.111	20	271	3099	3369
PB.917.2	1	p1	(T)10	10	4065	4074	TGTGAGCCATCCTGACTGAG	59.98	20	TTGGCATTGAACCAGAACAA	60.088	20	265	3937	4201	CTGTGAGCCATCCTGACTGA	59.98	20	TTGGCATTGAACCAGAACAA	60.088	20	266	3936	4201	TGTGAGCCATCCTGACTGAG	59.98	20	AGAGGTTGGCATTGAACCAG	60.111	20	270	3937	4206
PB.917.3	1	p1	(C)11	11	862	872	ctactggaggagagaggggg	60.2	20	caggtaagctcctgtcagcc	60.012	20	272	815	1086	ccacaccatttgtatctgcg	59.988	20	gaccacgtgtgtgcaggtag	60.227	20	213	757	969	ccacaccatttgtatctgcg	59.988	20	cacgtgtgtgcaggtaggag	60.371	20	210	757	966
PB.917.3	2	p1	(T)10	10	3685	3694	TGTGAGCCATCCTGACTGAG	59.98	20	TTGGCATTGAACCAGAACAA	60.088	20	265	3557	3821	CTGTGAGCCATCCTGACTGA	59.98	20	TTGGCATTGAACCAGAACAA	60.088	20	266	3556	3821	TGTGAGCCATCCTGACTGAG	59.98	20	AGAGGTTGGCATTGAACCAG	60.111	20	270	3557	3826
PB.920.1	1	p2	(AC)7	14	1646	1659	CACACATTCCACAGCATTCC	59.967	20	CCCTGCCATGTGGTAACTCT	59.989	20	266	1579	1844	CACACATTCCACAGCATTCC	59.967	20	GCATTCCCCATGAAAAGAAA	59.878	20	169	1579	1747	CACACATTCCACAGCATTCC	59.967	20	GTCCCTGCCATGTGGTAACT	59.851	20	268	1579	1846
PB.920.1	2	p1	(A)10	10	2307	2316	GCCGGTTAATAAACTGCTGC	59.748	20	AGCAAGCCGTCTTTGACACT	60.058	20	276	2170	2445	CTGGGCCATTTCATTTGTTC	60.309	20	CTTTTGACCAAGAGCAAGCC	59.993	20	201	2257	2457	CTGGGCCATTTCATTTGTTC	60.309	20	AGCAAGCCGTCTTTGACACT	60.058	20	189	2257	2445
PB.920.1	3	p1	(T)28	28	3448	3475	CCTGTTCATGATGGGAATGC	61.282	20	TCCAGGTCCTGAGAAGGTGT	59.682	20	212	3391	3602	TACTGGAGGCTGCTCAGTGG	61.552	20	TCCAGGTCCTGAGAAGGTGT	59.682	20	178	3425	3602	GCAAAATGCTAAAGGGACAGA	59.352	21	TCCAGGTCCTGAGAAGGTGT	59.682	20	261	3342	3602
PB.921.2	1	p1	(T)27	27	1205	1231	TTGGTAGGTATGCGTGGTCA	59.988	20	TTGCTGCAGTTACAGGTTGG	59.904	20	274	1081	1354	TAGGTATGCGTGGTCATGGA	59.948	20	TTGCTGCAGTTACAGGTTGG	59.904	20	270	1085	1354	ATGGACCAAAGAAATGCTGC	60.081	20	TTGCTGCAGTTACAGGTTGG	59.904	20	255	1100	1354
PB.921.2	2	p1	(A)10	10	1981	1990	TGTAAAAGAGCGATGCCTCC	60.352	20	TCAAGAGAATCAAATTAGTAGCAAGG	59.42	26	244	1797	2040	TGTAAAAGAGCGATGCCTCC	60.352	20	CAAGAGAATCAAATTAGTAGCAAGGA	59.42	26	243	1797	2039	TGTAAAAGAGCGATGCCTCC	60.352	20	TTGTCTTGCTTTATTTCAAGAGAATC	59.404	26	259	1797	2055
PB.922.1	1	p1	(A)15	15	2040	2054	--
PB.922.3	1	p1	(A)17	17	1641	1657	--
PB.922.4	1	c	(A)18t(A)10	29	737	765	--
PB.922.5	1	p1	(A)11	11	1714	1724	--
PB.924.1	1	p1	(A)12	12	476	487	CAGAGGTGGGCTTGTTGTTT	60.149	20	AGCTCCCTGGTGGTGTAGTG	60.174	20	279	390	668	GGTGGGCTTGTTGTTTATGG	60.227	20	AGCTCCCTGGTGGTGTAGTG	60.174	20	275	394	668	TACAACTGACGCAGAGGTGG	59.897	20	GGCTAGATTTCAGTGCGCTT	59.62	20	271	379	649
PB.924.1	2	p2	(AC)6	12	1603	1614	TACTCGCAGAAGCATTCCCT	59.978	20	GCTTGGTTCCTTACAAAGCG	59.883	20	162	1540	1701	GTACTCGCAGAAGCATTCCC	59.843	20	GCTTGGTTCCTTACAAAGCG	59.883	20	163	1539	1701	TCACCACCAAAGTACTCGCA	60.301	20	GCTTGGTTCCTTACAAAGCG	59.883	20	174	1528	1701
PB.925.1	1	p1	(C)20	20	312	331	CGTGCTGTGATCTGCTTGTC	60.627	20	ACGTCTGGATTCACCTCACC	59.969	20	139	252	390	GTGATCTGCTTGTCATTCCG	59.245	20	ACGTCTGGATTCACCTCACC	59.969	20	133	258	390	ACGATGTCTGCGATCAGATG	59.819	20	GCAAACACAACCTCGACACA	60.767	20	265	105	369
PB.925.1	2	p1	(A)11	11	1466	1476	CCCGACGAAACAATCAAAGT	59.971	20	GAAGTGGAAGGGAAGGGAAG	60.045	20	215	1375	1589	CCCGACGAAACAATCAAAGT	59.971	20	AGAAGTGGAAGGGAAGGGAA	60.045	20	216	1375	1590	CCCGACGAAACAATCAAAGT	59.971	20	GGAAGTCGAGGCAGATGAAG	59.95	20	262	1375	1636
PB.925.1	3	p1	(G)12	12	2213	2224	ATCAATCCCAGAAAGTCCCC	60.133	20	TAAACTACATTGCTGGCCCC	59.96	20	240	2073	2312	TGGGATGTCAGCTTGTCTTG	59.831	20	CACACATTAGGCTTCAGCGA	60.011	20	276	2177	2452	GAGGGGTGGAGGGTTAAAAA	60.159	20	TAAACTACATTGCTGGCCCC	59.96	20	176	2137	2312
PB.925.1	4	c	(TG)11(GT)6gcgtgtttgtgaacttggaaccgtgacaacctagctttcgctgaagcctaa(TG)18	121	2363	2483	CATGTGTGTTTGGGCTTCAC	60.008	20	ACGGGGAACATGGACATCTA	60.195	20	257	2329	2585	ACATGTGTGTTTGGGCTTCA	60.008	20	ACGGGGAACATGGACATCTA	60.195	20	258	2328	2585	CATGTGTGTTTGGGCTTCAC	60.008	20	TGTCCCAGTCAGCCCTCTAC	60.261	20	200	2329	2528
PB.925.1	5	p2	(TG)7	14	2780	2793	ATTTTCTCGTGAGAGCCTCG	59.574	20	AGTTGCAGTCAGCCAGACCT	60.057	20	191	2731	2921	ATTTTCTCGTGAGAGCCTCG	59.574	20	AGTGGCTCACGTCTCCAGTT	59.907	20	207	2731	2937	ATTTTCTCGTGAGAGCCTCG	59.574	20	GGTGCCTCTTGAATCACACA	59.682	20	122	2731	2852
PB.927.1	1	p3	(CCA)7	21	957	977	AAGGAGAGGGAGCAGAGGAG	60.088	20	GAGCCAAGCTGAAGTGGTTC	59.997	20	131	905	1035	AGAAGGAGAGGGAGCAGAGG	60.088	20	GAGCCAAGCTGAAGTGGTTC	59.997	20	133	903	1035	GGAATGGGATGACTGAGGAA	59.862	20	GAGCCAAGCTGAAGTGGTTC	59.997	20	109	927	1035
PB.927.2	1	p3	(CCA)7	21	1100	1120	AAGGAGAGGGAGCAGAGGAG	60.088	20	GAGCCAAGCTGAAGTGGTTC	59.997	20	131	1048	1178	AGAAGGAGAGGGAGCAGAGG	60.088	20	GAGCCAAGCTGAAGTGGTTC	59.997	20	133	1046	1178	GGAATGGGATGACTGAGGAA	59.862	20	GAGCCAAGCTGAAGTGGTTC	59.997	20	109	1070	1178
PB.929.1	1	p1	(A)15	15	155	169	GTCCCGCTGTCTGACTCTTC	59.993	20	GTTTGTGACGCAGGAGGATT	60.119	20	168	39	206	GTCCCGCTGTCTGACTCTTC	59.993	20	TGCGGATGTGAATACTGCTC	59.83	20	190	39	228	CAAAGCTGGAACGACTCCTC	59.989	20	TGCGGATGTGAATACTGCTC	59.83	20	168	61	228
PB.929.2	1	p1	(A)14	14	141	154	GTCCCGCTGTCTGACTCTTC	59.993	20	GTTTGTGACGCAGGAGGATT	60.119	20	167	25	191	GTCCCGCTGTCTGACTCTTC	59.993	20	TGCGGATGTGAATACTGCTC	59.83	20	189	25	213	CAAAGCTGGAACGACTCCTC	59.989	20	TGCGGATGTGAATACTGCTC	59.83	20	167	47	213
PB.929.3	1	c	(GT)10ctgcaggtcatatgcttatgttagtgtatgcatgcatgtgcagttatgccttcacacgtgtgtgtgccaa(TG)9	108	633	740	TGTAACTGGGGTCAAGGTCG	60.943	20	TACAGCCATGGGGGTACATC	60.603	20	259	526	784	TGGGGTCAAGGTCGACTGTA	61.513	20	GCCTACGGCAAAGAACACAT	60.14	20	278	532	809	TGGGGTCAAGGTCGACTGTA	61.513	20	AAGCCTACGGCAAAGAACAC	59.383	20	280	532	811
PB.930.1	1	p2	(CA)6	12	721	732	CAAGCCCACTCTGCTACTGA	59.187	20	AGCCTGTGAGGTAAGCCTGA	60.012	20	198	664	861	CAAGCCCACTCTGCTACTGA	59.187	20	CACTGCATAGGAGAAAGCCC	59.836	20	226	664	889	CAAGCCCACTCTGCTACTGA	59.187	20	CCACTGCATAGGAGAAAGCC	59.836	20	227	664	890
PB.930.1	2	p1	(T)10	10	2387	2396	ATGTGTGAACATTTGGGGGT	59.95	20	CCTCTGCACATTCTGCTGG	60.564	19	197	2278	2474	GAACATTTGGGGGTTTGTTG	60.066	20	CCTCTGCACATTCTGCTGG	60.564	19	191	2284	2474	TGAACATTTGGGGGTTTGTT	60.066	20	CCTCTGCACATTCTGCTGG	60.564	19	192	2283	2474
PB.932.2	1	p1	(T)10	10	272	281	CCTCCTCACAGGGTGTCAGT	60.153	20	GGTCCCAGTCCTGGTCTGTA	59.962	20	272	145	416	TTTAGTGCCTCCTCACAGGG	60.246	20	GGTCCCAGTCCTGGTCTGTA	59.962	20	279	138	416	CCTCCTCACAGGGTGTCAGT	60.153	20	CATCTTCTGCTGGCTTGTCA	60.136	20	195	145	339
PB.932.2	2	p1	(A)15	15	1188	1202	TGCTTCTTTCAGCCAAATTGT	59.875	21	AAAAAGAGCCCTCAAGGCAT	60.208	20	224	1126	1349	TGCTTCTTTCAGCCAAATTGT	59.875	21	TTAGTCCCACCGGTGAAAAA	60.336	20	241	1126	1366	CCAAATTGTTTGGCACATTT	58.387	20	AAAAAGAGCCCTCAAGGCAT	60.208	20	212	1138	1349
PB.932.2	3	p1	(T)11	11	1900	1910	TTTTGTGTTCCGCTTTAGCC	60.244	20	TGTCCCTCGACACACACTTC	59.712	20	201	1772	1972	TTTTGTGTTCCGCTTTAGCC	60.244	20	GTCCCTCGACACACACTTCA	59.712	20	200	1772	1971	TCCATTTTGTGTTCCGCTTT	60.481	20	TGTCCCTCGACACACACTTC	59.712	20	205	1768	1972
PB.936.1	1	c	(TG)6tctgaggcgcgtgcgttcc(TG)14	59	116	174	ACATGGCAGGTGATGGTTG	60.395	19	TTTCTGATGTTGAGATGCGG	59.799	20	271	22	292	CACATGGCAGGTGATGGTT	60.395	19	TTTCTGATGTTGAGATGCGG	59.799	20	272	21	292	ATGGCAGGTGATGGTTGAG	59.489	19	TTTCTGATGTTGAGATGCGG	59.799	20	269	24	292
PB.936.2	1	c	(TG)6tctgaggcgcgtgcgttcc(TG)8	47	63	109	ACAGCCGAGGGACAGCTC	61.577	18	TTTCTGATGTTGAGATGCGG	59.799	20	209	15	223	ACAGCCGAGGGACAGCTC	61.577	18	CTGCCTCCAGCATGTGACT	59.996	19	274	15	288	ACAGCCGAGGGACAGCTC	61.577	18	CTGATGTTGAGATGCGGCT	59.959	19	206	15	220
PB.936.3	1	p2	(CA)7	14	484	497	AAGGATCGTAAAAACGCCCT	59.966	20	TTTGTGTGCGTGTGTAAGCA	59.944	20	168	438	605	AAGGATCGTAAAAACGCCCT	59.966	20	CGGGACCAAGTAAGAGTGGA	60.103	20	137	438	574	GGGAGTTGTCCCACTCAGAA	60.088	20	TTTGTGTGCGTGTGTAAGCA	59.944	20	186	420	605
PB.936.4	1	p2	(AC)8	16	999	1014	ACTCGGCCAGTACACCATTC	59.997	20	GAGAAGGGCGTTGCTAAATG	59.845	20	264	909	1172	CTCGGCCAGTACACCATTCT	60.134	20	GAGAAGGGCGTTGCTAAATG	59.845	20	263	910	1172	GCCAGTACACCATTCTCGCT	60.285	20	GAGAAGGGCGTTGCTAAATG	59.845	20	259	914	1172
PB.937.1	1	p1	(T)22	22	1	22	--
PB.937.1	2	p1	(A)21	21	351	371	CTGCCAAGGAAGGAGCTATG	59.971	20	GTTACTGAGCGCTTGCATCA	60.165	20	249	170	418	ATATGGACCCATGTTGCGTT	60.081	20	GTTACTGAGCGCTTGCATCA	60.165	20	111	308	418	ACCTGTGCTCATCACACTGC	59.905	20	GTTACTGAGCGCTTGCATCA	60.165	20	265	154	418
PB.938.1	1	p3	(CTT)5	15	1937	1951	CTTGCTTCAGCAGATGTTGC	59.746	20	TCCATGACTCAATATGTCAACCA	60.242	23	262	1748	2009	CTTGCTTCAGCAGATGTTGC	59.746	20	CCATGACTCAATATGTCAACCAG	59.369	23	261	1748	2008	CTTGCTTCAGCAGATGTTGC	59.746	20	CCATGACTCAATATGTCAACCA	58.352	22	261	1748	2008
PB.938.1	2	p1	(T)23	23	2359	2381	CGGCTTGTTACAGAATTGGC	60.637	20	AGATCTGCACACGGTCACAC	59.744	20	227	2318	2544	CGGCTTGTTACAGAATTGGC	60.637	20	AAGATCTGCACACGGTCACA	60.319	20	228	2318	2545	TCAGACATGAAATGTCGGCT	59.245	20	AGATCTGCACACGGTCACAC	59.744	20	242	2303	2544
PB.941.1	1	c	(TG)11(AG)13(TG)11	70	2042	2111	TCATGTCCACCGTTATCCAC	59.219	20	ATGATGTCGACACAAACCGA	59.967	20	143	2006	2148	TCATGTCCACCGTTATCCAC	59.219	20	CGACACAAACCGAGCAGATA	59.864	20	136	2006	2141	CATGTCCACCGTTATCCACC	61.046	20	ATGATGTCGACACAAACCGA	59.967	20	142	2007	2148
PB.942.1	1	p3	(AGA)6	18	48	65	GCTGAGCGACTCACAAATGA	60.144	20	AGGTCAGAATGCAAACCTGG	60.111	20	128	22	149	GCTGAGCGACTCACAAATGA	60.144	20	CAGTGCGTCCGTAAAAACCT	60.168	20	189	22	210	GCTGAGCGACTCACAAATGA	60.144	20	ACACAGTGAGCCGAGGAATC	60.269	20	103	22	124
PB.945.2	1	p1	(A)11	11	1485	1495	TTTTTGGTGAATAGGCAGGC	60.074	20	TTACTTTCCAGGATGCCACC	59.933	20	125	1403	1527	TTGGTGAATAGGCAGGCTCT	59.836	20	TTACTTTCCAGGATGCCACC	59.933	20	122	1406	1527	TTTGGTGAATAGGCAGGCTC	60.214	20	TTACTTTCCAGGATGCCACC	59.933	20	123	1405	1527
PB.946.1	1	p1	(T)11	11	2746	2756	TTCAGTCAGGAATCGGCTTT	59.813	20	TTTCCTCTCAGGAACCTGCT	59.014	20	207	2678	2884	TTTTCAGTCAGGAATCGGCT	59.813	20	TTTCCTCTCAGGAACCTGCT	59.014	20	209	2676	2884	CTTTTCAGTCAGGAATCGGC	59.813	20	TTTCCTCTCAGGAACCTGCT	59.014	20	210	2675	2884
PB.948.1	1	c	(A)10gattttaaaaaaagaagacagataaagtgcatgacaaatcgtgctgtaatagcctactaaagtatcgtggcgttt(A)13gcaaaataagagtacatgtgcagggagttattggtgtattatcctaaagtttgtagggttgagggttggagtctctgcaagtggggggag(A)10	198	3	200	--
PB.948.1	2	p1	(T)13	13	506	518	TTCCTGTTCCAGTCCAGGTC	60.088	20	TGTTGTTTGACAGCTCTCCG	60.025	20	175	459	633	TTCCTGTTCCAGTCCAGGTC	60.088	20	TCCGTGTTGTTTGACAGCTC	59.88	20	179	459	637	TTCCTGTTCCAGTCCAGGTC	60.088	20	ACAGCTCTCCGTCTGCTGAT	60.167	20	166	459	624
PB.948.1	3	p2	(TA)8	16	1016	1031	ATTGGAAAGCCAACAAGTGG	59.971	20	CCGTCCAACTGCCAGATATT	59.955	20	209	907	1115	ATTGGAAAGCCAACAAGTGG	59.971	20	GGACCCTTGTAGTGGCATGT	59.851	20	188	907	1094	AGCAGTGGTTTCCTCACACC	60.159	20	CCGTCCAACTGCCAGATATT	59.955	20	258	858	1115
PB.956.1	1	p3	(CTG)7	21	70	90	TATGTGGGAGAGGAGGAGGA	59.606	20	GTCAGCATGGAGAGAGGGAG	59.945	20	180	14	193	TATGTGGGAGAGGAGGAGGA	59.606	20	AGTCAGCATGGAGAGAGGGA	59.945	20	181	14	194	TATGTGGGAGAGGAGGAGGA	59.606	20	GAGTCAGCATGGAGAGAGGG	59.945	20	182	14	195
PB.956.2	1	c	(GAG)5ggagcaggacgaagcagggaggtgtgttgctcca(CTG)7	70	14	83	--
PB.957.2	1	p3	(AGC)5	15	684	698	TTTCCTGGTGAAGGAACACC	59.943	20	CAGGATGTAGCGGTAGCCAT	60.118	20	259	567	825	TGACCCTGGCAGTAAAGACC	60.111	20	CAGGATGTAGCGGTAGCCAT	60.118	20	238	588	825	CCATTGGACCCTCGTATGAC	60.195	20	CAGGATGTAGCGGTAGCCAT	60.118	20	170	656	825
PB.960.1	1	p1	(T)18	18	212	229	ACGGGCACTTAGCCACTTAG	59.401	20	CGGCGGTTTAAACGGTACTA	60.014	20	251	64	314	ACGGGCACTTAGCCACTTAG	59.401	20	TCCCACAAGAGGAAGAGGAA	59.773	20	228	64	291	ACGGGCACTTAGCCACTTAG	59.401	20	GAAGAGGAAGAAGAAGCGGG	60.455	20	211	64	274
PB.960.1	2	p3	(CCT)5	15	420	434	TAGTACCGTTTAAACCGCCG	60.014	20	TGGAGTTTACCCTGGAGGTG	59.959	20	218	295	512	TTCCTCTTCCTCTTGTGGGA	59.773	20	TGGAGTTTACCCTGGAGGTG	59.959	20	241	272	512	TAGTACCGTTTAAACCGCCG	60.014	20	CGTGTTGGAGTTTACCCTGG	60.401	20	223	295	517
PB.961.1	1	p1	(A)13	13	1698	1710	AAGTTTGTTGGCGTTTCAGG	60.147	20	TTTCTGGTTCTGCTGCATTG	59.988	20	215	1542	1756	AAGTTTGTTGGCGTTTCAGG	60.147	20	TTTGGGTGATGTAGGCACAA	59.964	20	278	1542	1819	AAGTTTGTTGGCGTTTCAGG	60.147	20	TTTTGGGTGATGTAGGCACA	59.964	20	279	1542	1820
PB.961.1	2	p3	(ATA)6	18	2978	2995	--
PB.961.3	1	p1	(A)13	13	2023	2035	AAGTTTGTTGGCGTTTCAGG	60.147	20	TTTCTGGTTCTGCTGCATTG	59.988	20	215	1867	2081	AAGTTTGTTGGCGTTTCAGG	60.147	20	TTTGGGTGATGTAGGCACAA	59.964	20	277	1867	2143	AAGTTTGTTGGCGTTTCAGG	60.147	20	TTTTGGGTGATGTAGGCACA	59.964	20	278	1867	2144
PB.961.3	2	p3	(ATA)5	15	3302	3316	--
PB.963.1	1	p3	(CAT)5	15	950	964	AGTGCAGAGTAATACCGCCG	60.292	20	CGTCTAAAGCCGGATGAGAG	59.971	20	251	882	1132	GATGAAGAACTGGCAGCACA	59.992	20	ATCACACACGAAGGCAGTCA	60.319	20	200	851	1050	GAAGAACTGGCAGCACACAG	59.622	20	CGTCTAAAGCCGGATGAGAG	59.971	20	279	854	1132
PB.963.1	2	p1	(C)12	12	1135	1146	CATCATCATCATCAGTCCGC	60.039	20	TTTCCTCTCCATCATCTGGC	60.158	20	273	952	1224	GTTGGATCCATCTCGTTGCT	60.081	20	TTTCCTCTCCATCATCTGGC	60.158	20	160	1065	1224	GTTGGATCCATCTCGTTGCT	60.081	20	GACTTCCTGTGCACCTGGTT	60.159	20	209	1065	1273
PB.963.1	3	p1	(C)10	10	2331	2340	CAGTGCATCCAGACCATGAC	60.121	20	ATCGTTTCCCAGCTCGTCTA	59.836	20	263	2141	2403	CAGAGCTCAGTGCATCCAGA	60.294	20	ATCGTTTCCCAGCTCGTCTA	59.836	20	270	2134	2403	ACGAACTGAGGAGGATGCAG	60.408	20	ATCGTTTCCCAGCTCGTCTA	59.836	20	142	2262	2403
PB.963.1	4	p1	(T)10	10	3476	3485	GCACCTGGTCTTGAGAGGAA	60.386	20	GAGTGACGACCGCAGATTTT	60.263	20	258	3347	3604	AACGACTGCGTAGTGCCAAT	60.72	20	CTCACACAGCAGGGTTGAGA	60.022	20	209	3453	3661	AACGACTGCGTAGTGCCAAT	60.72	20	AAAAAGAGGCCGATGGTTTT	59.945	20	186	3453	3638
PB.965.1	1	p3	(ATT)5	15	3484	3498	--
PB.966.2	1	c*	(TG)7agagcgaggccga(GT)6a(TG)12(G)10*	73	2032	2104	GTTTCTGGTGACGACCACCT	60.009	20	TGCTCTAGACCCTGTTTGGG	60.246	20	183	1975	2157	CAACTTCAGGTCGAAACCGT	60.149	20	TGCTCTAGACCCTGTTTGGG	60.246	20	252	1906	2157	ACAACTTCAGGTCGAAACCG	60.149	20	TGCTCTAGACCCTGTTTGGG	60.246	20	253	1905	2157
PB.966.2	2	p1	(T)10	10	2245	2254	GTGGTGGTGGGGTTTAAATG	59.948	20	CTGCTTTGTCGTTCTTTTCG	58.699	20	200	2106	2305	GTGGTGGTGGGGTTTAAATG	59.948	20	TGCTTTGTCGTTCTTTTCGC	61.444	20	199	2106	2304	AGGCCGAGTGTGTGTGTGTA	60.227	20	CTGCTTTGTCGTTCTTTTCG	58.699	20	255	2051	2305
PB.966.3	1	c*	(TG)7agagcgaggccga(GT)6(TG)6(G)15*	65	1462	1526	GTTTCTGGTGACGACCACCT	60.009	20	TGCTCTAGACCCTGTTTGGG	60.246	20	171	1405	1575	CAACTTCAGGTCGAAACCGT	60.149	20	TGCTCTAGACCCTGTTTGGG	60.246	20	240	1336	1575	ACAACTTCAGGTCGAAACCG	60.149	20	TGCTCTAGACCCTGTTTGGG	60.246	20	241	1335	1575
PB.966.3	2	p1	(T)10	10	1663	1672	GGTGGTGTGGGGTTTAAATG	59.948	20	ctgctttgtcgttcttttcg	58.699	20	200	1524	1723	GGTGGTGTGGGGTTTAAATG	59.948	20	tgctttgtcgttcttttcgc	61.444	20	199	1524	1722	AGTCGCCTGTTGGTTTTCTG	60.291	20	ctgctttgtcgttcttttcg	58.699	20	111	1613	1723
PB.968.2	1	p2	(TA)8	16	1702	1717	TGAAAGAGTGGTGAGATGCG	59.984	20	ATGGAACATGGAGGAACCAG	59.779	20	120	1632	1751	TGAAAGAGTGGTGAGATGCG	59.984	20	ACATGGAACATGGAGGAACC	59.636	20	122	1632	1753	GCTGAAGGTGAGAAATGGGA	60.195	20	ATGGAACATGGAGGAACCAG	59.779	20	262	1490	1751
PB.969.1	1	p2	(TA)6	12	1104	1115	TAGCGCCTCGATAAACTGCT	60.138	20	GACACCTGTGGGAAATGCTT	59.973	20	210	1078	1287	CTAGCGCCTCGATAAACTGC	60.138	20	GACACCTGTGGGAAATGCTT	59.973	20	211	1077	1287	AGCGCCTCGATAAACTGCTA	60.138	20	GACACCTGTGGGAAATGCTT	59.973	20	209	1079	1287
PB.975.1	1	p1	(T)18	18	1860	1877	GCCGTCAGGGTATCTGAGAG	59.827	20	ATCTTCGGTCTGGAATGGAA	59.483	20	210	1701	1910	GCCGTCAGGGTATCTGAGAG	59.827	20	AATCTTCGGTCTGGAATGGA	59.483	20	211	1701	1911	CAGGGTATCTGAGAGGGCAA	60.21	20	ATCTTCGGTCTGGAATGGAA	59.483	20	205	1706	1910
PB.975.1	2	p1	(T)12	12	2284	2295	TATCTGGCCTGAACTGCACA	60.413	20	TGCTGTAAACATGGAACCCA	59.964	20	274	2051	2324	GCAGCAAAGTTAATGCGGTT	60.272	20	AGTGTGCATCTCGACTGCTG	60.211	20	258	2082	2339	TGTCTCAGCTGACGGGATTA	59.394	20	TGCGTAAGCTTTTCAACACG	60.052	20	260	2235	2494
PB.975.1	3	p1	(A)10	10	3463	3472	GAGAGGCCAACATGGTTGAT	59.934	20	GCATTCCACTGTACACAAGGC	60.575	21	257	3254	3510	TATTCTCCTCCTCCCCCACT	59.89	20	GCATTCCACTGTACACAAGGC	60.575	21	222	3289	3510	GAGAGGCCAACATGGTTGAT	59.934	20	TTCCACTGTACACAAGGCTGA	59.35	21	254	3254	3507
PB.975.2	1	p1	(A)10	10	1313	1322	GAGAGGCCAACATGGTTGAT	59.934	20	GCATTCCACTGTACACAAGGC	60.575	21	257	1104	1360	TATTCTCCTCCTCCCCCACT	59.89	20	GCATTCCACTGTACACAAGGC	60.575	21	222	1139	1360	GAGAGGCCAACATGGTTGAT	59.934	20	TTCCACTGTACACAAGGCTGA	59.35	21	254	1104	1357
PB.975.5	1	p1	(T)17	17	1780	1796	GCCGTCAGGGTATCTGAGAG	59.827	20	ATCTTCGGTCTGGAATGGAA	59.483	20	209	1621	1829	GCCGTCAGGGTATCTGAGAG	59.827	20	AATCTTCGGTCTGGAATGGA	59.483	20	210	1621	1830	CAGGGTATCTGAGAGGGCAA	60.21	20	ATCTTCGGTCTGGAATGGAA	59.483	20	204	1626	1829
PB.977.1	1	p1	(T)10	10	2373	2382	TTCTTTGGGGAAATGAGCAG	60.184	20	ATGTTGCAGATGTTGGGACA	59.967	20	245	2349	2593	CTTCTTTGGGGAAATGAGCA	60.184	20	ATGTTGCAGATGTTGGGACA	59.967	20	246	2348	2593	TTCTTTGGGGAAATGAGCAG	60.184	20	GAATGTTGCAGATGTTGGGA	59.502	20	247	2349	2595
PB.977.2	1	p2	(GT)11	22	968	989	CAATCACACATGCTCGCTCT	60.016	20	TCTGACTTCCCTCCATGTCC	60.048	20	128	908	1035	CAATCACACATGCTCGCTCT	60.016	20	GGTCATCTGACTTCCCTCCA	60.048	20	133	908	1040	CAATCACACATGCTCGCTCT	60.016	20	ACTTCCCTCCATGTCCACAC	59.817	20	124	908	1031
PB.977.2	2	p1	(T)10	10	2340	2349	TTCTTTGGGGAAATGAGCAG	60.184	20	ATGTTGCAGATGTTGGGACA	59.967	20	245	2316	2560	CTTCTTTGGGGAAATGAGCA	60.184	20	ATGTTGCAGATGTTGGGACA	59.967	20	246	2315	2560	TTCTTTGGGGAAATGAGCAG	60.184	20	GAATGTTGCAGATGTTGGGA	59.502	20	247	2316	2562
PB.977.3	1	p2	(GT)12	24	1244	1267	CAATCACACATGCTCGCTCT	60.016	20	TCTGACTTCCCTCCATGTCC	60.048	20	130	1184	1313	CAATCACACATGCTCGCTCT	60.016	20	GGTCATCTGACTTCCCTCCA	60.048	20	135	1184	1318	CAATCACACATGCTCGCTCT	60.016	20	ACTTCCCTCCATGTCCACAC	59.817	20	126	1184	1309
PB.977.3	2	p1	(T)10	10	2623	2632	CTTCTTGGGGAAATGAGCAG	59.807	20	ATGTTGCAGATGTTGGGACA	59.967	20	247	2599	2845	CTTCTTGGGGAAATGAGCAG	59.807	20	TTTCCCCACAAGTCAGCATT	60.495	20	196	2599	2794	CTTCTTGGGGAAATGAGCAG	59.807	20	TTTTCCCCACAAGTCAGCAT	60.495	20	197	2599	2795
PB.977.4	1	p2	(GT)11	22	1093	1114	CAATCACACATGCTCGCTCT	60.016	20	TCTGACTTCCCTCCATGTCC	60.048	20	126	1033	1158	CAATCACACATGCTCGCTCT	60.016	20	GGTCATCTGACTTCCCTCCA	60.048	20	131	1033	1163	CAATCACACATGCTCGCTCT	60.016	20	GTCCACACCTTCAGGTTGCT	60.159	20	110	1033	1142
PB.977.4	2	p1	(T)11	11	2474	2484	TTCTTTGGGGAAATGAGCAG	60.184	20	ATGTTGCAGATGTTGGGACA	59.967	20	247	2450	2696	CTTCTTTGGGGAAATGAGCA	60.184	20	ATGTTGCAGATGTTGGGACA	59.967	20	248	2449	2696	TTCTTTGGGGAAATGAGCAG	60.184	20	GAATGTTGCAGATGTTGGGA	59.502	20	249	2450	2698
PB.977.5	1	p1	(T)11	11	2263	2273	TTCTTTGGGGAAATGAGCAG	60.184	20	ATGTTGCAGATGTTGGGACA	59.967	20	246	2239	2484	CTTCTTTGGGGAAATGAGCA	60.184	20	ATGTTGCAGATGTTGGGACA	59.967	20	247	2238	2484	GACCGATGAATGCCAAACTT	59.939	20	CCGTCGCTAACTTCCTGGTA	60.262	20	185	2114	2298
PB.977.6	1	p1	(T)10	10	2249	2258	TTCTTTGGGGAAATGAGCAG	60.184	20	ATGTTGCAGATGTTGGGACA	59.967	20	245	2225	2469	CTTCTTTGGGGAAATGAGCA	60.184	20	ATGTTGCAGATGTTGGGACA	59.967	20	246	2224	2469	TTCTTTGGGGAAATGAGCAG	60.184	20	GAATGTTGCAGATGTTGGGA	59.502	20	247	2225	2471
PB.977.7	1	p1	(T)10	10	1537	1546	GACCGATGAATGCCAAACTT	59.939	20	AACTACATCAAAGCCCGTCG	60.132	20	198	1388	1585	TTTCTCTCCGTCTGACGACC	60.386	20	AACTACATCAAAGCCCGTCG	60.132	20	214	1372	1585	TTTGTGTTTTGCTCCGAACC	61.041	20	AACTACATCAAAGCCCGTCG	60.132	20	180	1406	1585
PB.979.1	1	p3	(TAT)11	33	965	997	CATGTTTCCACACATGCACA	60.003	20	CGTGAAAGCTTCCTCTGACC	59.989	20	251	849	1099	CATGTTTCCACACATGCACA	60.003	20	AGCTTCCTCTGACCTCCACA	59.986	20	245	849	1093	CATGTTTCCACACATGCACA	60.003	20	CTTCCTCTGACCTCCACAGC	59.986	20	243	849	1091
PB.979.2	1	p3	(TAT)10	30	1586	1615	CATGTTTCCACACATGCACA	60.003	20	CGTGAAAGCTTCCTCTGACC	59.989	20	248	1470	1717	CATGTTTCCACACATGCACA	60.003	20	AGCTTCCTCTGACCTCCACA	59.986	20	242	1470	1711	CATGTTTCCACACATGCACA	60.003	20	CTTCCTCTGACCTCCACAGC	59.986	20	240	1470	1709
PB.981.1	1	p3	(TTG)6	18	51	68	GTCGTCTTGCGACATCTCTG	59.577	20	CTCATGGTCCAGGTGTCCTT	59.962	20	206	27	232	GTCGTCTTGCGACATCTCTG	59.577	20	GTCCAGGTGTCCTTTCTCCA	60.088	20	200	27	226	GTCGTCTTGCGACATCTCTG	59.577	20	TGGTCCAGGTGTCCTTTCTC	60.088	20	202	27	228
PB.981.2	1	p3	(TTG)6	18	51	68	GTCGTCTTGCGACATCTCTG	59.577	20	ACTGCAGGCTGTTGACTCCT	60.057	20	226	27	252	GTCGTCTTGCGACATCTCTG	59.577	20	GGCTGTTGACTCCTCTCTGC	60.143	20	220	27	246	GTCGTCTTGCGACATCTCTG	59.577	20	GCAGGCTGTTGACTCCTCTC	60.143	20	223	27	249
PB.981.3	1	p3	(TTG)6	18	59	76	GTCGTCTTGCGACATCTCTG	59.577	20	ACTGCAGGCTGTTGACTCCT	60.057	20	223	35	257	GTCGTCTTGCGACATCTCTG	59.577	20	GGCTGTTGACTCCTCTCTGC	60.143	20	217	35	251	GTCGTCTTGCGACATCTCTG	59.577	20	GCAGGCTGTTGACTCCTCTC	60.143	20	220	35	254
PB.983.2	1	c	(C)21gcatgtgactgatgaaggctgagtgacgtgtgtgactgatgagc(GT)11	87	936	1022	tgcagttttacagctgcgag	60.338	20	GCCAGGAAACAGTCCTTCAC	59.703	20	245	821	1065	tgcagttttacagctgcgag	60.338	20	CAGGAAACAGTCCTTCACGG	60.68	20	243	821	1063	tgcagttttacagctgcgag	60.338	20	CCAGGAAACAGTCCTTCACG	60.68	20	244	821	1064
PB.985.1	1	p1	(C)10	10	3357	3366	AGCAACGACATGATGAGCTG	60.016	20	AATGTCATCAACGATCCCGT	60.203	20	201	3294	3494	AGCAACGACATGATGAGCTG	60.016	20	GGGAGTCACTCGCTGAATGT	60.269	20	216	3294	3509	GTGTTCAGGAGGGAGGTCAA	60.088	20	AATGTCATCAACGATCCCGT	60.203	20	255	3240	3494
PB.985.1	2	p1	(G)11	11	3633	3643	AGCGATGGTCTGACTCGTCT	60.017	20	CACTCTCCCCTTCCTCTGTG	59.828	20	114	3574	3687	AGCGATGGTCTGACTCGTCT	60.017	20	CTCCCCTTCCTCTGTGAGTG	59.828	20	110	3574	3683	AAAGCGATGGTCTGACTCGT	59.874	20	CACTCTCCCCTTCCTCTGTG	59.828	20	116	3572	3687
PB.985.2	1	p1	(T)10	10	1457	1466	AGCCTGAACGAGCACTTTGT	60.058	20	ACACGTGGGAAAGAGGATTG	59.966	20	213	1285	1497	AGCCTGAACGAGCACTTTGT	60.058	20	CACGTGGGAAAGAGGATTGT	59.966	20	212	1285	1496	AGCCTGAACGAGCACTTTGT	60.058	20	CAACACGTGGGAAAGAGGAT	59.966	20	215	1285	1499
PB.991.2	1	p1	(G)13	13	43	55	--
PB.991.3	1	p1	(G)11	11	22	32	--
PB.991.3	2	p1	(T)10	10	1569	1578	GCGGCCATGTTGATATTTTT	59.801	20	agcagctttggGTGAATCAG	60.397	20	262	1543	1804	GCGGCCATGTTGATATTTTT	59.801	20	cagagcagctttggGTGAAT	60.397	20	265	1543	1807	GCGGCCATGTTGATATTTTT	59.801	20	AGCTTCTTCAGATTGGCCTG	59.574	20	244	1543	1786
PB.993.1	1	p1	(A)11	11	2479	2489	GACATGCAGGAGGACGGTAT	59.957	20	TTCTTCAATCACCTGGAGCC	60.195	20	267	2301	2567	ACATGCAGGAGGACGGTATC	59.957	20	TTCTTCAATCACCTGGAGCC	60.195	20	266	2302	2567	TGTACCCACATGACCTCCCT	60.238	20	TCAGGACATGCAGCTCAAAC	59.992	20	197	2431	2627
PB.993.2	1	p1	(A)10	10	2517	2526	GACATGCAGGAGGACGGTAT	59.957	20	TTCTTCAATCACCTGGAGCC	60.195	20	265	2340	2604	ACATGCAGGAGGACGGTATC	59.957	20	TTCTTCAATCACCTGGAGCC	60.195	20	264	2341	2604	CATGCAGGAGGACGGTATCT	60.096	20	TTCTTCAATCACCTGGAGCC	60.195	20	263	2342	2604
PB.993.4	1	p1	(A)10	10	77	86	TGAACGTCCACAGGAAGTGA	60.285	20	TCAGGACATGCAGCTCAAAC	59.992	20	216	9	224	TGAACGTCCACAGGAAGTGA	60.285	20	GTCAGGACATGCAGCTCAAA	59.992	20	217	9	225	TCTCTCATCTCCCAGGATGC	60.312	20	TCAGGACATGCAGCTCAAAC	59.992	20	177	48	224
PB.995.1	1	c	(A)10cttcttgtcatagtttctttgtgttg(T)11	47	968	1014	AGATACTTCTTGGTGGCGGA	59.694	20	TGTCATCAACGAAAACTACGATG	60.046	23	276	797	1072	TACTTCTTGGTGGCGGATTT	59.569	20	TGTCATCAACGAAAACTACGATG	60.046	23	273	800	1072	TACTTCTTGGTGGCGGATTT	59.569	20	TCTGTCATCAACGAAAACTACGA	59.799	23	275	800	1074
PB.996.1	1	p2	(GA)6	12	2482	2493	aggcgaagatgagagaacga	60.096	20	tgatccctgaagagtggtcc	60.048	20	100	2440	2539	gcaggcgaagatgagagaac	60.104	20	tgatccctgaagagtggtcc	60.048	20	102	2438	2539	ctccacctgtgatgtctcca	59.659	20	tgatccctgaagagtggtcc	60.048	20	219	2321	2539
PB.996.1	2	p3	(AGG)5	15	3126	3140	GCGGGTGGTATCGTCAGTAT	59.843	20	TTCAGGTCCAGCTTGTGTTG	59.873	20	208	3079	3286	GCGGGTGGTATCGTCAGTAT	59.843	20	TCCAGCTTGTGTTGGATCTG	59.831	20	202	3079	3280	gcagctggatcgaggtctac	59.981	20	CTCCTTCAGCTTCTCCTCCA	59.673	20	255	2920	3174
PB.998.1	1	p3	(GCT)8	24	87	110	GGGACGAGTGGTTCATCTGT	59.969	20	TGCGATGTGAGAGGTGTAGC	60.016	20	173	16	188	CTGAGGGACGAGTGGTTCAT	60.112	20	TGCGATGTGAGAGGTGTAGC	60.016	20	177	12	188	AGGGACGAGTGGTTCATCTG	60.112	20	TGCGATGTGAGAGGTGTAGC	60.016	20	174	15	188
PB.998.2	1	p3	(GCT)8	24	83	106	GGACGAGTGGGTTCATCTGT	59.969	20	TTTTGTTGCGATGTGAGAGG	59.84	20	178	13	190	GGACGAGTGGGTTCATCTGT	59.969	20	CATCCTCATTGTCGTTGCTG	60.263	20	230	13	242	GGACGAGTGGGTTCATCTGT	59.969	20	TGTTCTGTATGCCATCAGCC	59.679	20	263	13	275
PB.998.2	2	p3	(TGT)6	18	2500	2517	TGCTGCCTGGAAGGTAGTCT	60.012	20	ATTCTGGAGACTCGTGGTGG	60.112	20	144	2400	2543	ATTCATACGGAGGGGTGACA	60.195	20	ATTCTGGAGACTCGTGGTGG	60.112	20	102	2442	2543	TTATTTGGGCATGGTGTTCA	59.786	20	ATTCTGGAGACTCGTGGTGG	60.112	20	230	2314	2543
PB.998.3	1	p3	(TGC)5	15	105	119	ggacgagtgggttcatctgt	59.969	20	TTTTGTTGCGATGTGAGAGG	59.84	20	181	21	201	ggacgagtgggttcatctgt	59.969	20	CATCCTCATTGTCGTTGCTG	60.263	20	234	21	254	ggacgagtgggttcatctgt	59.969	20	CTGCCTCCGACCAGTTTTAC	59.734	20	217	21	237
PB.999.1	1	p1	(T)14	14	960	973	CCATGTGCTTTTTCCTTTGG	60.472	20	GCGTCTGTCCAGGAACAAAT	60.119	20	257	830	1086	CCATGTGCTTTTTCCTTTGG	60.472	20	TTAAAACCAGCGTCTGTCCA	59.317	20	266	830	1095	TTCCATGTGCTTTTTCCTTTG	60.096	21	GCGTCTGTCCAGGAACAAAT	60.119	20	259	828	1086
PB.1006.1	1	p3	(GAG)8	24	5	28	--
PB.1006.1	2	p1	(T)12	12	476	487	CACCCACACTCACGTCAAAC	60.047	20	GATGCTCTCCTCTCCGTCAC	59.952	20	256	407	662	GCTCCTCTCTGAATCATCGC	60.065	20	GATGCTCTCCTCTCCGTCAC	59.952	20	233	430	662	CACCCACACTCACGTCAAAC	60.047	20	CCAAAAGAAGTTTCCTCCCC	59.912	20	123	407	529
PB.1007.1	1	p2	(GT)6	12	828	839	TGGTCTCCTTACATCCCAGG	59.92	20	TTGATTGACAGGTTGTCGGA	60.088	20	225	649	873	CAGCACCATTTGGTCTCCTT	60.111	20	TTGATTGACAGGTTGTCGGA	60.088	20	235	639	873	GAGTTTGGGACGTGAAGAGC	59.851	20	TTGATTGACAGGTTGTCGGA	60.088	20	170	704	873
PB.1007.1	2	p1	(A)10	10	1511	1520	TTCCTGCAGCACATTGTCTC	59.992	20	TATGGCGTTTGCTGTGTGAT	60.142	20	110	1459	1568	TTCCTGCAGCACATTGTCTC	59.992	20	ATTATGGCGTTTGCTGTGTG	59.614	20	112	1459	1570	TAAAACCACCGACTGCCTCT	59.734	20	TATGGCGTTTGCTGTGTGAT	60.142	20	231	1338	1568
PB.1007.2	1	p2	(GT)6	12	887	898	TGGTCTCCTTACATCCCAGG	59.92	20	TTGATTGACAGGTTGTCGGA	60.088	20	225	708	932	CAGCACCATTTGGTCTCCTT	60.111	20	TTGATTGACAGGTTGTCGGA	60.088	20	235	698	932	GAGTTTGGGACGTGAAGAGC	59.851	20	TTGATTGACAGGTTGTCGGA	60.088	20	170	763	932
PB.1007.2	2	p1	(A)10	10	1570	1579	TAAAACCACCGACTGCCTCT	59.734	20	TATGGCGTTTGCTGTGTGAT	60.142	20	231	1397	1627	ATTCACAGTGCTGGCATCAA	60.272	20	TATGGCGTTTGCTGTGTGAT	60.142	20	253	1375	1627	GTAAAACCACCGACTGCCTC	59.598	20	TATGGCGTTTGCTGTGTGAT	60.142	20	232	1396	1627
PB.1008.1	1	p2	(GT)9	18	1792	1809	GGCAAGAATGCCAGCTAAAG	59.982	20	CAGTGACAACACCAGTTGGG	60.039	20	156	1753	1908	GAAGAGGAACGGCAAGAATG	59.813	20	CAGTGACAACACCAGTTGGG	60.039	20	166	1743	1908	TCCTCCAAGAAGCAAACACC	60.232	20	CAGTGACAACACCAGTTGGG	60.039	20	198	1711	1908
PB.1009.2	1	p2	(AC)15	30	565	594	CCCTCTTTTCTCCACAGCAG	59.982	20	CTCTGATGGCGAGTTGAACA	59.984	20	106	519	624	CCATCCAGAACCTCCAGAAA	60.042	20	TCTGATGGCGAGTTGAACAG	59.984	20	202	422	623	CCATCCAGAACCTCCAGAAA	60.042	20	CTCTGATGGCGAGTTGAACA	59.984	20	203	422	624
PB.1010.1	1	c	(CCT)6ct(TCC)5	35	2897	2931	GTAATGACGGCAGGTTTTGG	60.365	20	AAGGTGTGGAGGTGGATCAG	59.962	20	232	2791	3022	AATCCTGGTGTCTGAGCTGC	60.418	20	AAGGTGTGGAGGTGGATCAG	59.962	20	201	2822	3022	GTAATGACGGCAGGTTTTGG	60.365	20	GGTGTTGAAGGTGTGGAGGT	59.859	20	239	2791	3029
PB.1010.2	1	p3	(CCT)6	18	2494	2511	AGTAATGACGGCAGGTTTGG	59.993	20	aaggtgtggaggtggatcag	59.962	20	228	2391	2618	TCAACCTGGTGTCTGAGCTG	60.022	20	aaggtgtggaggtggatcag	59.962	20	199	2420	2618	AGTAATGACGGCAGGTTTGG	59.993	20	ggtgttgaaggtgtggaggt	59.859	20	235	2391	2625
PB.1011.1	1	p2	(AC)6	12	6	17	--
PB.1011.1	2	p2	(AC)7	14	202	215	ACACCAGATTAAAGTCGCCG	60.132	20	CAGAAATGGTCCACAGGGAT	59.779	20	252	13	264	ATTAGCAGAGAGCAGCTGGG	59.74	20	GAGGAGGGAAGAAGAGGTGG	60.186	20	268	111	378	ATTAGCAGAGAGCAGCTGGG	59.74	20	GGAGGAGGGAAGAAGAGGTG	60.186	20	269	111	379
PB.1011.1	3	p1	(G)12	12	2825	2836	GGGATGGGTGGGTTAGACTT	60.052	20	AACACGACACGTTCTGGATG	59.597	20	136	2789	2924	CGTCGTCCTCCTCCTGTAAA	60.246	20	AACACGACACGTTCTGGATG	59.597	20	263	2662	2924	ATCGTCGTCCTCCTCCTGTA	59.679	20	AACACGACACGTTCTGGATG	59.597	20	265	2660	2924
PB.1016.1	1	p1	(T)29	29	1	29	--
PB.1016.1	2	p3	(TCC)5	15	146	160	TAAACAGACGGAGAGACGCC	60.397	20	TGGAGATGGATGGAGTCACA	60.046	20	210	117	326	TAAACAGACGGAGAGACGCC	60.397	20	CGACAGTGAGGACAGGATCA	59.82	20	258	117	374	TAAACAGACGGAGAGACGCC	60.397	20	CAGAAAGCTCATGCTGACGA	60.287	20	143	117	259
PB.1016.1	3	p3	(CCA)8	24	703	726	CATAACGCGTGACCAAAATG	59.992	20	GCGAGGAAGAGTGTAGTGGG	59.867	20	273	565	837	CATAACGCGTGACCAAAATG	59.992	20	GGCGAGGAAGAGTGTAGTGG	59.867	20	274	565	838	CATAACGCGTGACCAAAATG	59.992	20	GGGCGAGGAAGAGTGTAGTG	59.867	20	275	565	839
PB.1017.1	1	p1	(T)10	10	1436	1445	TGTGAAGAACCGGCAGAAG	59.968	19	TGGCAAAATATTTGCACCAT	58.89	20	198	1278	1475	TGTGAAGAACCGGCAGAAG	59.968	19	TGGCAAAATATTTGCACCATT	60.199	21	198	1278	1475	AAATGGCAACAACAAAAGCTG	60.159	21	TGGCAAAATATTTGCACCAT	58.89	20	122	1354	1475
PB.1020.4	1	p1	(C)13	13	3341	3353	AACACCCAAACCAGAAGCAC	60.012	20	ACGAAGGCAAAAGACGAAGA	59.993	20	233	3179	3411	CACCTTCGCTAACAGAAGCC	60.015	20	ACGAAGGCAAAAGACGAAGA	59.993	20	216	3196	3411	CCAGAAGCACCTTCGCTAAC	60.015	20	ACGAAGGCAAAAGACGAAGA	59.993	20	223	3189	3411
PB.1025.1	1	p3	(AGG)9	27	1096	1122	ACAGAAGACCTACGGCTGGA	59.867	20	TTTATCATTCAGGGCCTTCG	60.031	20	195	1015	1209	ACAGAAGACCTACGGCTGGA	59.867	20	TATCATTCAGGGCCTTCGAG	60.17	20	193	1015	1207	ACAGAAGACCTACGGCTGGA	59.867	20	TTGAATCCTCTCCCTCTGGA	59.731	20	170	1015	1184
PB.1026.1	1	p3	(CTC)12	36	3253	3288	CTGGAGTCTGAGCTGCTGTG	59.915	20	AGACACCGAGGAACCGTATG	59.989	20	262	3189	3450	CTGGAGTCTGAGCTGCTGTG	59.915	20	AAGGTGTGGAGGTGGATCAG	59.962	20	189	3189	3377	CTGGAGTCTGAGCTGCTGTG	59.915	20	GGTGTTGAAGGTGTGGAGGT	59.859	20	196	3189	3384
PB.1026.2	1	p3	(CTC)12	36	3352	3387	ctggagtctgagctgctgtg	59.915	20	agacaccgaggaaccgtatg	59.989	20	261	3288	3548	ctggagtctgagctgctgtg	59.915	20	aaggtgtggaggtggatcag	59.962	20	188	3288	3475	ctggagtctgagctgctgtg	59.915	20	ggtgttgaaggtgtggaggt	59.859	20	195	3288	3482
PB.1027.2	1	p2	(TA)6	12	1417	1428	ACAGCAGCTAGAGGGGACAA	60.012	20	AGAGAGGAGCCTGGGAAAAG	59.95	20	270	1241	1510	CAGCAGCTAGAGGGGACAAT	59.454	20	AGAGAGGAGCCTGGGAAAAG	59.95	20	269	1242	1510	CCCAAATTCTCATGGTCACA	59.343	20	AGAGAGGAGCCTGGGAAAAG	59.95	20	119	1392	1510
PB.1027.2	2	p3	(ATA)5	15	2781	2795	GCAGCGACCTAAACGATTTT	59.365	20	CAAGTCCCAAATCTGCCATT	59.933	20	245	2603	2847	GCAGCGACCTAAACGATTTT	59.365	20	AAGTCCCAAATCTGCCATTG	59.933	20	244	2603	2846	AAAGCAGCGACCTAAACGAT	59	20	CAAGTCCCAAATCTGCCATT	59.933	20	248	2600	2847
PB.1027.2	3	p2	(GT)10	20	3021	3040	--
PB.1028.1	1	p3	(CCT)5	15	261	275	AATGCCTCCATCCTCCTCTT	60.037	20	AAGTCGTCCTGACCGGAGT	59.698	19	123	230	352	AAATGCCTCCATCCTCCTCT	60.037	20	AAGTCGTCCTGACCGGAGT	59.698	19	124	229	352	GCAGATCAAAATGCCTCCAT	60.043	20	AAGTCGTCCTGACCGGAGT	59.698	19	132	221	352
PB.1030.2	1	p1	(C)11	11	671	681	CTGCAGACTGTGGAGACCAA	60.022	20	TGATGATGGGACTGCTGGTA	60.072	20	192	514	705	CAACCTGCAGACTGTGGAGA	60.022	20	TGATGATGGGACTGCTGGTA	60.072	20	196	510	705	GTCAATCACCTGCCTGACCT	60.12	20	TGATGATGGGACTGCTGGTA	60.072	20	141	565	705
PB.1032.1	1	p1	(A)11	11	2127	2137	CGGAGAACAGCTGGAGAAAC	59.989	20	AGTGTGAACGCCCATTTAGG	59.993	20	280	1959	2238	CCAATCCATCCTCTGCATTT	59.894	20	AGTGTGAACGCCCATTTAGG	59.993	20	149	2090	2238	ACGATCCAATCCATCCTCTG	59.886	20	AGTGTGAACGCCCATTTAGG	59.993	20	154	2085	2238
PB.1032.2	1	p3	(AAG)8	24	71	94	TGCGGAAGTTCTCTCATCCT	59.95	20	GAGCTGCTGGAGGACATGAT	60.381	20	213	40	252	TGCGGAAGTTCTCTCATCCT	59.95	20	GTTGAGCTGCTGGAGGACAT	60.418	20	216	40	255	GCGGAAGTTCTCTCATCCTG	59.95	20	GTTGAGCTGCTGGAGGACAT	60.418	20	215	41	255
PB.1033.1	1	c	(GA)8ggcagtcggagagacaggttaagggagcacaggtagagacaaacaggtcagagagagacagagagaccggtaaagacagacagtagag(GA)6	116	2895	3010	GCCACGAACTCAAGCTGTAGA	60.586	21	AGAAGTGGGATGTGGAGCTG	60.261	20	277	2843	3119	ATCGCCACGAACTCAAGC	59.95	18	AGAAGTGGGATGTGGAGCTG	60.261	20	280	2840	3119	CGCCACGAACTCAAGCTGTA	62.481	20	AGAAGTGGGATGTGGAGCTG	60.261	20	278	2842	3119
PB.1033.2	1	c	(GA)7ggcaggtcggagagacaggttgagagggaggcacaggtagagacaaacaggtcagagagagacagagagaccgtaaagacagacaggtagagg(GA)6	119	2611	2729	gccaacgaactcaagctgta	59.076	20	gggatgtggagctgctttaat	60.465	21	280	2556	2835	gccaacgaactcaagctgta	59.076	20	gggatgtggagctgcttta	58.811	19	280	2556	2835	gccaacgaactcaagctgta	59.076	20	tgtggagctgctttaatgaga	58.663	21	276	2556	2831
PB.1033.4	1	c	(GA)8ggcaggtcggagagacaggttgagagggaggcacaggtagagacaaacaggtcagagagagacagagagaccggtaaagacagacaggtagagg(GA)6	122	2702	2823	GCCAACGAACTCAAGCTGTA	59.076	20	TGTGGAGCTGCTTTAATGAGA	58.663	21	277	2647	2923	AACATTGCTTCCAAGATCGC	60.221	20	CAGTGACATCATCACAAACACCT	59.945	23	267	2629	2895	ATCGCCTTCAAGAACATTGC	60.221	20	CAGTGACATCATCACAAACACCT	59.945	23	279	2617	2895
PB.1033.5	1	p1	(C)11	11	2064	2074	GTCCACCAAGTGACCCATTC	60.223	20	CGGTGCGTCTCTCTCTAAGC	60.299	20	214	2013	2226	GTCCACCAAGTGACCCATTC	60.223	20	GCGGTGCGTCTCTCTCTAAG	60.299	20	215	2013	2227	GCAAAGAGAACAGGTACGCC	59.882	20	GCGTCTCTCTCTAAGCTGCC	59.483	20	239	1984	2222
PB.1033.5	2	p2	(GA)8	16	2786	2801	TTCAAACGGATCTCAGGGAC	60.05	20	TGTCTCTACCTGTGCCTCCC	60.261	20	167	2678	2844	CCATCGCCTTCAAGAACATT	60.074	20	TGTCTCTACCTGTGCCTCCC	60.261	20	145	2700	2844	CCATCGCCTTCAAGAACATT	60.074	20	AGAAGTGGGATGTGGAGCTG	60.261	20	271	2700	2970
PB.1033.6	1	c	(GA)8ggcaggtcggagagacaggttgagagggaggcacaggtagagacaaacaggtcagagagagacagagagaccggtaaagacagacaggtagagg(GA)6	122	2617	2738	GCCAACGAACTCAAGCTGTA	59.076	20	TGTGGAGCTGCTTTAATGAGA	58.663	21	277	2562	2838	AACATTGCTTCCAAGATCGC	60.221	20	CAGTGACATCATCACAAACACCT	59.945	23	267	2544	2810	ATCGCCTTCAAGAACATTGC	60.221	20	CAGTGACATCATCACAAACACCT	59.945	23	279	2532	2810
PB.1033.7	1	p2	(GA)8	16	2493	2508	TTCAAACGGATCTCAGGGAC	60.05	20	TGTCTCTACCTGTGCCTCCC	60.261	20	169	2384	2552	CCATCGCCTTCAAGAACATT	60.074	20	TGTCTCTACCTGTGCCTCCC	60.261	20	147	2406	2552	CCATCGCCTTCAAGAACATT	60.074	20	AGAAGTGGGATGTGGAGCTG	60.261	20	273	2406	2678
PB.1033.8	1	c	(GA)7ggcaggtcggagagacaggttgaaggggcacagtagagacaaacagtcaagagagacagagagaccggtaagacagacaggtagagg(GA)6	113	2408	2520	GCCAACGAACTCAAGCTGTA	59.076	20	AGAAGTGGGATGTGGAGCTG	60.261	20	277	2353	2629	AGATCGCCAACGAACTCAAG	60.397	20	GGGATGTGGAGCTGCTTTAAT	60.465	21	276	2348	2623	AGATCGCCAACGAACTCAAG	60.397	20	TGGGATGTGGAGCTGCTTTA	61.712	20	277	2348	2624
PB.1033.9	1	p1	(C)11	11	2002	2012	GTCCACCAAGTGACCCATTC	60.223	20	CGGTGCGTCTCTCTCTAAGC	60.299	20	213	1951	2163	GTCCACCAAGTGACCCATTC	60.223	20	GCGGTGCGTCTCTCTCTAAG	60.299	20	214	1951	2164	GCAAAGAGAACAGGTACGCC	59.882	20	GCGTCTCTCTCTAAGCTGCC	59.483	20	238	1922	2159
PB.1033.9	2	c	(GA)8ggcaggtcggagagacaggttgagagggaggcacaggtagagacaaacaggtcagagagagacagagagaccggtaaagacagacaggtagagg(GA)6	122	2722	2843	GCCAACGAACTCAAGCTGTA	59.076	20	TGTGGAGCTGCTTTAATGAGA	58.663	21	277	2667	2943	AACATTGCTTCCAAGATCGC	60.221	20	CAGTGACATCATCACAAACACCT	59.945	23	267	2649	2915	AACATTGCTTCCAAGATCGC	60.221	20	CAGTGACATCATCACAAACACC	58.909	22	267	2649	2915
PB.1035.1	1	p3	(TCT)12	36	3175	3210	GGGTGAGTCTGAGCTTCCTG	59.986	20	ATCAGAGTGAGACGTCCCGT	59.713	20	279	3026	3304	CTGAGCTTCCTGCTGCTTTT	59.898	20	ATCAGAGTGAGACGTCCCGT	59.713	20	271	3034	3304	GTCTGAGCTTCCTGCTGCTT	59.898	20	ATCAGAGTGAGACGTCCCGT	59.713	20	273	3032	3304
PB.1035.2	1	p3	(TCT)12	36	796	831	GGGTGAGTCTGAGCTTCCTG	59.986	20	ATCAGAGTGAGACGTCCCGT	59.713	20	279	647	925	CTGAGCTTCCTGCTGCTTTT	59.898	20	ATCAGAGTGAGACGTCCCGT	59.713	20	271	655	925	GTCTGAGCTTCCTGCTGCTT	59.898	20	ATCAGAGTGAGACGTCCCGT	59.713	20	273	653	925
PB.1038.1	1	p2	(AC)7	14	3156	3169	CTTGAAGAAGTTGAAGGCCG	59.986	20	CCTGCTGTGGACATTTCCTT	60.111	20	175	3069	3243	AGTTGCTGGATCTGACGCTT	60.02	20	CCTGCTGTGGACATTTCCTT	60.111	20	117	3127	3243	CAACTGCAGCTGACTACCCA	60.049	20	CCTGCTGTGGACATTTCCTT	60.111	20	136	3108	3243
PB.1038.2	1	p1	(T)12	12	545	556	TTCTATGGAAGCCCATTTGC	60.038	20	TTTGCTCTTTGTTGTCACGC	60.035	20	257	462	718	TTCTATGGAAGCCCATTTGC	60.038	20	TCGAAGAATATGGAACCCCA	60.266	20	131	462	592	TTCTATGGAAGCCCATTTGC	60.038	20	GCTCACGAACACCCTGAAGT	60.307	20	150	462	611
PB.1038.2	2	p1	(T)13	13	3045	3057	GACTCCATGGGAGGGAAATC	60.661	20	TTCTCTGGGTTTCACTTGGA	58.258	20	152	3022	3173	GACTCCATGGGAGGGAAATC	60.661	20	TTCTCTGGGTTTCACTTGGAAT	59.976	22	152	3022	3173	AGTTTGACTCCATGGGAGGG	61.279	20	TTCTCTGGGTTTCACTTGGA	58.258	20	157	3017	3173
PB.1039.2	1	p3	(GAG)5	15	2433	2447	gaaaaacagccgtccaggta	60.11	20	ctccacatcctccacatcct	59.92	20	172	2307	2478	gaaaaacagccgtccaggta	60.11	20	ctcctccacatcctccacat	59.92	20	175	2307	2481	gaaaaacagccgtccaggta	60.11	20	agtcagcaagtcagtccggt	59.907	20	256	2307	2562
PB.1043.1	1	p3	(CAT)7	21	30	50	TGACTGAACAGCTCAAAGTGAAA	60.081	23	TTCAGGATTTCTTTGGGACG	60.044	20	200	4	203	TGACTGAACAGCTCAAAGTGAAA	60.081	23	AAACTTTGCACAGCTCCGAT	59.882	20	263	4	266	TCTGACTGAACAGCTCAAAGTGA	60.222	23	TTCAGGATTTCTTTGGGACG	60.044	20	202	2	203
PB.1043.1	2	p3	(TCA)10	30	377	406	AAACCTCCCCGAAACAAGAT	59.805	20	CCTCTGGTGGTACTCTGGGA	60.104	20	209	229	437	AAACCTCCCCGAAACAAGAT	59.805	20	TCCTCCAGCTGTTTGTGTTG	59.873	20	259	229	487	AAACCTCCCCGAAACAAGAT	59.805	20	CCTCCAGCTGTTTGTGTTGA	59.873	20	258	229	486
PB.1043.1	3	c	(TGT)5tgatgatgttgatgttgttgcgattgttgttgctgttgttgctgatgttgttgatgttgc(TGT)6	93	3563	3655	TCAACACACCCACTAACCCA	59.848	20	CAACAGCAACAACAACAGCA	59.504	20	197	3488	3684	GCCAGGTTAAAAGAGAGCCA	59.452	20	CAACAGCAACAACAACAGCA	59.504	20	249	3436	3684	TCAACACACCCACTAACCCA	59.848	20	CAGCAACAACAACAGCAAAAA	59.942	21	194	3488	3681
PB.1043.2	1	p3	(CAT)6	18	29	46	TCTGACTGAACAGCTCAAAGTGA	60.222	23	TTCAGGATTTCTTTGGGACG	60.044	20	199	2	200	TCTGACTGAACAGCTCAAAGTGA	60.222	23	AGCAGCACCTGTTGGACTTT	59.914	20	103	2	104	CTGACTGAACAGCTCAAAGTGAA	59.711	23	TTCAGGATTTCTTTGGGACG	60.044	20	198	3	200
PB.1043.2	2	p3	(TCA)10	30	374	403	AAACCTCCCCGAAACAAGAT	59.805	20	CCTCTGGTGGTACTCTGGGA	60.104	20	209	226	434	AAACCTCCCCGAAACAAGAT	59.805	20	TCCTCCAGCTGTTTGTGTTG	59.873	20	259	226	484	AAACCTCCCCGAAACAAGAT	59.805	20	CCTCCAGCTGTTTGTGTTGA	59.873	20	258	226	483
PB.1046.1	1	p1	(A)19	19	1099	1117	--
PB.1047.1	1	p2	(TC)23	46	1243	1288	GCTGCTCTGTCTCTCCGTCT	59.89	20	CCTCCCAGTAGTGTTTCCCA	59.959	20	280	1194	1473	GCTGCTCTGTCTCTCCGTCT	59.89	20	GGATCCAGCTTCAGCAACTC	59.957	20	122	1194	1315	GCTGCTCTGTCTCTCCGTCT	59.89	20	GAGGATCCAGCTTCAGCAAC	59.957	20	124	1194	1317
PB.1048.4	1	p1	(T)13	13	2402	2414	CTTGAAAGTTGGGTAACGGC	59.609	20	ACACTCCAACAATTGCCTCC	59.973	20	121	2351	2471	CTTGAAAGTTGGGTAACGGC	59.609	20	GGATCCCAAAGAACACTCCA	59.903	20	133	2351	2483	CTTGAAAGTTGGGTAACGGC	59.609	20	CCTCCCATGGTGAAGAGCTA	60.21	20	106	2351	2456
PB.1050.1	1	c	(T)11gtctctcttttgttctcctcgtctgtccccggcctct(TC)11	70	695	764	GCTATTGTGCTTCAGAGGGG	59.836	20	GTGAGTCCACAAACCCACCT	59.859	20	273	515	787	GCTATTGTGCTTCAGAGGGG	59.836	20	AGGTGAGTCCACAAACCCAC	59.859	20	275	515	789	TCAGCTGAACCACACTGTCA	58.957	20	ACACATTGGCGAAGATCACA	60.12	20	203	637	839
PB.1051.1	1	p1	(A)11	11	224	234	TCTCGGCCCGATAACTTCTA	59.801	20	TCAGTCGATCTGTCGTGACC	59.827	20	258	51	308	TCTCGGCCCGATAACTTCTA	59.801	20	GGCTGTCACCTTCAGTCGAT	60.269	20	269	51	319	TCGGCCCGATAACTTCTAAA	59.677	20	TCAGTCGATCTGTCGTGACC	59.827	20	256	53	308
PB.1051.1	2	p2	(GT)10	20	3181	3200	GGTAGCTGGAGTGAGGGACA	60.261	20	CTCTTTGGAGAGCAGGTTGG	59.982	20	271	3068	3338	TGGTAGCTGGAGTGAGGGAC	60.261	20	CTCTTTGGAGAGCAGGTTGG	59.982	20	272	3067	3338	GGTAGCTGGAGTGAGGGACA	60.261	20	GTATGTGCAGTGCGTTGCTT	59.942	20	194	3068	3261
PB.1053.1	1	p1	(A)19	19	114	132	CACACAGCAGCCTGTAGGAG	59.641	20	AACAACAAGTCCACGGGAAG	60.005	20	171	10	180	CACACAGCAGCCTGTAGGAG	59.641	20	AAGAACAACAAGTCCACGGG	60.005	20	174	10	183	ACAGCAGCCTGTAGGAGGAG	59.622	20	AACAACAAGTCCACGGGAAG	60.005	20	168	13	180
PB.1053.1	2	p1	(A)18	18	3317	3334	CAGAGACAGATGCAAGAACAAAA	59.548	23	tggatagcacatggttctaAGG	59.111	22	209	3166	3374	CAGAGACAGATGCAAGAACAAAA	59.548	23	cacatggttctaAGGAACTCCA	59.097	22	202	3166	3367	CAGAGACAGATGCAAGAACAAAA	59.548	23	cacatggttctaAGGAACTCCAG	60.04	23	202	3166	3367
PB.1053.2	1	p2	(GT)6	12	1996	2007	TCCAATAACCATGGACCGTT	60.051	20	AGTAGCCTCTCAGGCGTTCA	60.156	20	268	1793	2060	TCCAATAACCATGGACCGTT	60.051	20	CAGTAGCCTCTCAGGCGTTC	60.156	20	269	1793	2061	TTCCAATAACCATGGACCGT	60.051	20	AGTAGCCTCTCAGGCGTTCA	60.156	20	269	1792	2060
PB.1053.2	2	p1	(A)10	10	3276	3285	CAGAGACAGATGCAAGAACAAAA	59.548	23	TGGATAGCACATGGTCTAAGGA	59.592	22	202	3123	3324	CAGATGCAAGAACAAAATGAAAA	59.285	23	TGGATAGCACATGGTCTAAGGA	59.592	22	196	3129	3324	GACAGATGCAAGAACAAAATGAA	59.261	23	TGGATAGCACATGGTCTAAGGA	59.592	22	198	3127	3324
PB.1053.3	1	p2	(GT)9	18	684	701	TGAGTGTGTGGGTATGTGCC	60.45	20	CGGTGCTTTTAGCAGGAAAG	60.011	20	115	636	750	TGAGTGTGTGGGTATGTGCC	60.45	20	AATGATTTCCTCTGCATGGC	60.043	20	179	636	814	TGAGTGTGTGGGTATGTGCC	60.45	20	ACGGTGCTTTTAGCAGGAAA	59.883	20	116	636	751
PB.1053.3	2	p1	(C)14	14	935	948	AGTGTGTGTGCGTTTGTGTG	59.234	20	TCCAAACCTCATCACATCCA	59.893	20	223	826	1048	TGTGCGTTTGTGTGAGTGTG	60.412	20	CGGTCACTCCAAACCTCATC	60.51	20	224	832	1055	GGCAAAGATGCAAACAAATG	59.161	20	TCCAAACCTCATCACATCCA	59.893	20	151	898	1048
PB.1053.4	1	p1	(T)155	155	1	155	--
PB.1053.4	2	p1	(A)11	11	263	273	GTGCACAACCCATGACTCAC	60.013	20	GATGCAGGGCACCATTTATT	59.791	20	164	228	391	GTGCACAACCCATGACTCAC	60.013	20	GCAGGGCACCATTTATTGTC	60.339	20	161	228	388	GTGCACAACCCATGACTCAC	60.013	20	TGACTGTGACTTCACCCACC	59.55	20	236	228	463
PB.1053.4	3	p1	(A)11	11	1508	1518	CCATCACTGGCATGGATAGA	59.476	20	CTGATGAACTTCTGCAGCCA	60.136	20	187	1357	1543	CCATCACTGGCATGGATAGA	59.476	20	ACGTTCCAGTTTCTGCCTGT	59.769	20	223	1357	1579	CCATCACTGGCATGGATAGA	59.476	20	CGTTCCAGTTTCTGCCTGTT	60.291	20	222	1357	1578
PB.1054.2	1	p1	(T)10	10	1671	1680	TGAACTTCTGCAGCCATTTG	59.988	20	CCATCACTGGCATGGATAGA	59.476	20	182	1648	1829	CTGATGAACTTCTGCAGCCA	60.136	20	CCATCACTGGCATGGATAGA	59.476	20	186	1644	1829	ACGTTCCAGTTTCTGCCTGT	59.769	20	CCATCACTGGCATGGATAGA	59.476	20	222	1608	1829
PB.1054.2	2	p1	(T)11	11	2918	2928	GATGCAGGGCACCATTTATT	59.791	20	GTGCACAACCCATGACTCAC	60.013	20	166	2796	2961	GCAGGGCACCATTTATTGTC	60.339	20	GTGCACAACCCATGACTCAC	60.013	20	163	2799	2961	TGACTGTGACTTCACCCACC	59.55	20	GTGCACAACCCATGACTCAC	60.013	20	238	2724	2961
PB.1054.3	1	p1	(T)23	23	1	23	--
PB.1054.3	2	p1	(T)11	11	1664	1674	TGAACTTCTGCAGCCATTTG	59.988	20	CCATCACTGGCATGGATAGA	59.476	20	183	1641	1823	CTGATGAACTTCTGCAGCCA	60.136	20	CCATCACTGGCATGGATAGA	59.476	20	187	1637	1823	ACGTTCCAGTTTCTGCCTGT	59.769	20	CCATCACTGGCATGGATAGA	59.476	20	223	1601	1823
PB.1054.3	3	p1	(T)10	10	2912	2921	GATGCAGGGCACCATTTATT	59.791	20	GTGCACAACCCATGACTCAC	60.013	20	165	2790	2954	GCAGGGCACCATTTATTGTC	60.339	20	GTGCACAACCCATGACTCAC	60.013	20	162	2793	2954	TGACTGTGACTTCACCCACC	59.55	20	GTGCACAACCCATGACTCAC	60.013	20	237	2718	2954
PB.1054.4	1	p1	(A)11	11	1189	1199	GGAGTTTTCTGGCCTCACTG	59.844	20	TGTGGGTGCAACATTCCTTA	59.964	20	239	1091	1329	ACTGTTGAGCGCACACTCTG	60.251	20	TGTGGGTGCAACATTCCTTA	59.964	20	193	1137	1329	CACTGTTGAGCGCACACTCT	60.251	20	TGTGGGTGCAACATTCCTTA	59.964	20	194	1136	1329
PB.1054.4	2	p1	(T)10	10	3416	3425	GATGCAGGGCACCATTTATT	59.791	20	GTGCACAACCCATGACTCAC	60.013	20	165	3294	3458	GCAGGGCACCATTTATTGTC	60.339	20	GTGCACAACCCATGACTCAC	60.013	20	162	3297	3458	TGACTGTGACTTCACCCACC	59.55	20	GTGCACAACCCATGACTCAC	60.013	20	237	3222	3458
PB.1055.2	1	p1	(A)12	12	1618	1629	--
PB.1062.1	1	p3	(CCT)5	15	375	389	GGCTGCTAAGGTCGTCACTC	60.02	20	GAACCTCCGCTGACAGAAAG	59.989	20	112	325	436	GGCTGCTAAGGTCGTCACTC	60.02	20	TACGGAAGCAGGAGGCTTTA	59.975	20	241	325	565	GGCTGCTAAGGTCGTCACTC	60.02	20	ACACAGCAGGAGAGTTGGCT	60.057	20	266	325	590
PB.1062.1	2	p2	(GA)13	26	1636	1661	GCAATGGAAAGCTATGGGTG	60.469	20	GGAATTGAGATACGAGGGCA	60.036	20	170	1583	1752	CAATGGAAAGCTATGGGTGC	60.469	20	GGAATTGAGATACGAGGGCA	60.036	20	169	1584	1752	GCAATGGAAAGCTATGGGTG	60.469	20	TGGGAATTGAGATACGAGGG	59.887	20	172	1583	1754
PB.1063.1	1	p2	(AT)7	14	3178	3191	CCCCTTGTGTGCAGGATAGT	59.989	20	CAAACGGTCTCTCGAGGAAG	59.982	20	125	3153	3277	AATCTGTGCCCAAAGTCTGC	60.263	20	CAAACGGTCTCTCGAGGAAG	59.982	20	189	3089	3277	AGAGCTTGTCCCCTTGTGTG	60.298	20	CAAACGGTCTCTCGAGGAAG	59.982	20	134	3144	3277
PB.1063.1	2	p1	(A)17	17	3432	3448	CTTCCTCGAGAGACCGTTTG	59.982	20	TTTAATCGCTGATGCGTTCA	60.356	20	280	3258	3537	TGATGCAAAGAAGAGGCTGA	59.673	20	GCGCTCATTAGGTTTTACGG	59.742	20	252	3324	3575	TGATGCAAAGAAGAGGCTGA	59.673	20	GGCGCTCATTAGGTTTTACG	59.742	20	253	3324	3576
PB.1064.2	1	p1	(A)29	29	1630	1658	TGTACGCACACAAAGCACCT	60.37	20	TGGAGACAGCTGTGATGGAG	59.98	20	204	1555	1758	TGTACGCACACAAAGCACCT	60.37	20	GGTTGTGCACTTACTGCCCT	60.179	20	250	1555	1804	TTCCTTCCCATCAGGGAATA	59.315	20	TGGAGACAGCTGTGATGGAG	59.98	20	280	1479	1758
PB.1064.3	1	p1	(A)14	14	9	22	--
PB.1064.3	2	c	(T)11gtttgttttttttgcgccgaattaatcgcacatgaaaagggaaggtgggaaaaaatg(A)11tcagagttaaagctgaagcggcgcagcgtgagttccgcgggaaaataaataaa(AG)8	148	236	383	cgcatgaatgaagaatgacc	59.079	20	ggagtcaacgggacggac	61.536	18	280	149	428	tgaccaatggtgagtacacg	57.946	20	aggagtcaacgggacggac	62.484	19	266	164	429	tgaccaatggtgagtacacg	57.946	20	ggagtcaacgggacggac	61.536	18	265	164	428
PB.1064.3	3	p1	(T)22	22	608	629	cccgtcagaaggaaactgaa	60.224	20	aacaaaccccctccgtaaac	60.089	20	192	520	711	cccgtcagaaggaaactgaa	60.224	20	ctccgtaaacctaacgagcg	59.898	20	182	520	701	cccgtcagaaggaaactgaa	60.224	20	aaccccctccgtaaacctaa	59.698	20	188	520	707
PB.1064.3	4	p1	(T)17	17	810	826	tttaatcgctgatgcgttca	60.356	20	CTTCCTCGAGAGACCGTTTG	59.982	20	280	719	998	tttctttttctcccgcttga	59.931	20	ggggagagagagggagacag	60.336	20	255	626	880	gtttacggagggggtttgtt	60.089	20	Tgatgcaaagaagaggctga	59.673	20	241	692	932
PB.1064.4	1	p1	(T)31	31	1	31	--
PB.1064.4	2	p1	(A)10	10	1079	1088	TTCCAGTGTTTGGTCTATCCTG	59.097	22	CAAATGATGTTGTGCCCTTG	59.964	20	193	1022	1214	TCCAGTGTTTGGTCTATCCTGTT	59.914	23	CAAATGATGTTGTGCCCTTG	59.964	20	192	1023	1214	TTCCAGTGTTTGGTCTATCCTGT	59.914	23	CAAATGATGTTGTGCCCTTG	59.964	20	193	1022	1214
PB.1064.4	3	p2	(CA)24	48	1568	1615	CATGGCTACCCTGATCACCT	59.95	20	ATTGGTGTTCTGCTGGCTTT	59.74	20	223	1445	1667	TCCCGTAATGCTTTGGTTTC	59.938	20	ATTGGTGTTCTGCTGGCTTT	59.74	20	197	1471	1667	TGGCTACCCTGATCACCTTC	60.073	20	ATTGGTGTTCTGCTGGCTTT	59.74	20	221	1447	1667
PB.1064.4	4	p4	(ATGA)5	20	3205	3224	CTACCAGACCTGGGGAACAA	59.959	20	tcctggtctgaggtggactc	60.243	20	135	3160	3294	TTTACTCATTCCAGGTCGGC	60.074	20	cctaaacctgccctcagtca	60.246	20	269	2980	3248	CAATGTGACCTATCAGGGGG	60.187	20	tcctggtctgaggtggactc	60.243	20	237	3058	3294
PB.1064.4	5	p1	(A)11	11	3372	3382	CTACCAGACCTGGGGAACAA	59.959	20	gtcacgttcaaccggagtg	60.146	19	268	3160	3427	cctgtgtgaccaggaggagt	60.153	20	gtcacgttcaaccggagtg	60.146	19	169	3259	3427	cctgtgtgaccaggaggagt	60.153	20	gaggtttcgcttcgctctc	60.233	19	207	3259	3465
PB.1065.1	1	p2	(AC)8	16	2705	2720	ATGGTGAATTAGCACCCTGC	59.962	20	CTGGTTGCAGATGCTTGTGT	59.905	20	200	2577	2776	TGAATTAGCACCCTGCACTG	59.864	20	CTGGTTGCAGATGCTTGTGT	59.905	20	196	2581	2776	CCATGGTGAATTAGCACCCT	59.813	20	CTGGTTGCAGATGCTTGTGT	59.905	20	202	2575	2776
PB.1068.3	1	p1	(T)11	11	1586	1596	GCTTCGGCATAGCAGTTCTC	60.125	20	CAGAGATCACAAAGACCCCC	59.505	20	231	1433	1663	GAGCTTCGGCATAGCAGTTC	60.125	20	CAGAGATCACAAAGACCCCC	59.505	20	233	1431	1663	CAGTTCTCTAAAATGGCCCG	59.702	20	CAGAGATCACAAAGACCCCC	59.505	20	219	1445	1663
PB.1068.3	2	p1	(T)18	18	2185	2202	AGAGGCAGTCATAGATGCCAA	59.851	21	CTGCATTTGACAAGTTTCCA	57.316	20	242	2020	2261	GAGGCAGTCATAGATGCCAA	58.826	20	CTGCATTTGACAAGTTTCCA	57.316	20	241	2021	2261	AGAGGCAGTCATAGATGCCAA	59.851	21	ACTGCATTTGACAAGTTTCCA	58.269	21	243	2020	2262
PB.1071.1	1	p3	(TTA)13	39	1512	1550	GTGCCACGCTTTGCTTTATT	60.272	20	CTAAGGTTCACTCCAGCCGT	59.353	20	224	1416	1639	GTGCCACGCTTTGCTTTATT	60.272	20	AGCCGTGGACTGTTGTTGTA	59.213	20	210	1416	1625	TGCCACGCTTTGCTTTATTA	59.488	20	CTAAGGTTCACTCCAGCCGT	59.353	20	223	1417	1639
PB.1074.1	1	p1	(A)14	14	1645	1658	TCGAATACAGAACGCACAGC	60.019	20	ttggtccagcagcttttctt	59.993	20	248	1545	1792	CCCACCTCCTCGAATACAGA	60.065	20	ttggtccagcagcttttctt	59.993	20	257	1536	1792	GTCCAAGAGAGAGCAGGTGG	59.986	20	GGGCTGAATAAACGACAGGA	60.074	20	249	1451	1699
PB.1074.1	2	p2	(AC)16	32	3280	3311	CCACTGTCCAGTCCTCGTTT	60.151	20	ATCGTTCATGTGTCGCTCAC	59.714	20	230	3221	3450	CCACTGTCCAGTCCTCGTTT	60.151	20	CCACATGTGCGTAAGAGTGC	60.333	20	205	3221	3425	CCACTGTCCAGTCCTCGTTT	60.151	20	GCCACATGTGCGTAAGAGTG	60.333	20	206	3221	3426
PB.1074.1	3	p1	(A)10	10	3521	3530	ACATGTGGCTAGTGTGAGCG	59.929	20	TTTTTAATGCACCGGAAACC	59.81	20	139	3418	3556	TTAACGATCACACTGCCGAG	59.864	20	TTTTTAATGCACCGGAAACC	59.81	20	232	3325	3556	ACATGTGGCTAGTGTGAGCG	59.929	20	TTAATGCACCGGAAACCACT	60.365	20	136	3418	3553
PB.1074.1	4	p1	(T)11	11	3662	3672	AACAAAAGTGGTTTCCGGTG	59.869	20	aaaacgaccctcttggtaaaa	57.79	21	173	3528	3700	AACAAAAGTGGTTTCCGGTG	59.869	20	ttttaaaacgaccctcttggt	57.79	21	177	3528	3704	GGTTTCCGGTGCATTAAAAA	59.81	20	aaaacgaccctcttggtaaaa	57.79	21	164	3537	3700
PB.1074.2	1	p1	(A)16	16	1670	1685	TCGAATACAGAACGCACAGC	60.019	20	TTTGGTCCAGCAGCTTTCTT	59.993	20	229	1593	1821	TCGAATACAGAACGCACAGC	60.019	20	TTTTGGTCCAGCAGCTTTCT	59.993	20	230	1593	1822	CCCACCTCCTCGAATACAGA	60.065	20	TTTGGTCCAGCAGCTTTCTT	59.993	20	238	1584	1821
PB.1074.2	2	p2	(AC)16	32	3334	3365	AAACCTGGACGACCAATCAG	59.966	20	AGAGGGACCCTGTGTGTACG	60.026	20	269	3172	3440	ACCTGGACGACCAATCAGAG	60.112	20	AGAGGGACCCTGTGTGTACG	60.026	20	267	3174	3440	ACCACTGTCCAGTCCTCGTT	59.604	20	AGAGGGACCCTGTGTGTACG	60.026	20	166	3275	3440
PB.1075.2	1	p2	(GT)10	20	4	23	--
PB.1075.2	2	p1	(A)10	10	2432	2441	GTTGCTTCCTGCTTTTGAGG	59.993	20	CTTCATATAGCGGGTTGCGT	60.117	20	229	2290	2518	TAGCTAGTGCGTTTTGGGCT	60.039	20	CTTCATATAGCGGGTTGCGT	60.117	20	183	2336	2518	GTAGCTAGTGCGTTTTGGGC	59.911	20	CTTCATATAGCGGGTTGCGT	60.117	20	184	2335	2518
PB.1075.3	1	p2	(GT)7	14	1	14	--
PB.1076.1	1	p1	(A)21	21	264	284	ATGGATGGAAAATGCAGGAA	60.274	20	TGTGTACAATCTGCCCGTTC	59.572	20	128	191	318	GAATGGATGGAAAATGCAGG	60.274	20	TGTGTACAATCTGCCCGTTC	59.572	20	130	189	318	AATGGATGGAAAATGCAGGA	60.274	20	TGTGTACAATCTGCCCGTTC	59.572	20	129	190	318
PB.1078.1	1	p1	(T)11	11	1362	1372	AAAGCTGTAAACCCGAACGA	59.747	20	ATGCTGGCGCTTCAGTAAAT	59.873	20	156	1291	1446	AGCAGTTGGCTGGAGAAGAG	59.745	20	ATGCTGGCGCTTCAGTAAAT	59.873	20	227	1220	1446	AAAGCTGTAAACCCGAACGA	59.747	20	CACCGGTTTCCAGTGAATTT	59.83	20	125	1291	1415
PB.1078.2	1	p1	(T)11	11	1345	1355	AAAGCTGTAAACCCGAACGA	59.747	20	ATGCTGGCGCTTCAGTAAAT	59.873	20	156	1274	1429	AGCAGTTGGCTGGAGAAGAG	59.745	20	ATGCTGGCGCTTCAGTAAAT	59.873	20	227	1203	1429	AAAGCTGTAAACCCGAACGA	59.747	20	CACCGGTTTCCAGTGAATTT	59.83	20	125	1274	1398
PB.1079.2	1	p2	(GA)6	12	370	381	TCCATGTCCTTCCCTTTGTC	59.903	20	CCCATCTAGCACTCGGGTTA	60.088	20	220	246	465	GAGAGGAGAAAAGCGACGTG	60.134	20	CCCATCTAGCACTCGGGTTA	60.088	20	165	301	465	GGTTTTCACAGCCAGAGAGG	59.844	20	CCCATCTAGCACTCGGGTTA	60.088	20	179	287	465
PB.1079.2	2	p2	(TA)7	14	1872	1885	CAATGCAATGCTTCATCGTC	60.228	20	ACAACAACGCAACTGTTTGG	59.658	20	208	1831	2038	AATGCAATGCTTCATCGTCA	60.228	20	ACAACAACGCAACTGTTTGG	59.658	20	207	1832	2038	GCACAATGCAATGCTTCATC	60.237	20	ACAACAACGCAACTGTTTGG	59.658	20	211	1828	2038
PB.1079.2	3	p2	(GT)7	14	2366	2379	TCAGTTTGTCCCCAAAAAGC	60.088	20	TTGACTGCGAGACAATGGAG	59.984	20	238	2174	2411	TCAGTTTGTCCCCAAAAAGC	60.088	20	TTCACTCAGCTTGGCAACAC	60.032	20	276	2174	2449	CACCTGACACCAGCTTTGAA	59.873	20	TTGACTGCGAGACAATGGAG	59.984	20	144	2268	2411
PB.1082.1	1	p4	(AACA)6	24	1	24	--
PB.1082.1	2	p1	(A)11	11	642	652	TGTCAAGTCAGCATCAAGGC	59.992	20	TCGGTTTTGCTTTCCCTAGA	59.817	20	259	442	700	GCGTGAGAGGCAGGAAGTAG	60.156	20	TCGGTTTTGCTTTCCCTAGA	59.817	20	226	475	700	GAAGGTCGAGAGATGCTGCT	59.709	20	TCGGTTTTGCTTTCCCTAGA	59.817	20	129	572	700
PB.1084.1	1	p2	(GT)7	14	70	83	TCCTCCGAGAGACAGTAGGC	59.555	20	CCGCTAGTGTGGAGGGTAAA	60.125	20	118	13	130	GGCTCCTCCGAGAGACAGTA	59.555	20	CCGCTAGTGTGGAGGGTAAA	60.125	20	121	10	130	TCCTCCGAGAGACAGTAGGC	59.555	20	GTCCGCTAGTGTGGAGGGTA	60.134	20	120	13	132
PB.1084.3	1	p2	(GT)7	14	69	82	tcctccgagagacagtaggc	59.555	20	GTGTCGGAGCTCTTCTCACC	59.993	20	238	12	249	ggctcctccgagagacagta	59.555	20	GTGTCGGAGCTCTTCTCACC	59.993	20	241	9	249	agtgacacggcagacagtga	60.527	20	GTGTCGGAGCTCTTCTCACC	59.993	20	218	32	249
PB.1084.5	1	p2	(GT)6	12	71	82	tcctccgagagacagtaggc	59.555	20	aagatctggatctccgctca	59.91	20	146	13	158	ggctcctccgagagacagta	59.555	20	aagatctggatctccgctca	59.91	20	149	10	158	agtgacacggcagacagtga	60.527	20	aagatctggatctccgctca	59.91	20	126	33	158
PB.1085.1	1	p1	(T)19	19	2937	2955	TTTGGTCAAAGCAGATGTCG	59.84	20	CGGTAAATGTTCTGGGCTGT	59.993	20	248	2831	3078	CAGCGATTACAGATTTGCCA	59.833	20	CGGTAAATGTTCTGGGCTGT	59.993	20	280	2799	3078	CCAGAGGGGCATTTAACAAC	59.429	20	CGGTAAATGTTCTGGGCTGT	59.993	20	203	2876	3078
PB.1085.1	2	p1	(T)15	15	3185	3199	ACAGCCCAGAACATTTACCG	59.993	20	TCCGAACAGCAAAACATGAG	59.84	20	223	3059	3281	ACAGCCCAGAACATTTACCG	59.993	20	TTCCGAACAGCAAAACATGA	60.234	20	224	3059	3282	ACAGCCCAGAACATTTACCG	59.993	20	TGTTTCCGAACAGCAAAACA	60.271	20	227	3059	3285
PB.1086.1	1	c	(CA)10ct(CA)6	34	962	995	ACAGACCCAGTACCAGTGGC	60.033	20	AGCACACAACAGACGCATTC	59.912	20	261	863	1123	ACCCAGTACCAGTGGCAGAG	60.174	20	AGCACACAACAGACGCATTC	59.912	20	257	867	1123	AGACCCAGTACCAGTGGCAG	60.174	20	AGCACACAACAGACGCATTC	59.912	20	259	865	1123
PB.1086.2	1	p2	(CA)9	18	968	985	ACAGACCCAGTACCAGTGGC	60.033	20	AGCACACAACAGACGCATTC	59.912	20	257	869	1125	ACCCAGTACCAGTGGCAGAG	60.174	20	AGCACACAACAGACGCATTC	59.912	20	253	873	1125	AGACCCAGTACCAGTGGCAG	60.174	20	AGCACACAACAGACGCATTC	59.912	20	255	871	1125
PB.1086.3	1	c	(CA)10ct(CA)6	34	860	893	ACAGACCCAGTACCAGTGGC	60.033	20	AGCACACAACAGACGCATTC	59.912	20	261	761	1021	ACCCAGTACCAGTGGCAGAG	60.174	20	AGCACACAACAGACGCATTC	59.912	20	257	765	1021	AGACCCAGTACCAGTGGCAG	60.174	20	AGCACACAACAGACGCATTC	59.912	20	259	763	1021
PB.1088.2	1	p1	(T)11	11	79	89	caacacaaaacccatccctc	60.21	20	gcggctgactttttaccttg	59.883	20	274	52	325	ggacataaagccgcctacaa	60.096	20	ggtgacgttagtttgtgcca	59.615	20	162	27	188	ggacataaagccgcctacaa	60.096	20	tgacgttagtttgtgccacc	59.615	20	160	27	186
PB.1088.2	2	p1	(A)16	16	464	479	caaggtaaaaagtcagccgc	59.883	20	ttttatcctgctgtggggag	60.066	20	253	306	558	caaggtaaaaagtcagccgc	59.883	20	cttttatcctgctgtgggga	60.066	20	254	306	559	caaggtaaaaagtcagccgc	59.883	20	ttatcctgctgtggggagag	60.21	20	251	306	556
PB.1088.2	3	p3	(GCA)7	21	1168	1188	actttatccacaacgccgac	60	20	ggagcttgtggtctgtcctc	59.841	20	174	1048	1221	cccggtgtcactttatccac	60.232	20	ggagcttgtggtctgtcctc	59.841	20	183	1039	1221	caccccaagtaacaaaacgg	60.255	20	ggagcttgtggtctgtcctc	59.841	20	246	976	1221
PB.1088.2	4	p2	(TC)6	12	2116	2127	AGTGTCCTTGACCTGGCATT	59.579	20	CAGGATGGGAGGAAATCTGA	60.003	20	257	2074	2330	AAGTGTCCTTGACCTGGCAT	59.579	20	CAGGATGGGAGGAAATCTGA	60.003	20	258	2073	2330	AGTGTCCTTGACCTGGCATT	59.579	20	GTGGCTTGCCTGAATAGAGC	59.985	20	173	2074	2246
PB.1088.2	5	c*	(GT)6(T)11*	22	2378	2399	TCAGATTTCCTCCCATCCTG	60.003	20	ACCATCAGCAGTGATTTCCC	59.934	20	243	2311	2553	CTCCCATCCTGCCAAGAATA	60.029	20	ACCATCAGCAGTGATTTCCC	59.934	20	234	2320	2553	CCCATCCTGCCAAGAATATG	60.288	20	ACCATCAGCAGTGATTTCCC	59.934	20	232	2322	2553
PB.1089.1	1	p2	(GT)6	12	2866	2877	CAGAAGAACAGGTGGAGGGA	60.229	20	CTTGCAAATGACAAGGCTGA	59.988	20	238	2743	2980	CAGAAGAACAGGTGGAGGGA	60.229	20	TGCAAATGACAAGGCTGAAC	59.847	20	236	2743	2978	CAGAAGAACAGGTGGAGGGA	60.229	20	GCAAATGACAAGGCTGAACA	59.847	20	235	2743	2977
PB.1090.1	1	p1	(T)10	10	1346	1355	TTTACTCACGGAGGTTCGCT	59.875	20	TCGGCACTCAAAGGTCTTCT	59.989	20	262	1244	1505	TTTACTCACGGAGGTTCGCT	59.875	20	AATGAATCGGCACTCAAAGG	60.074	20	268	1244	1511	TTTACTCACGGAGGTTCGCT	59.875	20	TGAGACGTTAGGGGATTTGG	59.926	20	202	1244	1445
PB.1091.1	1	c	(T)14gcagtgagtgtgccattttcaccatattacttgaggaatacagcttctaatggaacaatcaactttcttc(T)15	99	511	609	CAGCGCCAACATTACCTTTT	60.131	20	ATAAATGAGGCATGTGCCAG	58.6	20	258	482	739	AGCGCCAACATTACCTTTTG	60.131	20	ATAAATGAGGCATGTGCCAG	58.6	20	257	483	739	GTCAGCGCCAACATTACCTT	60.14	20	ATAAATGAGGCATGTGCCAG	58.6	20	260	480	739
PB.1091.2	1	p3	(AGG)7	21	141	161	CTTCCCAGAAACACCTGCTC	59.844	20	CTTTCTCTATCCGTCCGTCG	59.83	20	174	61	234	CTTCCCAGAAACACCTGCTC	59.844	20	TTCTCTATCCGTCCGTCGTC	60.218	20	172	61	232	CTTCCCAGAAACACCTGCTC	59.844	20	TTTCTCTATCCGTCCGTCGT	59.694	20	173	61	233
PB.1091.2	2	c	(T)10gcagtgagagtgtgccattttcaccatattacttgaggaatacagcttctaatggaacaatcaactttcttc(T)15	97	1285	1381	CAGCGCCAACATTACCTTTT	60.131	20	ATAAATGAGGCATGTGCCAG	58.6	20	256	1256	1511	AGCGCCAACATTACCTTTTG	60.131	20	ATAAATGAGGCATGTGCCAG	58.6	20	255	1257	1511	GTCAGCGCCAACATTACCTT	60.14	20	ATAAATGAGGCATGTGCCAG	58.6	20	258	1254	1511
PB.1093.1	1	p3	(CAG)9	27	225	251	CTGCCCTGTGTTCACTCTCA	60.022	20	TCATGTCAGCCTCTGGTTTG	59.831	20	200	188	387	TGCCCTGTGTTCACTCTCAG	60.022	20	TCATGTCAGCCTCTGGTTTG	59.831	20	199	189	387	TGTCTGCCCTGTGTTCACTC	59.872	20	TCATGTCAGCCTCTGGTTTG	59.831	20	203	185	387
PB.1093.1	2	p1	(T)11	11	1140	1150	GGGCAGTTCTCCCAATATCA	59.894	20	ATCGGGCTACCGGAGTCTAT	59.947	20	275	1007	1281	GGGCAGTTCTCCCAATATCA	59.894	20	GGCCAATTCACCCAAAACTA	59.801	20	197	1007	1203	TGCCAAAGGGGAAAGTAAGA	59.679	20	ATCGGGCTACCGGAGTCTAT	59.947	20	166	1116	1281
PB.1093.1	3	p2	(CA)10	20	1365	1384	ATAGACTCCGGTAGCCCGAT	59.947	20	TGGTCCACCCCATTGAGTAT	60.05	20	179	1262	1440	GGCCCTTTATACGTGCAGAA	60.096	20	TGGTCCACCCCATTGAGTAT	60.05	20	241	1200	1440	ATAGACTCCGGTAGCCCGAT	59.947	20	GTCCTCATCACAAACAGCGA	59.837	20	227	1262	1488
PB.1093.1	4	p1	(A)10	10	2065	2074	AAACGGATCTGGATCAAACG	59.933	20	CAGAGACAACACAGTCGCATC	59.482	21	209	1899	2107	TAGCTGCCTTTGAAACGGAT	59.845	20	CAGAGACAACACAGTCGCATC	59.482	21	221	1887	2107	AAACGGATCTGGATCAAACG	59.933	20	ACAGAGACAACACAGTCGCA	57.954	20	210	1899	2108
PB.1094.1	1	c	(A)11cattgtatgaatgatggagtaatgtaaaaggagcctgatgaaaagatgttttattcttctgtggtgcatcaaccgtctggaat(AC)30	154	51	204	AACCGTAGCACATGTTTGCC	60.955	20	CAAGGGTGTGGATGTGTGTC	59.846	20	272	5	276	AACCGTAGCACATGTTTGCC	60.955	20	AGGGTGTGGATGTGTGTCAA	59.846	20	270	5	274	AACCGTAGCACATGTTTGCC	60.955	20	AAGGGTGTGGATGTGTGTCA	59.846	20	271	5	275
PB.1094.1	2	p1	(C)14	14	351	364	CCCTAAGCCAGGGATGTGTA	59.948	20	AAACACCCATCTTTGCGTTC	59.978	20	107	288	394	ATGGACCACATTTAGCCAGC	59.962	20	CCAGGGGTGTTGTCTCTCAT	59.962	20	245	311	555	CCCTAAGCCAGGGATGTGTA	59.948	20	CCAGGGGTGTTGTCTCTCAT	59.962	20	268	288	555
PB.1094.1	3	p1	(T)10	10	662	671	CGGTACGACTCATGGTTTCA	59.566	20	ATCCACACAGCAACCAATGT	58.857	20	252	598	849	CGGTACGACTCATGGTTTCA	59.566	20	ACATCCACACAGCAACCAAT	58.857	20	254	598	851	CGGTACGACTCATGGTTTCA	59.566	20	CACACAGCAACCAATGTGC	59.722	19	249	598	846
PB.1094.1	4	c	(T)14ctttc(T)18	37	1060	1096	GACCAATCACGAGCCCTTTA	60.074	20	TATGCCATTTACACGCTCCA	60.096	20	194	943	1136	TCGTTCTGACCAATCACGAG	59.831	20	TATGCCATTTACACGCTCCA	60.096	20	201	936	1136	TTCCCAGACTGCCTTATTCG	60.206	20	TATGCCATTTACACGCTCCA	60.096	20	218	919	1136
PB.1096.2	1	p3	(AGC)7	21	26	46	atttgacaGCGGGACCAAC	60.919	19	AGTGAAATACCCATCGCCAG	59.955	20	131	2	132	atttgacaGCGGGACCAAC	60.919	19	GTGACAACCCAGAACAGGCT	60.159	20	104	2	105	atttgacaGCGGGACCAA	60.048	18	AGTGAAATACCCATCGCCAG	59.955	20	131	2	132
PB.1096.2	2	p1	(T)12	12	2669	2680	TGAGAAGAGGGCTAAGCTGG	59.711	20	GCACACCTTCAATGCAACAC	60.168	20	270	2593	2862	TGAGAAGAGGGCTAAGCTGG	59.711	20	TACCTGCACACCTTCAATGC	59.722	20	275	2593	2867	GAGGGCTAAGCTGGAAGTCA	59.574	20	GCACACCTTCAATGCAACAC	60.168	20	264	2599	2862
PB.1098.1	1	p2	(CT)7	14	147	160	CAAGAGAGCGAAAGTGAGGG	60.126	20	AGCGTAGCCAATCAGAAGGA	59.978	20	254	47	300	CAAGAGAGCGAAAGTGAGGG	60.126	20	TTCACATCTGGCTTGACCTG	59.831	20	278	47	324	GCAAGAGAGCGAAAGTGAGG	60.277	20	AGCGTAGCCAATCAGAAGGA	59.978	20	255	46	300
PB.1099.2	1	p1	(T)12	12	139	150	AGGCCGCTTGTAGTTGAGAA	60.015	20	CCAGCCTGCTTAAACCTCTG	60.008	20	133	78	210	GAAGAGGCCGCTTGTAGTTG	60.015	20	CCAGCCTGCTTAAACCTCTG	60.008	20	137	74	210	AAGAGGCCGCTTGTAGTTGA	60.015	20	CCAGCCTGCTTAAACCTCTG	60.008	20	136	75	210
PB.1099.2	2	p1	(C)12	12	353	364	CAGAGGTTTAAGCAGGCTGG	60.008	20	TCAGCCTCTGCACAAGAGAA	59.855	20	200	191	390	AGCAGGCTGGAAAGTAGCTG	59.78	20	CCTCTTGTCAGTCCTCAGCC	59.986	20	204	201	404	CTCTCCTTGTGCTGAGCCTT	59.745	20	CCTCTTGTCAGTCCTCAGCC	59.986	20	124	281	404
PB.1099.2	3	c	(T)24ctttttctttttcacaaggctggttgaaaaatggccgcccaggtggagtgttgttgagactggataagggagc(A)12ggccaggcgtctcatggtcttctatgaactgaactattcctccttc(T)21	176	490	665	GAGGTTGCCACGGCTACTAT	59.222	20	TCGTTTTTCGGCTCTATTGAA	59.84	21	256	459	714	GAGGTTGCCACGGCTACTAT	59.222	20	TTGTAGTGTCGTTTTTCGGC	58.822	20	264	459	722	GAGGTTGCCACGGCTACTAT	59.222	20	TTGTAGTGTCGTTTTTCGGCT	59.799	21	264	459	722
PB.1099.2	4	p1	(T)16	16	1177	1192	TGTTCCATCCTCGTAGCCTC	60.218	20	CAGGCCACCAAGGTACAGAT	59.989	20	257	1020	1276	TTCCAGTGTTCCATCCTCGT	60.51	20	CAGGCCACCAAGGTACAGAT	59.989	20	263	1014	1276	GTTCCAGTGTTCCATCCTCG	60.51	20	CAGGCCACCAAGGTACAGAT	59.989	20	264	1013	1276
PB.1099.2	5	p1	(A)20	20	1380	1399	TCTGATAGGCAGCAGGGAGT	59.973	20	TGTTCACCCATGTTTCTCCA	59.935	20	260	1317	1576	CTCTGATAGGCAGCAGGGAG	60.111	20	TGTTCACCCATGTTTCTCCA	59.935	20	261	1316	1576	TCGCATTTGACTTGGTGTGT	60.16	20	TGTTCACCCATGTTTCTCCA	59.935	20	105	1472	1576
PB.1099.2	6	p2	(CA)8	16	1513	1528	TCTGATAGGCAGCAGGGAGT	59.973	20	TGTTCACCCATGTTTCTCCA	59.935	20	260	1317	1576	CTCTGATAGGCAGCAGGGAG	60.111	20	TGTTCACCCATGTTTCTCCA	59.935	20	261	1316	1576	TCGCATTTGACTTGGTGTGT	60.16	20	TGTTCACCCATGTTTCTCCA	59.935	20	105	1472	1576
PB.1099.2	7	c	(ATGT)6acgcctcgaggggaaacggctgtcaggattctct(C)10	68	2104	2171	TGACTGTTTGCTGTCAAGCC	60.032	20	TAGCCATGTTGCTCATACGC	59.862	20	174	2035	2208	AGTTTCCAGGCAGCCTTACA	59.875	20	TAGCCATGTTGCTCATACGC	59.862	20	149	2060	2208	CAACGAGGAGTGGGAGAGTC	59.835	20	TAGCCATGTTGCTCATACGC	59.862	20	129	2080	2208
PB.1100.1	1	p2	(CA)9	18	1826	1843	tgagtcgtggaaagtgttgc	59.88	20	caactgcaactggtcagcat	59.905	20	213	1694	1906	tgagtcgtggaaagtgttgc	59.88	20	ttcgtacggatgaggtgtca	60.112	20	236	1694	1929	aacacacacactcacgcaca	59.818	20	caactgcaactggtcagcat	59.905	20	124	1783	1906
PB.1100.1	2	p1	(T)11	11	2870	2880	cagtgccatagaccatgcaa	60.687	20	tggcaccataatgcagtaaca	60.006	21	223	2690	2912	agcagtgccatagaccatgc	61.24	20	tggcaccataatgcagtaaca	60.006	21	225	2688	2912	gcagtgccatagaccatgc	60.25	19	tggcaccataatgcagtaaca	60.006	21	224	2689	2912
PB.1100.2	1	c	(AC)9tcacacacacgcacacaaacacataaat(AC)9	64	1757	1820	TGTTGTGTGGTGCAGTGATG	60.209	20	TTCGTACGGATGAGGTGTCA	60.112	20	254	1653	1906	TGTTGTGTGGTGCAGTGATG	60.209	20	GAAAACGGCTGTGTTTTCGT	60.154	20	269	1653	1921	TGTTGTGTGGTGCAGTGATG	60.209	20	ATGGAGAGAAAACGGCTGTG	60.255	20	276	1653	1928
PB.1100.2	2	p1	(T)12	12	2841	2852	CAGTGCCATAGACCATGCAA	60.687	20	TGGCACCATAATGCAGTAACA	60.006	21	223	2662	2884	AGCAGTGCCATAGACCATGC	61.24	20	TGGCACCATAATGCAGTAACA	60.006	21	225	2660	2884	GCAGTGCCATAGACCATGC	60.25	19	TGGCACCATAATGCAGTAACA	60.006	21	224	2661	2884
PB.1100.2	3	p1	(A)12	12	2967	2978	GCATTATGGTGCCAAGTATCC	59.314	21	CGATCGCCTCTTTAATGCTC	59.945	20	224	2871	3094	GCATTATGGTGCCAAGTATCC	59.314	21	ATGAAGGCTGCTGAAGGCTA	60.118	20	192	2871	3062	ACTGCATTATGGTGCCAAGT	58.104	20	CGATCGCCTCTTTAATGCTC	59.945	20	227	2868	3094
PB.1100.2	4	p1	(T)12	12	3191	3202	TCAGACTGTGTGAAGCCGTC	60.03	20	GGAGTGAAGGAAAAACTGCG	59.853	20	229	3144	3372	TCAGACTGTGTGAAGCCGTC	60.03	20	GAGTGAAGGAAAAACTGCGG	59.853	20	228	3144	3371	TAGCCTTCAGCAGCCTTCAT	60.118	20	AAAATCATTTCCACTTGCGG	59.938	20	195	3043	3237
PB.1101.1	1	p1	(G)12	12	42	53	agacaACACACGACAGCACG	61.006	20	GTACTGCTGGTGACAGCCAA	59.905	20	101	0	100	agacaACACACGACAGCACG	61.006	20	ACAAATTCCGCTGTTCCAAG	60.11	20	183	0	182	agacaACACACGACAGCACG	61.006	20	CAAATTCCGCTGTTCCAAGT	60.11	20	182	0	181
PB.1104.1	1	p1	(T)11	11	2357	2367	TGGCTAGATCTCACCAAGGG	60.21	20	CTGATGTGCTTTTGTGCTGG	60.449	20	267	2316	2582	TGGCTAGATCTCACCAAGGG	60.21	20	ACCTAATGGAGGGCTTCCTG	60.455	20	118	2316	2433	TGGCTAGATCTCACCAAGGG	60.21	20	TGTGCTTTTGTGCTGGACTT	59.49	20	263	2316	2578
PB.1106.5	1	c	(T)11a(T)20	32	1	32	--
PB.1106.5	2	p3	(CTT)5	15	2682	2696	CTGTGTCAGCCAGCACATTT	59.905	20	GCTGCACACAAAGGACAAAA	59.888	20	263	2581	2843	CTGTGTCAGCCAGCACATTT	59.905	20	TCAGCAATGTGGCTATGAGG	59.823	20	203	2581	2783	GGGTCATTTGGTTTCATTGC	60.177	20	ACTGTTCGCTGCACACAAAG	60.096	20	205	2646	2850
PB.1106.6	1	p1	(T)27	27	1	27	--
PB.1106.6	2	p3	(CTT)5	15	2824	2838	GGGTCATTTGGTTTCATTGC	60.177	20	TAATGACGAACTGTCGCTGC	60.019	20	215	2788	3002	CTGTGTCAGCCAGCACATTT	59.905	20	GCTGCACACAAAGGACAAAA	59.888	20	265	2723	2987	CTGTGTCAGCCAGCACATTT	59.905	20	TCAGCAATGTGGCTATGAGG	59.823	20	204	2723	2926
PB.1106.6	3	p1	(A)11	11	3654	3664	AGGTGTCTGCGCCACTATCT	59.898	20	ACAGCAGTGTCATCAGGCAG	60.055	20	190	3593	3782	AGGTGTCTGCGCCACTATCT	59.898	20	TCCTAAAACCGTCGATTTGC	60.074	20	125	3593	3717	ATCCATGCTCCTGCAGATTC	60.189	20	ACAGCAGTGTCATCAGGCAG	60.055	20	165	3618	3782
PB.1107.1	1	p3	(GAA)5	15	186	200	TAATGACGAACTGTCGCTGC	60.019	20	GGGTCATTTGGTTTCATTGC	60.177	20	212	24	235	GCTGCACACAAAGGACAAAA	59.888	20	CTGTGTCAGCCAGCACATTT	59.905	20	261	39	299	TCAGCAATGTGGCTATGAGG	59.823	20	CTGTGTCAGCCAGCACATTT	59.905	20	202	98	299
PB.1107.1	2	p1	(A)12	12	2837	2848	GACGCAGAGACCCACAAGTT	60.307	20	TGATTTTTCTAGAGGGCCAAAA	60.069	22	179	2777	2955	GACGCAGAGACCCACAAGTT	60.307	20	TGATTTTTCTAGAGGGCCAAA	58.818	21	179	2777	2955	GACGCAGAGACCCACAAGTT	60.307	20	CTGATTTTTCTAGAGGGCCAAA	59.732	22	180	2777	2956
PB.1107.1	3	p2	(TA)6	12	3481	3492	AGTCGAGGACCATTGGACAG	60.112	20	AGACTCATGCACATCGGTTG	59.707	20	240	3382	3621	AGTCGAGGACCATTGGACAG	60.112	20	CAGACTCATGCACATCGGTT	59.707	20	241	3382	3622	AGTCGAGGACCATTGGACAG	60.112	20	ATCAGACTCATGCACATCGG	59.663	20	243	3382	3624
PB.1107.2	1	p1	(T)19	19	1	19	--
PB.1107.2	2	p3	(GAA)5	15	909	923	taatgacgaactgtcgctgc	60.019	20	tggattgggtcatttggttt	60.029	20	222	743	964	taatgacgaactgtcgctgc	60.019	20	ttggattgggtcatttggtt	60.029	20	223	743	965	taatgacgaactgtcgctgc	60.019	20	tttggattgggtcatttggt	60.029	20	224	743	966
PB.1108.1	1	p4	(TATC)12	48	327	374	CAGCCTCCTGCCTGAATTAT	59.292	20	CCCCCTCATGTTCAACTCTG	60.501	20	280	239	518	TTCAGCGTGATGCAGAAGTC	60.144	20	TGACAATACTGACATTCCCTGC	60	22	261	170	430	ACAGCCTCCTGCCTGAATTA	59.836	20	TGACAATACTGACATTCCCTGC	60	22	193	238	430
PB.1110.2	1	p1	(T)23	23	1690	1712	TGAGTTGGTACACGTCTTGACA	59.26	22	GCTCTATGGAAGGTTTCAGCC	60.222	21	220	1629	1848	TGTTTTCCTTCTGTCGCTTTT	59.007	21	ATGGAAGGTTTCAGCCTCTT	57.853	20	276	1568	1843	GTGTTTTCCTTCTGTCGCTTTT	59.804	22	ATGGAAGGTTTCAGCCTCTT	57.853	20	277	1567	1843
PB.1110.2	2	p1	(A)16	16	2327	2342	ATGATCAACCAGAAGGTGGC	59.934	20	cctgtccacagacccttcat	59.962	20	263	2127	2389	ATAATGCCAACACTCCGAGC	60.103	20	cctgtccacagacccttcat	59.962	20	231	2159	2389	ATGATCAACCAGAAGGTGGC	59.934	20	tccacagacccttcatcaca	60.088	20	259	2127	2385
PB.1112.2	1	p1	(T)11	11	1871	1881	GCGGTCAGACTTTTCAGGAC	59.851	20	TGTGTTTTTGTTCATTCTTGTGC	60.068	23	252	1741	1992	TTTCAAGAGACCCAGATTCAGA	58.909	22	TGTGGTTTCATGCGTTGTCT	60.16	20	265	1814	2078	TTTCAAGAGACCCAGATTCAGA	58.909	22	CTGTGGTTTCATGCGTTGTC	60.16	20	266	1814	2079
PB.1113.1	1	p1	(T)11	11	3589	3599	TGCCTAATCGGACACGTTAGT	59.646	21	TCCTCCTCACCTCATTCCAC	60.048	20	279	3426	3704	TGCCTAATCGGACACGTTAGT	59.646	21	ATCCTCCTCACCTCATTCCA	59.46	20	280	3426	3705	ATGCCTAATCGGACACGTTA	58.12	20	TCCTCCTCACCTCATTCCAC	60.048	20	280	3425	3704
PB.1114.1	1	p1	(A)12	12	3538	3549	CATGTTTTCTGTCACAATGGAAA	59.89	23	GCAATGAGGCGTTCAAGAAT	60.221	20	271	3426	3696	GACATGTTTTCTGTCACAATGGA	59.89	23	GCAATGAGGCGTTCAAGAAT	60.221	20	273	3424	3696	CATGTTTTCTGTCACAATGGAAA	59.89	23	TAGCAATGAGGCGTTCAAGA	59.566	20	273	3426	3698
PB.1116.1	1	c	(C)13ggcctacttgtccggcctgaaaaaaagcttttctgtctcgaccgcagc(GAG)6(GGA)5	94	269	362	GGAACAAAAGCGAGACGAAC	59.859	20	CTCAGTCCTCCAAATGGTGC	60.656	20	247	155	401	GAACAAAAGCGAGACGAACC	59.859	20	CTCAGTCCTCCAAATGGTGC	60.656	20	246	156	401	CAGTTAACGTTTCGGTCGCT	60.305	20	CTCAGTCCTCCAAATGGTGC	60.656	20	197	205	401
PB.1117.1	1	p2	(AC)23	46	1427	1472	GAAGGCCACAGGTTGGTTTA	59.971	20	TGGACAGGCAAATTGTAGCA	60.257	20	151	1379	1529	AAGCAGAGCGCAAGAAGAAG	60.037	20	TGGACAGGCAAATTGTAGCA	60.257	20	167	1363	1529	GAAGGCCACAGGTTGGTTTA	59.971	20	GGCAAATTGTAGCAAAAGCC	59.726	20	145	1379	1523
PB.1120.1	1	c	(CA)9tg(CA)7	34	2904	2937	GCACGTCCTGATGAGACAGA	59.988	20	TAAGGGTCGACAATGCAACA	60.111	20	189	2817	3005	AAGCTGCTGGAGGAGAACAA	60.134	20	GACAATGCAACATGCAGGAC	60.128	20	275	2723	2997	AAAGCTGCTGGAGGAGAACA	60.134	20	GACAATGCAACATGCAGGAC	60.128	20	276	2722	2997
PB.1120.1	2	p1	(C)10	10	3111	3120	TGTTGCATTGTCGACCCTTA	60.111	20	CATAGACACACATGACCCGC	59.992	20	209	2986	3194	GTCCTGCATGTTGCATTGTC	60.128	20	CATAGACACACATGACCCGC	59.992	20	217	2978	3194	CACAGTTCCCAGTCCAGCTT	60.298	20	CATAGACACACATGACCCGC	59.992	20	262	2933	3194
PB.1120.1	3	p1	(A)14	14	3923	3936	GAATGCCCTTACGGACAAAA	59.938	20	GGATGTTAAGCTGATGGGGA	59.894	20	262	3780	4041	GCCTTAGAAGTTGCCTGCAT	59.481	20	GGATGTTAAGCTGATGGGGA	59.894	20	182	3860	4041	TTGCCTTAGAAGTTGCCTGC	60.523	20	GGATGTTAAGCTGATGGGGA	59.894	20	184	3858	4041
PB.1120.1	4	p1	(T)12	12	4087	4098	TCCCCATCAGCTTAACATCC	59.894	20	CATGACCAGACAAAACAAAGTGA	60.06	23	133	4022	4154	TAGCGGGGATAAAAGCAAAA	59.69	20	CATGACCAGACAAAACAAAGTGA	60.06	23	249	3906	4154	TTAGCGGGGATAAAAGCAAA	59.69	20	CATGACCAGACAAAACAAAGTGA	60.06	23	250	3905	4154
PB.1120.2	1	c	(CA)9tg(CA)7	34	2019	2052	GCACGTCCTGATGAGACAGA	59.988	20	TAAGGGTCGACAATGCAACA	60.111	20	189	1932	2120	AAGCTGCTGGAGGAGAACAA	60.134	20	GACAATGCAACATGCAGGAC	60.128	20	275	1838	2112	AAAGCTGCTGGAGGAGAACA	60.134	20	GACAATGCAACATGCAGGAC	60.128	20	276	1837	2112
PB.1120.2	2	p1	(C)10	10	2226	2235	TGTTGCATTGTCGACCCTTA	60.111	20	CATAGACACACATGACCCGC	59.992	20	209	2101	2309	GTCCTGCATGTTGCATTGTC	60.128	20	CATAGACACACATGACCCGC	59.992	20	217	2093	2309	CACAGTTCCCAGTCCAGCTT	60.298	20	CATAGACACACATGACCCGC	59.992	20	262	2048	2309
PB.1120.2	3	p1	(A)14	14	3036	3049	GAATGCCCTTACGGACAAAA	59.938	20	GGATGTTAAGCTGATGGGGA	59.894	20	262	2893	3154	GCCTTAGAAGTTGCCTGCAT	59.481	20	GGATGTTAAGCTGATGGGGA	59.894	20	182	2973	3154	TTGCCTTAGAAGTTGCCTGC	60.523	20	GGATGTTAAGCTGATGGGGA	59.894	20	184	2971	3154
PB.1120.2	4	p1	(T)12	12	3200	3211	TCCCCATCAGCTTAACATCC	59.894	20	AGACAGTGTGGTGTGTGTGGT	58.937	21	266	3135	3400	TCCCCATCAGCTTAACATCC	59.894	20	AGACAGTGTGGTGTGTGTGG	57.897	20	266	3135	3400	TCCCCATCAGCTTAACATCC	59.894	20	CAGACAGTGTGGTGTGTGTGG	61.193	21	267	3135	3401
[truncated: 22,934 more rows]
